# Supplementary material for: MatureP: prediction of secreted proteins with exclusive information from their mature regions
Source: Sci Rep. 2017 Jun 12;7:3263. doi: 10.1038/s41598-017-03557-4 (PMC5468347; doi:10.1038/s41598-017-03557-4)
Supplement: Supplementary file 2 — Table S1 [file 41598_2017_3557_MOESM2_ESM.xls]

## Sheet: a. Summarizing Table
Supplement Table 1a: Table summarizing the list of proteins and subclasses used for training the classifiers in current study
¹ Sub-cellular topology based on STEPdb: A: Cytoplasmic protein, F1: Peripheral inner membrane protein facing the cytoplasm (PIM proteins), F2: peripherally associated with the IM facing the periplasm, E: IM lipoproteins, G: periplasmic, I: OM lipoproteins F3: peripherally associated with the OM facing the periplasm, H: integral OM proteins, F4: peripherally associated with the OM facing the extr…
² The ratio of the minority class (here secretory) to the majority class (heere cytoplasmic). The smaller the imbalance ratio is the more problematic is the trainindg process. A standard classification learning process is often biased towards the majority class.
	Sub-cellular location	STEPdb¹ nomenclature	#Proteins
Sec Secretory	Peripheral inner membrane protein facing the periplasm	F2	10
	Inner Membrane Lipoprotein	E	21
	Periplasmic	G	295
	Peripheral outer membrane protein facing the periplasm	F3	8
	Outer Membrane Lipoprotein	I	94
	Outer Membrane b-barrel protein	H	64
	Peripheral outer membrane protein facing the extra-cellular space	F4	12
	Extra-cellular	X	1
						Non-redundant
			Total	Training set	Test set	pro-form sequences	mature sequences
			505	404	101	207	247
Non Secretory	Cytoplasmic	A	1851
	Peripheral proteins	F1	514
			Total	Training set	Test set	Non-redundant
			2365	1892	473	1070
	Imbalance ratio ²		0.213531	0.213531	0.213531

## Sheet: b.Secretory
Supplemental Table S1b - Secretory proteins using Sec translocon for completly cross the inner membrane in E.coli K-12
SP: signal pepide
MD: mature domain
¹ Sub-cellular topology based on STEPdb: F2: peripherally associated with the IM facing the periplasm, E: IM lipoproteins, G: periplasmic, I: OM lipoproteins F3: peripherally associated with the OM facing the periplasm, H: integral OM proteins, F4: peripherally associated with the OM facing the extra-cellular space
² proteins with MD length shorter than 70 aas
* Short mature Domains are marked with red font
													Included in Non Redundant Dataset
Protein Entry (Uniprot)	Protein Accession (Uniprot)	Sub-cellular Location (STEPdb)¹	Sub-cellular Location full name (STEPdb)¹	Sub-cellular Location evidence	Sub-cellular Location references	Protein Length	SP cleavage site	MD length *	SP Evidence	References [PMID]	Prediction Tool	Short MD²	Pro-form dataset	Mature-form dataset
SECM_ECOLI	P62395	A,G	Cytoplasmic, Periplasmic	Periplasmic	[11597451]	170	37	133	Predicted		SignalP4.1		yes
RZOQ_ECOLI	C1P601	E	Inner Membrane Lipoprotein	-	-	84	22	62	Predicted		LipoP	yes
YFJS_ECOLI	O52982	E	Inner Membrane Lipoprotein	-	-	147	20	127	Predicted		LipoP			yes
NLPA_ECOLI	P04846	E	Inner Membrane Lipoprotein	Lipoprotein (experimental).	[15174130]	272	23	249	Experimental	[3003106]	LipoP			yes
YMBA_ECOLI	P0AB10	E	Inner Membrane Lipoprotein	-	-	187	15	172	Predicted		LipoP		yes	yes
APBE_ECOLI	P0AB85	E	Inner Membrane Lipoprotein	Lipoprotein (experimental).	[15174130]	351	19	332	Predicted		LipoP		yes
YIAF_ECOLI	P0ADK0	E	Inner Membrane Lipoprotein	-	-	236	25	211	Predicted		LipoP		yes
YIDQ_ECOLI	P0ADM4	E	Inner Membrane Lipoprotein	Outer membrane Lipoprotein	[11274153]	110	20	90	Predicted		LipoP		yes
ACRA_ECOLI	P0AE06	E	Inner Membrane Lipoprotein	Inner membrane lipoprotein Lipoprotein (experimental). Inner membrane. Cell inner membrane.	[10894736] [15174130] [15228545] [16079137]	397	24	373	Predicted		LipoP
DCRB_ECOLI	P0AEE1	E	Inner Membrane Lipoprotein	Outer membrane protein (experimental).	[15911532]	185	19	166	Predicted		LipoP		yes	yes
ACFD_ECOLI	P0CK95	E	Inner Membrane Lipoprotein	-	-	1520	23	1497	Predicted		LipoP			yes
ACRE_ECOLI	P24180	E	Inner Membrane Lipoprotein	Lipoprotein (experimental). Lipoprotein (experimental).	[8472900] [15174130]	385	23	362	Predicted		LipoP			yes
VISC_ECOLI	P25535	E	Inner Membrane Lipoprotein	-	-	400	19	381	Predicted		LipoP		yes	yes
METQ_ECOLI	P28635	E	Inner Membrane Lipoprotein	Inner membrane lipoprotein Lipoprotein (experimental).	[12218041] [15174130]	271	22	249	Predicted		LipoP
YIIG_ECOLI	P32151	E	Inner Membrane Lipoprotein	Lipoprotein (experimental).	[15174130]	351	21	330	Predicted		LipoP		yes	yes
YJBH_ECOLI	P32689	E	Inner Membrane Lipoprotein	-	-	698	17	681	Predicted		LipoP		yes
YHJA_ECOLI	P37197	E	Inner Membrane Lipoprotein	Peripheral inner membrane lipoprotein facing the periplasmic space.	[12720546]	465	28	437	Predicted		LipoP			yes
YFIM_ECOLI	P46126	E	Inner Membrane Lipoprotein	-	-	107	14	93	Predicted		LipoP		yes	yes
YNFC_ECOLI	P67553	E	Inner Membrane Lipoprotein	Lipoprotein (experimental).	[15174130]	236	16	220	Predicted		LipoP		yes	yes
YDJY_ECOLI	P76220	E	Inner Membrane Lipoprotein	-	-	225	26	199	Predicted		LipoP
YFBK_ECOLI	P76481	E	Inner Membrane Lipoprotein	-	-	575	18	557	Predicted		LipoP		yes
YFHM_ECOLI	P76578	E	Inner Membrane Lipoprotein	-	-	1653	17	1636	Predicted		LipoP			yes
DACC_ECOLI	P08506	F2	Peripheral inner membrane protein facing the periplasm	Peripheral inner membrane protein facing the periplasm. Peripheral inner membrane protein facing the periplasm. Membrane anchored	[8162192] [9371419] [9858669]	400	27	373	Experimental	[7042389]	SignalP4.1
CPXP_ECOLI	P0AE85	F2	Peripheral inner membrane protein facing the periplasm	Membrane associated Periplasmic.	[10972835] [17904518]	166	21	145	Predicted		SignalP4.1
DACA_ECOLI	P0AEB2	F2	Peripheral inner membrane protein facing the periplasm	Peripheral inner membrane protein facing the periplasm. Peripheral inner membrane protein facing the cytoplasm (experimental). Peripheral inner membrane protein facing the cytoplasm (experimental). Peripheral inner membrane protein facing the cytoplasm (experimental). Membrane anchored Membrane anchored	[9371419] [2194801] [20192190] [20545860] [3279397] [8424800]	403	29	374	Experimental	[3908094]	SignalP4.1			yes
IAP_ECOLI	P10423	F2	Peripheral inner membrane protein facing the periplasm	Membrane associated	[3316184]	345	24	321	Predicted		SignalP4.1		yes
PRC_ECOLI	P23865	F2	Peripheral inner membrane protein facing the periplasm	Peripheral inner membrane protein facing the periplasm Periplasmic	[1856173] [1729701]	682	21	661	Predicted		SignalP4.1		yes	yes
DACB_ECOLI	P24228	F2	Peripheral inner membrane protein facing the periplasm	Outer membrane protein (experimental). Peripheral inner membrane protein facing the periplasm. Membrane anchored Membrane anchored Peripheral inner membrane protein facing the periplasm (experimental).	[15911532] [9371419] [16411754] [15576782] [12444970]	477	20	457	Experimental	[2040429]	SignalP4.1
YADE_ECOLI	P31666	F2	Peripheral inner membrane protein facing the periplasm	-	-	409	19	390	Predicted		SignalP4.1			yes
DACD_ECOLI	P33013	F2	Peripheral inner membrane protein facing the periplasm	Membrane anchored	[8955390]	388	21	367	Predicted		SignalP4.1		yes
CUSB_ECOLI	P77239	F2	Peripheral inner membrane protein facing the periplasm	-	-	407	28	379	Predicted		Phobius/LipoP			yes
YDGA_ECOLI	P77804	F2	Peripheral inner membrane protein facing the periplasm	Cell inner membrane, Peripheral membrane protein, Periplasmic side	[16079137]	502	19	483	Predicted		Phobius		yes	yes
YBIS_ECOLI	P0AAX8	F3	Peripheral outer membrane protein facing the periplasm	Peripheral outer membrane protein facing the periplasm (experimental). Periplasmic	[23832002] [9298646]	306	24	282	experimental	[9298646]	SignalP4.1
BHSA_ECOLI	P0AB40	F3	Peripheral outer membrane protein facing the periplasm	Peripheral outer membrane protein.	[22089859]	85	22	63	Predicted		SignalP4.1	yes
MLTF_ECOLI	P0AGC5	F3	Peripheral outer membrane protein facing the periplasm	Peripheral outer membrane protein.	[18234673]	518	21	497	By similarity		SignalP4.1		yes
YCBB_ECOLI	P22525	F3	Peripheral outer membrane protein facing the periplasm	Peripheral outer membrane protein facing the periplasm (experimental).	[23832002]	615	30	585	Predicted		SignalP4.1			yes
ERFK_ECOLI	P39176	F3	Peripheral outer membrane protein facing the periplasm	Periplasmic Peripheral outer membrane protein facing the periplasm (experimental).	[9298646] [23832002]	310	21	289	experimental	[9298646]	SignalP4.1		yes	yes
YCFS_ECOLI	P75954	F3	Peripheral outer membrane protein facing the periplasm	Peripheral outer membrane protein facing the periplasm (experimental).	[23832002]	320	28	292	Predicted		SignalP4.1
YNFB_ECOLI	P76170	F3	Peripheral outer membrane protein facing the periplasm	Outer membrane protein (experimental).	[15911532]	113	28	85	Predicted		SignalP4.1
YNHG_ECOLI	P76193	F3	Peripheral outer membrane protein facing the periplasm	Peripheral outer membrane protein facing the periplasm (experimental).	[23832002]	334	23	311	Predicted		SignalP4.1
FIMA1_ECOLI	P04128	F4	Peripheral outer membrane protein facing the extra-cellular space	Cell surface appendage	[2858471]	182	23	159	Predicted		SignalP4.1
FIMF_ECOLI	P08189	F4	Peripheral outer membrane protein facing the extra-cellular space	Cell surface appendage	[15372038]	176	22	154	Predicted		SignalP4.1		yes
FIMG_ECOLI	P08190	F4	Peripheral outer membrane protein facing the extra-cellular space	Cell surface appendage	[15372038]	167	23	144	Predicted		SignalP4.1		yes	yes
FIMH_ECOLI	P08191	F4	Peripheral outer membrane protein facing the extra-cellular space	Cell surface appendage Cell surface appendage Cell surface appendage Cell surface appendage	[2890081] [20345943] [1971261] [2900235]	300	19	281	Experimental	[2900235]	SignalP4.1		yes	yes
CSGB_ECOLI	P0ABK7	F4	Peripheral outer membrane protein facing the extra-cellular space	Cell surface appendage Cell surface appendage Cell surface appendage	[19131513] [9383186] [9312041]	151	21	130	Predicted		SignalP4.1		yes	yes
CSGF_ECOLI	P0AE98	F4	Peripheral outer membrane protein facing the extra-cellular space	Cell surface appendage Outer membrane protein. Peripheral outer membrane protein facing the periplasm. Peripheral outer membrane protein facing the periplasm. Periplasmic	[19131513] [16522795] [21645131] [19131513] [9928475]	138	19	119	Predicted		SignalP4.1		yes	yes
CSGA_ECOLI	P28307	F4	Peripheral outer membrane protein facing the extra-cellular space	Cell surface appendage Inner membrane Cell surface appendage Cell surface appendage Cell surface appendage Cell surface appendage	[8817489] [18710431] [11823641] [21645131] [9383186] [9312041]	151	20	131	Experimental	[1677357]	SignalP4.1			yes
YADC_ECOLI	P31058	F4	Peripheral outer membrane protein facing the extra-cellular space	Cell surface appendage	[20345943]	412	22	390	Predicted		SignalP4.1			yes
YDES_ECOLI	P77789	F4	Peripheral outer membrane protein facing the extra-cellular space	-	-	176	22	154	Predicted		SignalP4.1			yes
YMGJ_ECOLI	A5A612	G	Periplasmic	-	-	61	22	39	Predicted		Phobius	yes	yes	yes
YJBT_ECOLI	A5A628	G	Periplasmic	-	-	92	29	63	Predicted		Phobius/SignalP4.1	yes		yes
PPB_ECOLI	P00634	G	Periplasmic	Periplasmic Periplasm	[7022451] [3533724]	471	21	450	Experimental	[6273802]	SignalP4.1			yes
ASPG2_ECOLI	P00805	G	Periplasmic	Periplasmic Periplasmic	[387570] [2407723]	348	22	326	experimental	[6766894]	SignalP4.1			yes
AMPC_ECOLI	P00811	G	Periplasmic	Periplasmic	[6795623]	377	19	358	Experimental	[6795623]	SignalP4.1
ARAF_ECOLI	P02924	G	Periplasmic	Periplasmic	[9298646]	329	23	306	Experimental	[326784] [6993477]	SignalP4.1			yes
RBSB_ECOLI	P02925	G	Periplasmic	Periplasmic Periplasmic	[9298646] [15911532]	296	25	271	Experimental	[6313683]	SignalP4.1			yes
MALM_ECOLI	P03841	G	Periplasmic	Periplasmic	[2434655]	306	26	280	Experimental	[6086106]	SignalP4.1
LIVK_ECOLI	P04816	G	Periplasmic	Periplasmic	[9298646]	369	23	346	Experimental	[6990419]	SignalP4.1		yes	yes
PTRA_ECOLI	P05458	G	Periplasmic	Periplasmic	[15502359]	962	23	939	Predicted		SignalP4.1		yes
CDH_ECOLI	P06282	G	Periplasmic	-	-	251	18	233	Predicted		Phobius		yes	yes
USHA_ECOLI	P07024	G	Periplasmic	Periplasmic	[9298646]	550	25	525	experimental	[3012467] [9298646]	SignalP4.1		yes	yes
PPA_ECOLI	P07102	G	Periplasmic	Periplasmic	[8387749]	432	22	410	experimental	[2168385] [8387749]	SignalP4.1
CPDB_ECOLI	P08331	G	Periplasmic	Periplasm (experimental). Periplasm Periplasmic Periplasmic	[15911532] [3005231] [15911532] [9298646]	647	19	628	Experimental	[3005231]	SignalP4.1		yes	yes
YGDB_ECOLI	P08370	G	Periplasmic	-	-	135	26	109	Predicted		LipoP			yes
GLPQ_ECOLI	P09394	G	Periplasmic	Periplasmic Periplasm	[1851953] [2829735]	358	25	333	experimental	[1851953] [8899705]	SignalP4.1			yes
ARGT_ECOLI	P09551	G	Periplasmic	Periplasmic Periplasmic	[9298647] [9298646]	260	22	238	Experimental	[9298646]	SignalP4.1		yes	yes
FLGI_ECOLI	P0A6S3	G	Periplasmic	Periplasmic	[12730325]	365	19	346	Predicted		SignalP4.1		yes
TOLB_ECOLI	P0A855	G	Periplasmic	Periplasmic Periplasm	[17233825] [7929011]	430	21	409	experimental	[7929011]	LipoP
YCEI_ECOLI	P0A8X2	G	Periplasmic	Periplasmic	[9298646]	191	22	169	experimental	[9298646]	SignalP4.1		yes	yes
YCCT_ECOLI	P0A8X4	G	Periplasmic	-	-	220	20	200	Predicted		SignalP4.1			yes
PTA_ECOLI	P0A9M8	G	Periplasmic	-	-	714	22	692	Predicted		Phobius
TRXB_ECOLI	P0A9P4	G	Periplasmic	-	-	321	25	296	Predicted		Phobius/LipoP		yes
YOBA_ECOLI	P0AA57	G	Periplasmic	-	-	124	26	98	Predicted		SignalP4.1		yes
YACC_ECOLI	P0AA95	G	Periplasmic	-	-	115	24	91	Predicted		SignalP4.1
YAFK_ECOLI	P0AA99	G	Periplasmic	-	-	246	19	227	Predicted		SignalP4.1		yes
MATB_ECOLI	P0AAA3	G	Periplasmic	Periplasmic	[16522795]	195	22	173	Predicted		SignalP4.1		yes	yes
ZRAP_ECOLI	P0AAA9	G	Periplasmic	Periplasmic	[9694902]	141	26	115	experimental	[9694902]	SignalP4.1			yes
YKGJ_ECOLI	P0AAL9	G	Periplasmic	-	-	109	24	85	Predicted		LipoP		yes
YBAV_ECOLI	P0AAR8	G	Periplasmic	-	-	123	25	98	Predicted		SignalP4.1		yes
YBGS_ECOLI	P0AAV6	G	Periplasmic	-	-	126	24	102	Predicted		SignalP4.1
YBIJ_ECOLI	P0AAX3	G	Periplasmic	-	-	86	22	64	Predicted		SignalP4.1	yes
MCBA_ECOLI	P0AAX6	G	Periplasmic	-	-	86	22	64	Predicted		SignalP4.1	yes	yes
YBJH_ECOLI	P0AAY4	G	Periplasmic	-	-	94	22	72	Predicted		SignalP4.1
EFEO_ECOLI	P0AB24	G	Periplasmic	Periplasm Periplasmic	[16551627] [12107143]	375	26	349	Predicted		SignalP4.1		yes	yes
YMGD_ECOLI	P0AB46	G	Periplasmic	-	-	109	19	90	Predicted		SignalP4.1		yes
NRFA_ECOLI	P0ABK9	G	Periplasmic	Periplasmic	[793493]	478	26	452	experimental	[7934939]	SignalP4.1		yes	yes
NRFB_ECOLI	P0ABL1	G	Periplasmic	Periplasmic	[15280383]	188	32	156	Predicted		SignalP4.1			yes
NAPB_ECOLI	P0ABL3	G	Periplasmic	Periplasm Periplasm Periplasm Periplasm	[11844760] [10234835] [10548535] [17130127]	149	27	122	experimental	[10234835]	SignalP4.1		yes	yes
SFMA_ECOLI	P0ABW5	G	Periplasmic	-	-	180	22	158	Predicted		SignalP4.1			yes
SURA_ECOLI	P0ABZ6	G	Periplasmic	Periplasmic	[9298646]	428	20	408	experimental	[9298646] [8626309] [9600841]	SignalP4.1
HOKC_ECOLI	P0ACG4	G	Periplasmic	Inner membrane.	[21890895]	50	21	29	Predicted		Phobius/LipoP	yes	yes
HOKD_ECOLI	P0ACG6	G	Periplasmic	-	-	51	22	29	Predicted		LipoP	yes
YDCA_ECOLI	P0ACW4	G	Periplasmic	-	-	57	20	37	Predicted		SignalP4.1	yes
YEEZ_ECOLI	P0AD12	G	Periplasmic	-	-	274	24	250	Predicted		Phobius/LipoP
IVY_ECOLI	P0AD59	G	Periplasmic	Periplasmic	[11278658]	157	28	129	experimental	[9868784]	SignalP4.1
LIVJ_ECOLI	P0AD96	G	Periplasmic	Periplasmic	[9298646]	367	23	344	Experimental	[3891753]	SignalP4.1
TESA_ECOLI	P0ADA1	G	Periplasmic	Periplasmic	[8098033]	208	26	182	experimental	[8432696] [1864840]	LipoP		yes	yes
YGGE_ECOLI	P0ADS6	G	Periplasmic	-	-	246	21	225	Predicted		SignalP4.1
YGGN_ECOLI	P0ADS9	G	Periplasmic	Periplasmic	[14726535]	239	20	219	Predicted		SignalP4.1
YGIW_ECOLI	P0ADU5	G	Periplasmic	Periplasmic	[9298646]	130	20	110	experimental	[9298646]	SignalP4.1		yes
LPTA_ECOLI	P0ADV1	G	Periplasmic	Periplasmic Periplasmic. Periplasm	[9298646] [17056748] [18480051]	185	27	158	experimental	[9298646]	SignalP4.1		yes	yes
MLAC_ECOLI	P0ADV7	G	Periplasmic	Periplasmic	[15911532]	211	21	190	Predicted		SignalP4.1		yes	yes
YHHA_ECOLI	P0ADX7	G	Periplasmic	-	-	146	17	129	Predicted		SignalP4.1		yes	yes
APHA_ECOLI	P0AE22	G	Periplasmic	Periplasmic Periplasm	[9298646] [9011040]	237	25	212	Experimental	[9298646]	SignalP4.1
CREA_ECOLI	P0AE91	G	Periplasmic	-	-	157	21	136	Predicted		SignalP4.1			yes
CSGE_ECOLI	P0AE95	G	Periplasmic	Periplasmic	[9928475]	129	22	107	Predicted		SignalP4.1		yes	yes
DEGS_ECOLI	P0AEE3	G	Periplasmic	Inner membrane anchored.	[11442831]	355	28	327	Predicted		Phobius
DGAL_ECOLI	P0AEE5	G	Periplasmic	Periplasmic Periplasmic	[7012152] [9298646]	332	23	309	Experimental	[6885805]	SignalP4.1			yes
DSBA_ECOLI	P0AEG4	G	Periplasmic	Periplasmic	[9298646]	208	19	189	experimental	[8494885] [9298646] [9600841]	SignalP4.1
DSBC_ECOLI	P0AEG6	G	Periplasmic	Periplasmic Periplasm	[9298646] [8168498]	236	20	216	experimental	[9298646]	SignalP4.1		yes
FEPB_ECOLI	P0AEL6	G	Periplasmic	Periplasmic	[10986237]	318	26	292	Predicted		SignalP4.1
FLIY_ECOLI	P0AEM9	G	Periplasmic	Periplasmic	[9298646]	266	29	237	experimental	[8450713] [9298646] [8774726]	LipoP			yes
GLNH_ECOLI	P0AEQ3	G	Periplasmic	Periplasmic	[9298646]	248	22	226	Experimental	[3027504] [9298646]	SignalP4.1		yes
HDEA_ECOLI	P0AES9	G	Periplasmic	Periplasmic Periplasm	[8455549] [17085547]	110	21	89	experimental	[8455549] [9298646] [9868784]	SignalP4.1			yes
HDEB_ECOLI	P0AET2	G	Periplasmic	Periplasmic Periplasm	[8455550] [17085547]	108	29	79	experimental	[8455549] [9298646] [9868784]	SignalP4.1
HISJ_ECOLI	P0AEU0	G	Periplasmic	Periplasmic	[9298646]	260	22	238	experimental	[9298646] [9600841]	SignalP4.1
SKP_ECOLI	P0AEU7	G	Periplasmic	Periplasmic Periplasmic Periplasm Periplasm Periplasm	[2167239] [9298646] [2318304] [1838129] [8730870]	161	20	141	experimental	[2843433] [9298646]	SignalP4.1			yes
MALE_ECOLI	P0AEX9	G	Periplasmic	Periplasmic	[9298646]	396	26	370	Experimental	[6990274]	SignalP4.1
YJBE_ECOLI	P0AF45	G	Periplasmic	-	-	80	21	59	Predicted		SignalP4.1	yes		yes
YJCO_ECOLI	P0AF56	G	Periplasmic	-	-	229	17	212	Predicted		SignalP4.1
YJFN_ECOLI	P0AF82	G	Periplasmic	-	-	91	21	70	Predicted		LipoP
YJFY_ECOLI	P0AF86	G	Periplasmic	-	-	91	20	71	Predicted		SignalP4.1
PBP7_ECOLI	P0AFI5	G	Periplasmic	Periplasmic	[7721700]	310	25	285	experimental	[7721700]	SignalP4.1		yes	yes
POTD_ECOLI	P0AFK9	G	Periplasmic	Periplasmic Periplasmic	[1939142] [9298646]	348	23	325	experimental	[1939142] [9298646]	SignalP4.1
PPIA_ECOLI	P0AFL3	G	Periplasmic	Periplasmic	[2190212]	190	24	166	experimental	[2190212]	SignalP4.1		yes	yes
PROX_ECOLI	P0AFM2	G	Periplasmic	Periplasmic	[3305496]	330	21	309	experimental	[3305496]	SignalP4.1
PSIF_ECOLI	P0AFM4	G	Periplasmic	-	-	106	21	85	Predicted		SignalP4.1		yes
RUTC_ECOLI	P0AFQ5	G	Periplasmic	-	-	128	24	104	Predicted		SignalP4.1		yes	yes
RSEB_ECOLI	P0AFX9	G	Periplasmic	Periplasm. Periplasm. Periplasm.	[9159523] [11777003] [9159522]	318	23	295	Predicted		SignalP4.1		yes
SUBI_ECOLI	P0AG78	G	Periplasmic	Periplasmic	[9298646]	329	19	310	experimental	[9298646] [8774726]	SignalP4.1		yes
UGPB_ECOLI	P0AG80	G	Periplasmic	Periplasmic	[3062310]	438	23	415	Predicted		SignalP4.1
PSTS_ECOLI	P0AG82	G	Periplasmic	Periplasmic	[9298646]	346	25	321	Experimental	[6365894]	SignalP4.1			yes
SLT_ECOLI	P0AGC3	G	Periplasmic	Periplasmic	[1938883]	645	27	618	experimental	[1938883]	SignalP4.1		yes	yes
SODC_ECOLI	P0AGD1	G	Periplasmic	Periplasmic	[8626323]	173	19	154	experimental	[8626323]	SignalP4.1			yes
MEPA_ECOLI	P0C0T5	G	Periplasmic	Periplasmic	[2187143]	274	19	255	experimental	[2187143]	SignalP4.1			yes
DEGP_ECOLI	P0C0V0	G	Periplasmic	Periplasmic Peripheral inner membrane protein facing the periplasm.	[2180903] [9083020]	474	26	448	experimental	[2180903] [9600841]	SignalP4.1			yes
TREA_ECOLI	P13482	G	Periplasmic	Periplasmic	[2671658]	565	30	535	experimental	[2671658]	SignalP4.1		yes
FECB_ECOLI	P15028	G	Periplasmic	Periplasmic	[2651410]	300	21	279	Predicted		SignalP4.1
PHND_ECOLI	P16682	G	Periplasmic	Periplasmic	[16751609]	338	26	312	Predicted		SignalP4.1
PHNP_ECOLI	P16692	G	Periplasmic	Periplasmic	[8335257]	252	20	232	Predicted		SignalP4.1		yes	yes
CYSP_ECOLI	P16700	G	Periplasmic	Periplasmic	[9298646]	338	25	313	experimental	[9298646]	SignalP4.1			yes
YFAA_ECOLI	P17994	G	Periplasmic	-	-	562	30	532	Predicted		SignalP4.1		yes	yes
YJJA_ECOLI	P18390	G	Periplasmic	-	-	164	25	139	Predicted		SignalP4.1		yes
GGT_ECOLI	P18956	G	Periplasmic	Periplasmic Periplasm	[2570061] [1360205]	580	25	555	experimental	[2570061]	SignalP4.1
AGP_ECOLI	P19926	G	Periplasmic	Periplasmic Periplasmic	[2153660] [9298646]	413	22	391	Experimental	[2153660]	SignalP4.1		yes	yes
RNI_ECOLI	P21338	G	Periplasmic	Periplasmic	[2253883]	268	25	243	experimental	[2253883]	SignalP4.1		yes	yes
ECOT_ECOLI	P23827	G	Periplasmic	Periplasmic Periplasmic	[9298646] [15911532]	162	20	142	experimental	[2007606] [9298646]	SignalP4.1
OPPA_ECOLI	P23843	G	Periplasmic	Periplasmic	[9298646]	543	26	517	experimental	[9298646] [9600841]	SignalP4.1
DPPA_ECOLI	P23847	G	Periplasmic	Periplasmic Periplasmic	[9298646] [15911532]	535	28	507	experimental	[1956284] [9298646] [9600841]	SignalP4.1
PSPE_ECOLI	P23857	G	Periplasmic	Periplasm Periplasmic	[1712397] [9868784]	104	19	85	experimental	[9868784]	SignalP4.1
ASLA_ECOLI	P25549	G	Periplasmic	-	-	551	24	527	Predicted		SignalP4.1			yes
AMY1_ECOLI	P25718	G	Periplasmic	Periplasmic	[1544897]	676	17	659	experimental	[1544897]	SignalP4.1
END1_ECOLI	P25736	G	Periplasmic	Periplasmic Periplasm	[7867949] [4955462]	235	22	213	Predicted		SignalP4.1
YDBD_ECOLI	P25907	G	Periplasmic	-	-	768	24	744	Predicted		SignalP4.1
AMIB_ECOLI	P26365	G	Periplasmic	Periplasmic	[12787347]	445	22	423	Predicted		SignalP4.1		yes	yes
BAX_ECOLI	P27297	G	Periplasmic	-	-	274	27	247	Predicted		SignalP4.1		yes
YIGE_ECOLI	P27840	G	Periplasmic	-	-	254	32	222	Predicted		SignalP4.1		yes	yes
YAAI_ECOLI	P28696	G	Periplasmic	-	-	134	23	111	Predicted		SignalP4.1		yes	yes
GLTF_ECOLI	P28721	G	Periplasmic	Integral inner membrane. Periplasmic	[21890895] [10481090]	254	25	229	Predicted		SignalP4.1		yes
YHCA_ECOLI	P28722	G	Periplasmic	-	-	224	19	205	Predicted		SignalP4.1			yes
YBFC_ECOLI	P28915	G	Periplasmic	-	-	189	19	170	Predicted		SignalP4.1
YDCC_ECOLI	P28917	G	Periplasmic	-	-	378	43	335	Predicted		Phobius/LocTree3
ARTI_ECOLI	P30859	G	Periplasmic	Periplasmic Periplasm Periplasmic Periplasmic	[9298646] [8801422] [15911532] [15911532]	243	19	224	Experimental	[9298646]	SignalP
ARTJ_ECOLI	P30860	G	Periplasmic	Periplasmic Periplasm	[8801423] [8801422]	243	19	224	experimental	[8801422] [9298646] [9600841]	SignalP3		yes
MARB_ECOLI	P31121	G	Periplasmic	-	-	72	21	51	Predicted		SignalP3	yes	yes
YDEI_ECOLI	P31130	G	Periplasmic	-	-	130	19	111	Predicted		SignalP3		yes
POTF_ECOLI	P31133	G	Periplasmic	Periplasmic	[9298646]	370	26	344	experimental	[8416922] [9298646]	SignalP3
YIEL_ECOLI	P31471	G	Periplasmic	-	-	389	23	366	Predicted		SignalP3			yes
THIB_ECOLI	P31550	G	Periplasmic	-	-	327	18	309	experimental		SignalP3
FIMC_ECOLI	P31697	G	Periplasmic	Periplasmic	[1363735]	241	36	205	experimental	[1363735]	SignalP3		yes
YDDB_ECOLI	P31827	G	Periplasmic	-	-	790	19	771	Predicted		SignalP3		yes	yes
PQQL_ECOLI	P31828	G	Periplasmic	-	-	931	26	905	Predicted		SignalP3		yes	yes
YIBG_ECOLI	P32106	G	Periplasmic	-	-	153	19	134	Predicted		SignalP3		yes	yes
YIIQ_ECOLI	P32160	G	Periplasmic	-	-	199	23	176	Predicted		SignalP3		yes	yes
YIIX_ECOLI	P32167	G	Periplasmic	-	-	202	18	184	Predicted		SignalP3
YIJF_ECOLI	P32668	G	Periplasmic	-	-	205	20	185	Predicted		SignalP3			yes
YJBG_ECOLI	P32688	G	Periplasmic	-	-	245	20	225	Predicted		SignalP3		yes
YJCS_ECOLI	P32717	G	Periplasmic	-	-	661	29	632	Predicted		SignalP3			yes
ECPD_ECOLI	P33128	G	Periplasmic	-	-	246	25	221	Predicted		SignalP3			yes
OPGG_ECOLI	P33136	G	Periplasmic	Periplasmic	[9298646]	511	22	489	experimental	[9298646]	SignalP3			yes
YEHA_ECOLI	P33340	G	Periplasmic	-	-	344	20	324	Predicted		SignalP3		yes	yes
YEHC_ECOLI	P33342	G	Periplasmic	-	-	239	33	206	Predicted		SignalP3		yes
YEHD_ECOLI	P33343	G	Periplasmic	-	-	180	22	158	Predicted		SignalP3
YEHE_ECOLI	P33344	G	Periplasmic	-	-	93	22	71	Predicted		SignalP3		yes
OSMF_ECOLI	P33362	G	Periplasmic	Periplasmic	[15911532]	305	23	282	Predicted		SignalP3			yes
BGLX_ECOLI	P33363	G	Periplasmic	Periplasmic	[8757730]	765	20	745	Predicted		SignalP3			yes
PPDA_ECOLI	P33554	G	Periplasmic	-	-	156	29	127	Predicted		SignalP3		yes
NIKA_ECOLI	P33590	G	Periplasmic	Periplasmic	[7867647]	524	22	502	experimental		SignalP3			yes
YEJA_ECOLI	P33913	G	Periplasmic	-	-	604	19	585	Predicted		SignalP3		yes	yes
ASR_ECOLI	P36560	G	Periplasmic	Periplasmic	[12670971]	102	21	81	experimental	[12670971]	SignalP3			yes
YACH_ECOLI	P36682	G	Periplasmic	-	-	617	29	588	Predicted		SignalP3		yes
YADK_ECOLI	P37016	G	Periplasmic	-	-	198	28	170	Predicted		SignalP3
YADL_ECOLI	P37017	G	Periplasmic	-	-	201	28	173	Predicted		SignalP3
YADM_ECOLI	P37018	G	Periplasmic	-	-	189	23	166	Predicted		SignalP3		yes	yes
BTUF_ECOLI	P37028	G	Periplasmic	Periplasm	[11790740]	266	22	244	experimental		SignalP3		yes
YAEI_ECOLI	P37049	G	Periplasmic	-	-	270	22	248	Predicted		TatP		yes	yes
YADN_ECOLI	P37050	G	Periplasmic	-	-	194	23	171	Predicted		SignalP3		yes
YBCH_ECOLI	P37325	G	Periplasmic	-	-	296	20	276	Predicted		SignalP3			yes
MODA_ECOLI	P37329	G	Periplasmic	Periplasmic	[8576221]	257	24	233	experimental	[8576221]	SignalP3		yes	yes
XYLF_ECOLI	P37387	G	Periplasmic	Periplasmic	[9298646]	330	23	307	experimental	[9298646] [8581399]	SignalP3			yes
YHJJ_ECOLI	P37648	G	Periplasmic	Periplasmic	[9298646]	498	24	474	experimental	[9298646]	SignalP3		yes
BCSC_ECOLI	P37650	G	Periplasmic	-	-	1157	23	1134	Predicted		SignalP3
GUN_ECOLI	P37651	G	Periplasmic	Periplasmic	[11260463]	368	21	347	Predicted		SignalP3		yes	yes
YIAO_ECOLI	P37676	G	Periplasmic	Periplasm	[16385129]	328	24	304	Predicted		SignalP3		yes	yes
ENVC_ECOLI	P37690	G	Periplasmic	Inner Membrane Lipoprotein Periplasm Periplasm Periplasm	[8472900] [12113939] [15165230] [19525345]	419	34	385	Predicted		SignalP3			yes
YIBQ_ECOLI	P37691	G	Periplasmic	-	-	319	23	296	Predicted		SignalP3			yes
RMLA1_ECOLI	P37744	G	Periplasmic	-	-	293	23	270	Predicted		PRED-TAT			yes
GLTI_ECOLI	P37902	G	Periplasmic	Periplasmic	[8740179]	302	22	280	experimental		SignalP3
YBGD_ECOLI	P37909	G	Periplasmic	-	-	188	23	165	Predicted		SignalP3			yes
SFMF_ECOLI	P38052	G	Periplasmic	-	-	171	20	151	Predicted		SignalP3		yes	yes
TORT_ECOLI	P38683	G	Periplasmic	Periplasmic	[8576063]	342	18	324	experimental	[8576063]	SignalP3			yes
DEGQ_ECOLI	P39099	G	Periplasmic	Periplasmic Periplasmic Periplasm	[8576052] [9740056] [8576051]	455	27	428	experimental	[8576051]	SignalP3
YCHO_ECOLI	P39165	G	Periplasmic	-	-	464	24	440	Predicted		SignalP3			yes
ZNUA_ECOLI	P39172	G	Periplasmic	Periplasmic	[9298646]	310	23	287	experimental	[9298646] [9600841]	SignalP3			yes
YTFJ_ECOLI	P39187	G	Periplasmic	Periplasmic	[9298646]	184	20	164	experimental	[9298646]	SignalP3			yes
FIMI_ECOLI	P39264	G	Periplasmic	-	-	179	19	160	Predicted		SignalP3
ALSB_ECOLI	P39265	G	Periplasmic	Periplasmic	[14499611]	311	23	288	experimental		SignalP3		yes	yes
YTFQ_ECOLI	P39325	G	Periplasmic	Periplasmic	[9298646]	318	21	297	experimental	[9298646]	SignalP3			yes
NANM_ECOLI	P39371	G	Periplasmic	Periplasm	[18063573]	368	19	349	experimental		SignalP3		yes
YGIL_ECOLI	P39834	G	Periplasmic	-	-	183	23	160	Predicted		SignalP3		yes
YCBF_ECOLI	P40876	G	Periplasmic	-	-	236	26	210	Predicted		SignalP3		yes	yes
PAT_ECOLI	P42588	G	Periplasmic	-	-	459	17	442	Predicted		SignalP3			yes
YGJJ_ECOLI	P42591	G	Periplasmic	-	-	356	24	332	Predicted		SignalP3		yes	yes
YGJK_ECOLI	P42592	G	Periplasmic	-	-	783	22	761	Predicted		SignalP3		yes
YQJC_ECOLI	P42616	G	Periplasmic	-	-	122	20	102	Predicted		SignalP3		yes
YRAH_ECOLI	P42913	G	Periplasmic	-	-	194	22	172	Predicted		SignalP3
YRAI_ECOLI	P42914	G	Periplasmic	-	-	231	23	208	Predicted		SignalP3
YRAK_ECOLI	P43319	G	Periplasmic	Cell surface appendage	[20345943]	363	20	343	Predicted		SignalP3		yes
YHCE_ECOLI	P45421	G	Periplasmic	-	-	181	19	162	Predicted		SignalP3			yes
YHCF_ECOLI	P45422	G	Periplasmic	-	-	238	20	218	Predicted		SignalP3		yes	yes
FKBA_ECOLI	P45523	G	Periplasmic	Periplasmic	[9298646]	270	25	245	experimental	[9298646]	SignalP3
AIS_ECOLI	P45565	G	Periplasmic	-	-	200	31	169	Predicted		SignalP3			yes
HOFP_ECOLI	P45750	G	Periplasmic	-	-	134	20	114	Predicted		PRED-TAT			yes
GSPJ_ECOLI	P45761	G	Periplasmic	Integral inner membrane. Periplasmic	[21890895] [11266368]	195	34	161	Predicted		SignalP3		yes
GSPK_ECOLI	P45762	G	Periplasmic	Integral inner membrane. Periplasmic	[21890895] [11266368]	327	24	303	Predicted		SignalP3			yes
YHDW_ECOLI	P45766	G	Periplasmic	-	-	341	24	317	Predicted		LipoP		yes	yes
YBGF_ECOLI	P45955	G	Periplasmic	Periplasmic	[11703658]	263	26	237	Predicted		SignalP3
YGGM_ECOLI	P46142	G	Periplasmic	-	-	335	21	314	Predicted		SignalP3		yes	yes
AMO_ECOLI	P46883	G	Periplasmic	Periplasmic	[8631685]	757	30	727	Experimental	[9043126]	SignalP		yes	yes
CSGC_ECOLI	P52107	G	Periplasmic	-	-	110	21	89	Predicted		SignalP3 nn			yes
YFJT_ECOLI	P52135	G	Periplasmic	-	-	155	23	132	Predicted		SignalP3
EMRK_ECOLI	P52599	G	Periplasmic	Periplasmic	[11914367]	387	33	354	Predicted		SignalP3		yes
LOLA_ECOLI	P61316	G	Periplasmic	Periplasmic Periplasmic	[7628437] [9298646]	203	21	182	experimental	[9298646] [7628437]	SignalP3		yes	yes
YNCJ_ECOLI	P64459	G	Periplasmic	-	-	76	22	54	Predicted		SignalP3	yes
YEBY_ECOLI	P64506	G	Periplasmic	-	-	113	20	93	Predicted		SignalP3
YOHN_ECOLI	P64534	G	Periplasmic	Periplasm	[21665978]	112	21	91	Predicted		SignalP3			yes
YPEC_ECOLI	P64542	G	Periplasmic	-	-	108	21	87	Predicted		SignalP3		yes
YFIR_ECOLI	P64548	G	Periplasmic	-	-	172	22	150	Predicted		SignalP3		yes	yes
MLAD_ECOLI	P64604	G	Periplasmic	-	-	183	28	155	Predicted		SignalP3
YHCN_ECOLI	P64614	G	Periplasmic	-	-	87	22	65	Predicted		SignalP3	yes
BEPA_ECOLI	P66948	G	Periplasmic	Periplasm.	[22491786]	487	27	460	Predicted		SignalP3
PTFB1_ECOLI	P69808	G	Periplasmic	-	-	108	24	84	Predicted		SignalP3
NANC_ECOLI	P69856	G	Periplasmic	-	-	238	23	215	Predicted		SignalP3
YAAX_ECOLI	P75616	G	Periplasmic	-	-	98	23	75	Predicted		SignalP3		yes	yes
YKGI_ECOLI	P75687	G	Periplasmic	-	-	78	22	56	Predicted		SignalP3	yes	yes
YAHO_ECOLI	P75694	G	Periplasmic	-	-	91	21	70	Predicted		SignalP3			yes
SFMH_ECOLI	P75715	G	Periplasmic	Cell surface appendage	[20345943]	327	24	303	Predicted		SignalP3		yes	yes
YBFL_ECOLI	P75741	G	Periplasmic	-	-	378	43	335	Predicted		Phobius
YBGO_ECOLI	P75748	G	Periplasmic	-	-	353	23	330	Predicted		SignalP3			yes
YBGP_ECOLI	P75749	G	Periplasmic	-	-	242	20	222	Predicted		SignalP3
GSIB_ECOLI	P75797	G	Periplasmic	Periplasmic	[15911532]	512	26	486	Predicted		SignalP3
YLII_ECOLI	P75804	G	Periplasmic	-	-	371	20	351	Predicted		SignalP3		yes
SSUA_ECOLI	P75853	G	Periplasmic	Periplasmic	[10781534]	319	21	298	Predicted		SignalP3			yes
YCBQ_ECOLI	P75855	G	Periplasmic	-	-	179	21	158	Predicted		SignalP3
YCBR_ECOLI	P75856	G	Periplasmic	-	-	233	26	207	Predicted		SignalP3
YCBT_ECOLI	P75858	G	Periplasmic	Cell surface appendage Inner membrane.	[20345943] [21890895]	356	30	326	Predicted		SignalP3		yes
YCBU_ECOLI	P75859	G	Periplasmic	-	-	180	24	156	Predicted		SignalP3		yes
YCBV_ECOLI	P75860	G	Periplasmic	-	-	171	22	149	Predicted		SignalP3
GFCD_ECOLI	P75882	G	Periplasmic	-	-	698	21	677	Predicted		SignalP3			yes
GFCC_ECOLI	P75883	G	Periplasmic	-	-	248	22	226	Predicted		SignalP3		yes
YMDA_ECOLI	P75917	G	Periplasmic	-	-	103	22	81	Predicted		SignalP3
FLGA_ECOLI	P75933	G	Periplasmic	Periplasmic	[12730325]	219	21	198	Predicted		SignalP3		yes	yes
YCGJ_ECOLI	P76001	G	Periplasmic	-	-	122	24	98	Predicted		SignalP3		yes	yes
PLIG_ECOLI	P76002	G	Periplasmic	Periplasm	[20734102]	133	22	111	Predicted		SignalP3
YDBL_ECOLI	P76076	G	Periplasmic	-	-	108	21	87	Predicted		SignalP3
YDCS_ECOLI	P76108	G	Periplasmic	Periplasmic	[15911532]	381	22	359	Predicted		SignalP3		yes
YNCE_ECOLI	P76116	G	Periplasmic	-	-	353	30	323	Predicted		SignalP3
YNCH_ECOLI	P76118	G	Periplasmic	-	-	70	18	52	Predicted		Phobius/LocTree3	yes	yes	yes
DDPA_ECOLI	P76128	G	Periplasmic	Periplasmic	[11121068]	516	25	491	Predicted		SignalP3		yes
LSRB_ECOLI	P76142	G	Periplasmic	Periplasmic	[15601708]	340	26	314	Predicted		SignalP3		yes	yes
RZPQ_ECOLI	P76158	G	Periplasmic	-	-	165	22	143	Predicted		SignalP3			yes
LYSQ_ECOLI	P76159	G	Periplasmic	-	-	177	22	155	Predicted		SignalP3		yes
YNFD_ECOLI	P76172	G	Periplasmic	Periplasmic	[9868784]	101	21	80	experimental	[9868784]	SignalP3
YDGD_ECOLI	P76176	G	Periplasmic	-	-	273	21	252	Predicted		SignalP3		yes
YDGH_ECOLI	P76177	G	Periplasmic	-	-	314	22	292	Predicted		SignalP3		yes
YDHO_ECOLI	P76190	G	Periplasmic	-	-	271	27	244	Predicted		SignalP3		yes
YDIY_ECOLI	P76206	G	Periplasmic	-	-	252	25	227	Predicted		SignalP3
YNJB_ECOLI	P76223	G	Periplasmic	-	-	388	20	368	Predicted		SignalP3
YNJH_ECOLI	P76227	G	Periplasmic	-	-	90	18	72	Predicted		SignalP3		yes
YECT_ECOLI	P76296	G	Periplasmic	-	-	162	18	144	Predicted		SignalP3		yes	yes
FLHE_ECOLI	P76297	G	Periplasmic	-	-	130	16	114	Predicted		SignalP3		yes
HIUH_ECOLI	P76341	G	Periplasmic	Periplasm	[12542701]	137	23	114	experimental	[12542701]	SignalP3
ZINT_ECOLI	P76344	G	Periplasmic	Periplasmic Cytoplasm, Periplasm	[9579078] [12480884]	216	23	193	experimental	[9579078]	SignalP3
YEGJ_ECOLI	P76394	G	Periplasmic	-	-	153	19	134	Predicted		SignalP3
YFAP_ECOLI	P76462	G	Periplasmic	-	-	258	19	239	Predicted		SignalP3		yes	yes
YFAQ_ECOLI	P76463	G	Periplasmic	-	-	549	19	530	Predicted		SignalP3		yes	yes
YFAS_ECOLI	P76464	G	Periplasmic	-	-	1534	38	1496	Predicted		SignalP3		yes	yes
YFAT_ECOLI	P76466	G	Periplasmic	-	-	207	19	188	Predicted		SignalP3		yes	yes
YFCO_ECOLI	P76498	G	Periplasmic	-	-	273	21	252	Predicted		SignalP3		yes	yes
YFCP_ECOLI	P76499	G	Periplasmic	-	-	179	27	152	Predicted		SignalP3		yes	yes
YFCQ_ECOLI	P76500	G	Periplasmic	-	-	162	18	144	Predicted		SignalP3		yes	yes
YFCR_ECOLI	P76501	G	Periplasmic	-	-	170	28	142	Predicted		SignalP3		yes
YFDX_ECOLI	P76520	G	Periplasmic	Periplasmic	[11157960]	211	21	190	experimental	[11157960]	SignalP3
YFFQ_ECOLI	P76548	G	Periplasmic	-	-	125	18	107	Predicted		SignalP3		yes	yes
YPFG_ECOLI	P76559	G	Periplasmic	-	-	347	21	326	Predicted		SignalP3		yes	yes
YFGI_ECOLI	P76573	G	Periplasmic	-	-	179	19	160	Predicted		SignalP3
YQII_ECOLI	P76656	G	Periplasmic	-	-	354	21	333	Predicted		SignalP3		yes	yes
YKFB_ECOLI	P77162	G	Periplasmic	-	-	155	23	132	Predicted		SignalP3
MATC_ECOLI	P77188	G	Periplasmic	-	-	222	20	202	Predicted		SignalP3		yes	yes
DSBG_ECOLI	P77202	G	Periplasmic	Periplasmic	[9383195]	248	17	231	experimental	[9654144]	SignalP3			yes
CUSF_ECOLI	P77214	G	Periplasmic	Periplasmic	[12813074]	110	22	88	Experimental	[12813074]	SignalP			yes
SFMC_ECOLI	P77249	G	Periplasmic	-	-	230	23	207	Predicted		SignalP3			yes
YDJG_ECOLI	P77256	G	Periplasmic	-	-	326	30	296	Predicted		SignalP3		yes
YAGV_ECOLI	P77263	G	Periplasmic	-	-	236	27	209	Predicted		SignalP3
YPHF_ECOLI	P77269	G	Periplasmic	Periplasmic	[9298646]	327	26	301	experimental	[9298646]	SignalP3		yes	yes
RNFG_ECOLI	P77285	G	Periplasmic	-	-	206	24	182	Predicted		SignalP3		yes
YFCV_ECOLI	P77288	G	Periplasmic	-	-	187	25	162	Predicted		SignalP3		yes
YDER_ECOLI	P77294	G	Periplasmic	-	-	167	23	144	Predicted		SignalP3
YDEN_ECOLI	P77318	G	Periplasmic	-	-	560	29	531	Predicted		SignalP3
MPPA_ECOLI	P77348	G	Periplasmic	Periplasmic	[9495761]	537	22	515	experimental	[9495761]	SignalP3
YBCL_ECOLI	P77368	G	Periplasmic	Periplasm	[11439028]	183	19	164	Experimental	[11439028]	SignalP3			yes
YDDL_ECOLI	P77519	G	Periplasmic	-	-	96	21	75	Predicted		SignalP3		yes
YDEQ_ECOLI	P77588	G	Periplasmic	Cell surface appendage	[20345943]	304	24	280	Predicted		SignalP3
YFCS_ECOLI	P77599	G	Periplasmic	-	-	250	28	222	Predicted		SignalP3		yes
YFEW_ECOLI	P77619	G	Periplasmic	-	-	434	19	415	Predicted		SignalP3		yes	yes
SPY_ECOLI	P77754	G	Periplasmic	Periplasmic	[9068658]	161	23	138	experimental	[9068658] [9694902]	SignalP3			yes
YAGX_ECOLI	P77802	G	Periplasmic	-	-	841	29	812	Predicted		SignalP3		yes
YNJE_ECOLI	P78067	G	Periplasmic	-	-	435	23	412	Predicted		SignalP3		yes
LYSD_ECOLI	P78285	G	Periplasmic	-	-	165	21	144	Predicted		SignalP3		yes	yes
YICS_ECOLI	Q2M7X4	G	Periplasmic	Non secreted. Uknown location	[25664544]	97	21	76	Predicted		SignalP3
PBL_ECOLI	Q46790	G	Periplasmic	-	-	158	24	134	Predicted		SignalP3		yes	yes
YGEQ_ECOLI	Q46797	G	Periplasmic	-	-	278	38	240	Predicted		SignalP3		yes	yes
YGHF_ECOLI	Q46834	G	Periplasmic	-	-	288	16	272	Predicted		SignalP3
YQHG_ECOLI	Q46858	G	Periplasmic	-	-	308	18	290	Predicted		SignalP3		yes	yes
YGIS_ECOLI	Q46863	G	Periplasmic	-	-	535	20	515	Predicted		SignalP3
YAFL_ECOLI	Q47151	G	Periplasmic	-	-	249	25	224	Predicted		SignalP3		yes	yes
YAIO_ECOLI	Q47534	G	Periplasmic	-	-	257	19	238	Predicted		SignalP3			yes
TAUA_ECOLI	Q47537	G	Periplasmic	Periplasmic	[8774726]	320	22	298	experimental		SignalP3
SAPA_ECOLI	Q47622	G	Periplasmic	Periplasmic	[9593292]	547	21	526	Predicted		SignalP3		yes
YFEK_ECOLI	Q47702	G	Periplasmic	-	-	124	19	105	Predicted		SignalP3		yes	yes
YJDP_ECOLI	Q6BEX5	G	Periplasmic	-	-	109	22	87	Predicted		SignalP3
OSMY_ECOLI	P0AFH8	G,X	Periplasmic, Extra-cellular	Peripheral inner membrane protein facing the periplasm (potential). Periplasmic Periplasmic Extra-celullar	[12878000] [1317380] [9298646] [18727129]	201	28	173	experimental	[1317380] [9298646] [9600841]	SignalP3		yes	yes
CHIA_ECOLI	P13656	G,X	Periplasmic, Extra-cellular	Cytoplasm; Periplasm. Periplasm	[11118204] [10760150]	897	24	873	Predicted		SignalP3		yes	yes
OMPP_ECOLI	P34210	H	Outer Membrane b-barrel protein	Outer membrane protein (experimental).	[10806384]	315	23	292	experimental	[8288530]	Phobius		yes
TOLC_ECOLI	P02930	H	Outer Membrane b-barrel protein	Outer membrane protein (experimental). Outer Membrane Outer membrane protein (experimental). Outer membrane protein (experimental). Outer membrane protein (experimental). Outer membrane protein (experimental). Outer Membrane ss-barrel protein Outer membrane protein (experimental). Outer membrane protein.	[16079137] [21778229] [21325274] [15911532] [10806384] [20932056] [9298646] [10806384] [15228545]	493	22	471	Experimental	[6312426]	SignalP4			yes
OMPF_ECOLI	P02931	H	Outer Membrane b-barrel protein	Outer membrane protein (experimental). Outer membrane protein (experimental). Outer membrane (experimental) Outer Membrane ss-barrel protein Outer membrane protein (experimental). Outer membrane protein (experimental). Outer Membrane	[15911532] [10806384] [1380671] [9298646] [20932056] [10806384] [16079137]	362	22	340	Experimental	[6297988]	SignalP4			yes
PHOE_ECOLI	P02932	H	Outer Membrane b-barrel protein	Outer membrane protein (experimental). Outer Membrane ss-barrel protein Outer membrane protein (experimental).	[1380671] [216015] [20932056]	351	21	330	Experimental	[6341601]	SignalP4
LAMB_ECOLI	P02943	H	Outer Membrane b-barrel protein	Outer Membrane ss-barrel protein Outer membrane protein. Outer membrane protein (experimental). Outer membrane protein (experimental). Outer membrane protein (experimental). Outer membrane protein (experimental). Outer membrane protein (experimental).	[346375] [16372265] [15911532] [10806384] [20932056] [10806384] [16079137]	446	25	421	Experimental	[6446717]	SignalP4		yes	yes
FEPA_ECOLI	P05825	H	Outer Membrane b-barrel protein	Outer Membrane ss-barrel protein Outer membrane protein (experimental). Outer membrane protein (experimental). Outer membrane.	[10529396] [20932056] [10806384] [9886293]	746	22	724	Predicted		SignalP3
BTUB_ECOLI	P06129	H	Outer Membrane b-barrel protein	Cytoplasmic. Outer membrane protein (experimental). Outer membrane. Outer membrane protein (experimental). Outer Membrane Outer Membrane Outer Membrane Outer Membrane ss-barrel protein	[15911532] [10806384] [12652322] [10806384] [2982793] [2687240] [12595710] [9298646]	614	20	594	Experimental	[3882670]	SignalP4
FHUA_ECOLI	P06971	H	Outer Membrane b-barrel protein	Outer Membrane ss-barrel protein Outer membrane protein (experimental). Outer membrane protein (experimental). Outer membrane protein (experimental). Outer membrane.	[3079747] [10806384] [15911532] [10806384] [9856937]	747	33	714	experimental	[3079747]	SignalP3		yes	yes
OMPC_ECOLI	P06996	H	Outer Membrane b-barrel protein	Outer Membrane ss-barrel protein Outer membrane protein (experimental). Outer membrane protein (experimental). Outer membrane protein (experimental).	[9298646] [10806384] [15911532] [10806384]	367	21	346	Experimental	[6297988]	SignalP4
OMPT_ECOLI	P09169	H	Outer Membrane b-barrel protein	Outer Membrane ss-barrel protein Outer membrane protein (experimental). Outer membrane protein (experimental). Outer membrane protein (experimental). Outer membrane protein (experimental).	[9298646] [10806384] [15911532] [10806384] [11566868]	317	20	297	experimental	[3278297] [3056908] [9629924] [10651827]	SignalP3			yes
MIPA_ECOLI	P0A908	H	Outer Membrane b-barrel protein	Outer membrane protein (experimental). Outer Membrane ss-barrel protein Outer membrane protein (experimental). Outer membrane protein (experimental). Outer membrane protein (experimental).	[20932056] [10037771] [15911532] [10806384] [16079137]	248	22	226	experimental	[10037771]	SignalP3			yes
OMPA_ECOLI	P0A910	H	Outer Membrane b-barrel protein	Outer Membrane Outer Membrane Outer Membrane Outer Membrane ss-barrel protein Outer membrane protein (experimental). Outer membrane protein (experimental). Outer membrane protein (experimental). Outer membrane protein (experimental).	[7813480] [16079137] [21778229] [9298646] [20932056] [10806384] [10806384] [9808047]	346	21	325	Experimental	[6985608]	SignalP4			yes
OMPW_ECOLI	P0A915	H	Outer Membrane b-barrel protein	Outer membrane protein (experimental). Outer Membrane ss-barrel protein Outer membrane protein (experimental). Outer membrane protein (experimental). Outer membrane protein (experimental).	[20932056] [9298646] [10806384] [15911532] [10806384]	212	21	191	experimental	[9629924]	SignalP3			yes
OMPX_ECOLI	P0A917	H	Outer Membrane b-barrel protein	Outer membrane protein (experimental). Outer membrane protein (experimental). Outer Membrane ss-barrel protein Outer membrane protein (experimental). Outer membrane protein (experimental). Outer membrane protein (experimental).	[20932056] [10806384] [9298646] [15911532] [10806384] [10545325]	171	23	148	experimental	[9629924]	SignalP3			yes
PA1_ECOLI	P0A921	H	Outer Membrane b-barrel protein	Outer Membrane ss-barrel protein Outer membrane protein (experimental). Outer membrane protein (experimental). Outer membrane protein (experimental). Outer membrane protein (experimental).	[6397464] [20932056] [10806384] [10537112] [6397463]	289	20	269	experimental	[6397464] [7556153]	SignalP3			yes
TSX_ECOLI	P0A927	H	Outer Membrane b-barrel protein	Outer membrane protein (experimental). Outer Membrane β-barrel protein (experimental).	[15911532] [10806384]	294	22	272	Predicted		SignalP3			yes
BAMA_ECOLI	P0A940	H	Outer Membrane b-barrel protein	Outer Membrane Outer membrane protein (experimental). Outer Membrane ss-barrel protein Outer membrane protein (experimental).	[16079137] [20932056] [9298646] [10806384]	810	20	790	experimental	[9298646]	SignalP3		yes	yes
TAMA_ECOLI	P0ADE4	H	Outer Membrane b-barrel protein	Outer Membrane Outer Membrane	[22466966] [17214547]	577	21	556	Predicted		SignalP3
FADL_ECOLI	P10384	H	Outer Membrane b-barrel protein	Outer Membrane ss-barrel protein Outer membrane protein (experimental). Outer membrane protein (experimental). Outer membrane protein (experimental). Outer membrane protein (experimental). Outer membrane. Outer Membrane	[1987139] [10806384] [20932056] [15911532] [10806384] [15178802] [16079137]	446	25	421	experimental	[1987139]	SignalP3		yes	yes
FECA_ECOLI	P13036	H	Outer Membrane b-barrel protein	Outer Membrane ss-barrel protein Outer membrane protein (experimental). Outer membrane protein (experimental). Outer membrane.	[2836368] [20932056] [15911532] [11872840]	774	33	741	experimental	[2836368]	SignalP3		yes
FHUE_ECOLI	P16869	H	Outer Membrane b-barrel protein	Outer Membrane ss-barrel protein Outer membrane protein (experimental). Outer membrane protein (experimental).	[3032906] [10806384] [10806384]	729	36	693	experimental	[3032906]	SignalP3		yes	yes
CIRA_ECOLI	P17315	H	Outer Membrane b-barrel protein	Outer membrane protein (experimental). Outer membrane protein (experimental). Inner membrane protein (experimental). Outer membrane protein (experimental). Outer Membrane ss-barrel protein	[10806384] [20932056] [15911532] [10806384] [10430870]	663	25	638	experimental	[3316180]	SignalP3
NMPC_ECOLI	P21420	H	Outer Membrane b-barrel protein	Outer Membrane ss-barrel protein	[337109]	365	23	342	Predicted		SignalP3
BGLH_ECOLI	P26218	H	Outer Membrane b-barrel protein	Outer membrane	[10027967]	538	25	513	Predicted		SignalP3
WECC_ECOLI	P27829	H	Outer Membrane b-barrel protein	Outer Membrane ss-barrel protein	[3275612]	420	23	397	Predicted		SignalP3		yes	yes
FIMD_ECOLI	P30130	H	Outer Membrane b-barrel protein	Outer Membrane ss-barrel protein Outer membrane protein. Outer membrane protein	[12842468] [15911532] [12488465]	878	37	841	experimental	[12842468]	SignalP3
LPTD_ECOLI	P31554	H	Outer Membrane b-barrel protein	Outer membrane protein (experimental). Outer Membrane ss-barrel protein Outer membrane protein (experimental). Outer Membrane Outer Membrane	[20932056] [9298646] [15911532] [12724388] [16079137]	784	24	760	experimental	[9298646] [12724388]	SignalP3			yes
NFRA_ECOLI	P31600	H	Outer Membrane b-barrel protein	-	-	990	27	963	Predicted		SignalP3			yes
HTRE_ECOLI	P33129	H	Outer Membrane b-barrel protein	-	-	865	29	836	experimental		SignalP3		yes
YEHB_ECOLI	P33341	H	Outer Membrane b-barrel protein	-	-	826	22	804	Predicted		SignalP3
YDBA_ECOLI	P33666	H	Outer Membrane b-barrel protein	-	-	2003	21	1982	Predicted		SignalP3
YEJO_ECOLI	P33924	H	Outer Membrane b-barrel protein	-	-	863	29	834	Predicted		SignalP3		yes	yes
HOFQ_ECOLI	P34749	H	Outer Membrane b-barrel protein	Outer Membrane	[16707682]	412	18	394	Predicted		SignalP3
PAGP_ECOLI	P37001	H	Outer Membrane b-barrel protein	Outer membrane. Outer Membrane	[12357033] [11013210]	186	25	161	Predicted		SignalP3		yes	yes
YHJY_ECOLI	P37663	H	Outer Membrane b-barrel protein	-	-	232	30	202	Predicted		SignalP3		yes
YIAT_ECOLI	P37681	H	Outer Membrane b-barrel protein	-	-	246	20	226	Predicted		SignalP3			yes
AG43_ECOLI	P39180	H	Outer Membrane b-barrel protein	Outer membrane protein (experimental). Outer Membrane ss-barrel protein	[10806384] [9298646]	1039	52	987	Experimental	[2661530] [9298646]	SignalP3
YRAJ_ECOLI	P42915	H	Outer Membrane b-barrel protein	-	-	838	40	798	Predicted		SignalP3		yes	yes
YHCD_ECOLI	P45420	H	Outer Membrane b-barrel protein	-	-	793	21	772	Predicted		SignalP3
YFAL_ECOLI	P45508	H	Outer Membrane b-barrel protein	-	-	1250	28	1222	Predicted		SignalP3			yes
YFEN_ECOLI	P45564	H	Outer Membrane b-barrel protein	-	-	254	22	232	Predicted		SignalP3
GSPD_ECOLI	P45758	H	Outer Membrane b-barrel protein	Periplasmic Outer membrane b-barel Outer membrane	[11266368] [21931548]	650	23	627	Predicted		SignalP3		yes
YHDP_ECOLI	P46474	H	Outer Membrane b-barrel protein	-	-	1266	19	1247	Predicted		SignalP3		yes	yes
YPJA_ECOLI	P52143	H	Outer Membrane b-barrel protein	-	-	1526	29	1497	Predicted		SignalP3		yes	yes
PGAA_ECOLI	P69434	H	Outer Membrane b-barrel protein	-	-	807	32	775	Predicted		SignalP3		yes	yes
YBFM_ECOLI	P75733	H	Outer Membrane b-barrel protein	-	-	468	32	436	Predicted		SignalP3			yes
YBGQ_ECOLI	P75750	H	Outer Membrane b-barrel protein	-	-	815	21	794	Predicted		SignalP3
FIU_ECOLI	P75780	H	Outer Membrane b-barrel protein	Outer Membrane β-barrel protein (experimental). Outer membrane protein (experimental).	[10806384] [20932056]	760	33	727	Predicted		SignalP3			yes
YCBS_ECOLI	P75857	H	Outer Membrane b-barrel protein	-	-	866	35	831	Predicted		SignalP3
OMPG_ECOLI	P76045	H	Outer Membrane b-barrel protein	Outer membrane (experimental)	[9721282]	301	21	280	experimental	[9721282]	SignalP3		yes	yes
YNCD_ECOLI	P76115	H	Outer Membrane b-barrel protein	Outer membrane protein (experimental).	[20932056]	700	23	677	Predicted		SignalP3
YEDS_ECOLI	P76335	H	Outer Membrane b-barrel protein	-	-	397	21	376	Predicted		SignalP3
YEEJ_ECOLI	P76347	H	Outer Membrane b-barrel protein	Peripheral inner membrane protein facing the cytoplasm	[15063852]	2358	45	2313	Predicted		SignalP3
YOEA_ECOLI	P76356	H	Outer Membrane b-barrel protein	-	-	167	28	139	Predicted		SignalP3			yes
YFAZ_ECOLI	P76471	H	Outer Membrane b-barrel protein	Outer membrane protein (experimental).	[20932056]	180	21	159	Predicted		SignalP3
YQIG_ECOLI	P76655	H	Outer Membrane b-barrel protein	-	-	821	20	801	Predicted		SignalP3		yes	yes
OMPL_ECOLI	P76773	H	Outer Membrane b-barrel protein	Outer Membrane	[11080145]	230	20	210	experimental	[11080145]	SignalP3
YFCU_ECOLI	P77196	H	Outer Membrane b-barrel protein	-	-	881	29	852	Predicted		SignalP3		yes	yes
YAIT_ECOLI	P77199	H	Outer Membrane b-barrel protein	-	-	968	27	941	Predicted		SignalP3		yes	yes
SFMD_ECOLI	P77468	H	Outer Membrane b-barrel protein	-	-	867	35	832	Predicted		SignalP3		yes	yes
YQIH_ECOLI	P77616	H	Outer Membrane b-barrel protein	-	-	249	25	224	Predicted		SignalP3
YAGW_ECOLI	P77694	H	Outer Membrane b-barrel protein	-	-	547	23	524	Predicted		SignalP3
OMPN_ECOLI	P77747	H	Outer Membrane b-barrel protein	Outer membrane protein (experimental). Outer Membrane ss-barrel protein	[20932056] [9642192]	377	21	356	experimental	[9642192]	SignalP3
UIDC_ECOLI	Q47706	H	Outer Membrane b-barrel protein	Outer Membrane	[15774881]	421	23	398	experimental	[15774881]	SignalP3
YPDI_ECOLI	O32528	I	Outer Membrane Lipoprotein	-	-	91	18	73	Predicted		LipoP		yes	yes
YFIB_ECOLI	P07021	I	Outer Membrane Lipoprotein	Outer membrane Lipoprotein (experimental).	[15174130]	160	18	142	Predicted		LipoP
FLGH_ECOLI	P0A6S0	I	Outer Membrane Lipoprotein	Outer membrane protein (experimental). Outer membrane Lipoprotein (experimental).	[20932056] [15174130]	232	21	211	Predicted		LipoP
BLC_ECOLI	P0A901	I	Outer Membrane Lipoprotein	Outer membrane protein (experimental). Outer membrane Lipoprotein (experimental).	[20932056] [15174130]	177	18	159	Predicted		LipoP		yes	yes
BAMC_ECOLI	P0A903	I	Outer Membrane Lipoprotein	Cell outer membrane Outer membrane protein (experimental). Outer membrane protein (experimental). Lipoprotein (experimental). Outer membrane protein (experimental). Outer membrane protein (experimental).	[16079137] [20932056] [10806384] [15174130] [15911532] [10806384]	344	24	320	Predicted		LipoP			yes
SLYB_ECOLI	P0A905	I	Outer Membrane Lipoprotein	Outer membrane protein (experimental). Outer membrane protein (experimental). Lipoprotein (experimental). Inner membrane protein (experimental). Outer membrane protein (experimental).	[20932056] [10806384] [15174130] [15911532] [10806384]	155	17	138	Predicted		LipoP		yes
PAL_ECOLI	P0A912	I	Outer Membrane Lipoprotein	Outer membrane Lipoprotein Outer membrane protein (experimental). Outer membrane protein (experimental). Lipoprotein (experimental). Outer membrane protein (experimental). Outer membrane protein (experimental).	[9298646] [20932056] [10806384] [15174130] [15911532] [10806384]	173	21	152	Predicted		LipoP
GFCE_ECOLI	P0A932	I	Outer Membrane Lipoprotein	Outer membrane protein (experimental). Lipoprotein (experimental).	[20932056] [15174130]	379	20	359	Predicted		LipoP
MLTA_ECOLI	P0A935	I	Outer Membrane Lipoprotein	Outer membrane protein (experimental). Lipoprotein (experimental).	[20932056] [15174130]	365	20	345	Predicted		LipoP			yes
BAME_ECOLI	P0A937	I	Outer Membrane Lipoprotein	Cell outer membrane Outer membrane protein (experimental).	[17404237] [20932056]	113	19	94	Predicted		LipoP		yes	yes
PANE_ECOLI	P0A9J4	I	Outer Membrane Lipoprotein	Cytoplasmic Lipoprotein Cytoplasmic	[10736170] [10572132] [15174130]	303	19	284	Predicted		LipoP		yes
YEAY_ECOLI	P0AA91	I	Outer Membrane Lipoprotein	Lipoprotein (experimental). Outer membrane protein (experimental).	[15174130] [20932056]	193	22	171	Predicted		LipoP		yes
YCEB_ECOLI	P0AB26	I	Outer Membrane Lipoprotein	Lipoprotein (experimental).	[15174130]	186	18	168	Predicted		LipoP			yes
YCEK_ECOLI	P0AB31	I	Outer Membrane Lipoprotein	Lipoprotein (experimental).	[15174130]	75	15	60	Predicted		LipoP	yes
LPOB_ECOLI	P0AB38	I	Outer Membrane Lipoprotein	Cell outer membrane Cell outer membrane Lipoprotein (experimental). Outer membrane protein (experimental).	[21183073] [21183074] [15174130] [20932056]	213	19	194	Predicted		LipoP
BAMD_ECOLI	P0AC02	I	Outer Membrane Lipoprotein	Cell outer membrane Outer membrane Lipoprotein Lipoprotein (experimental). Outer membrane protein. Outer membrane protein (experimental). Outer membrane protein (experimental).	[16079137] [16372265] [15174130] [16824102] [15911532] [20932056]	245	19	226	Predicted		LipoP		yes
YDBJ_ECOLI	P0ACW2	I	Outer Membrane Lipoprotein	-	-	88	16	72	Predicted		LipoP		yes
NLPD_ECOLI	P0ADA3	I	Outer Membrane Lipoprotein	Outer membrane protein (experimental). Outer membrane Lipoprotein (experimental)	[20932056] [15174130]	379	25	354	Predicted		LipoP		yes
YAJG_ECOLI	P0ADA5	I	Outer Membrane Lipoprotein	Outer membrane protein (experimental). Outer membrane protein (experimental). Outer membrane Lipoprotein	[20932056] [15911532] [9298646]	192	17	175	Predicted		LipoP			yes
OSMB_ECOLI	P0ADA7	I	Outer Membrane Lipoprotein	Outer membrane Lipoprotein (experimental).	[15174130]	72	23	49	Predicted		SignalP4.1	yes
OSME_ECOLI	P0ADB1	I	Outer Membrane Lipoprotein	Outer membrane protein (experimental). Lipoprotein (experimental). Outer membrane protein (experimental). Outer membrane Lipoprotein	[20932056] [15174130] [15911532] [10806384]	112	20	92	Predicted		LipoP
ECNA_ECOLI	P0ADB4	I	Outer Membrane Lipoprotein	Outer membrane Lipoprotein (experimental).	[15174130]	41	18	23	Predicted		LipoP	yes
ECNB_ECOLI	P0ADB7	I	Outer Membrane Lipoprotein	Outer membrane protein (experimental). Outer membrane Lipoprotein (experimental).	[20932056] [15174130]	48	21	27	Predicted		LipoP	yes
LPTE_ECOLI	P0ADC1	I	Outer Membrane Lipoprotein	Outer membrane Lipoprotein Outer membrane protein (experimental). Lipoprotein (experimental).	[16861298] [20932056] [15174130]	193	18	175	Predicted		LipoP
YIDX_ECOLI	P0ADM6	I	Outer Membrane Lipoprotein	-	-	218	23	195	Predicted		LipoP			yes
YIFL_ECOLI	P0ADN6	I	Outer Membrane Lipoprotein	Membrane Lipoprotein Outer membrane protein (experimental).	[16397293] [15911532]	67	19	48	Predicted		LipoP	yes		yes
MLTD_ECOLI	P0AEZ7	I	Outer Membrane Lipoprotein	Outer membrane Lipoprotein Lipoprotein (experimental).	[15174133] [15174130]	452	15	437	Predicted		LipoP			yes
YJEI_ECOLI	P0AF70	I	Outer Membrane Lipoprotein	Outer membrane Lipoprotein (experimental) Outer membrane protein (experimental).	[15174130] [20932056]	117	18	99	Predicted		LipoP			yes
NLPI_ECOLI	P0AFB1	I	Outer Membrane Lipoprotein	Outer membrane Lipoprotein (experimental)	[15174130]	294	18	276	Predicted		LipoP			yes
SPR_ECOLI	P0AFV4	I	Outer Membrane Lipoprotein	Outer membrane Lipoprotein (experimental).	[15174130]	188	26	162	Predicted		LipoP			yes
MLTC_ECOLI	P0C066	I	Outer Membrane Lipoprotein	Outer membrane Lipoprotein (experimental) Outer membrane protein (experimental).	[15174130] [20932056]	359	16	343	Predicted		LipoP
EMTA_ECOLI	P0C960	I	Outer Membrane Lipoprotein	Lipoprotein (experimental).	[15174130]	203	15	188	Predicted		LipoP
RLPA_ECOLI	P10100	I	Outer Membrane Lipoprotein	Outer membrane protein (experimental). Outer membrane Lipoprotein (experimental) Outer membrane protein (experimental). Septal ring protein. Peripheral inner membrane protein facing the cytoplasm (experimental).	[20932056] [15174130] [15911532] [19880599]	362	17	345	Predicted		LipoP		yes	yes
YFIL_ECOLI	P11289	I	Outer Membrane Lipoprotein	Outer membrane Lipoprotein (experimental)	[15174130]	121	16	105	Predicted		LipoP			yes
NLPC_ECOLI	P23898	I	Outer Membrane Lipoprotein	Outer membrane Lipoprotein (experimental)	[15174130]	154	15	139	Predicted		LipoP
LOIP_ECOLI	P25894	I	Outer Membrane Lipoprotein	Cell outer membrane Cell outer membrane Outer membrane protein (experimental).	[17909889] [22491786] [20932056]	252	18	234	Predicted		LipoP
MLIC_ECOLI	P28224	I	Outer Membrane Lipoprotein	Cell outer membrane	[18369469]	109	17	92	Predicted		LipoP
YEDD_ECOLI	P31063	I	Outer Membrane Lipoprotein	Outer membrane Lipoprotein (experimental) Outer membrane protein (experimental).	[15174130] [15911532]	137	15	122	Predicted		LipoP			yes
YDEK_ECOLI	P32051	I	Outer Membrane Lipoprotein	-	-	1325	18	1307	Predicted		LipoP		yes	yes
YJAH_ECOLI	P32681	I	Outer Membrane Lipoprotein	-	-	231	30	201	Predicted		LipoP			yes
YJBF_ECOLI	P32687	I	Outer Membrane Lipoprotein	Outer membrane Lipoprotein (experimental)	[15174130]	212	15	197	Predicted		LipoP		yes
NRFG_ECOLI	P32712	I	Outer Membrane Lipoprotein	-	-	198	21	177	Predicted		LipoP
MDTP_ECOLI	P32714	I	Outer Membrane Lipoprotein	-	-	488	23	465	Predicted		LipoP			yes
YEHR_ECOLI	P33354	I	Outer Membrane Lipoprotein	Outer membrane Lipoprotein (experimental)	[15174130]	153	22	131	Predicted		LipoP			yes
MDTQ_ECOLI	P33369	I	Outer Membrane Lipoprotein	-	-	478	21	457	Predicted		LipoP		yes
YBBC_ECOLI	P33668	I	Outer Membrane Lipoprotein	-	-	122	17	105	Predicted		LipoP		yes	yes
YAEF_ECOLI	P37056	I	Outer Membrane Lipoprotein	-	-	274	20	254	Predicted		LipoP			yes
SLP_ECOLI	P37194	I	Outer Membrane Lipoprotein	Outer Membrane Outer membrane protein (experimental). Outer membrane protein (experimental). Outer membrane Lipoprotein Lipoprotein (experimental). Outer membrane protein (experimental). Outer membrane protein (experimental).	[16079137] [10806384] [20932056] [9298646] [15174130] [15911532] [10806384]	188	18	170	experimental		LipoP
MDTE_ECOLI	P37636	I	Outer Membrane Lipoprotein	Lipoprotein (experimental).	[15174130]	385	20	365	Predicted		LipoP
BSMA_ECOLI	P39297	I	Outer Membrane Lipoprotein	Outer membrane protein (experimental).	[20932056]	109	24	85	Predicted		LipoP
NLPE_ECOLI	P40710	I	Outer Membrane Lipoprotein	Lipoprotein (experimental) Outer membrane protein (experimental). Outer membrane Lipoprotein	[15174130] [20932056] [7635807]	236	20	216	experimental		LipoP			yes
MLTB_ECOLI	P41052	I	Outer Membrane Lipoprotein	Lipoprotein (experimental) Outer membrane protein (experimental).	[15174130] [20932056]	361	18	343	Predicted		LipoP		yes	yes
YCAL_ECOLI	P43674	I	Outer Membrane Lipoprotein	Lipoprotein (experimental).	[15174130]	254	19	235	Predicted		LipoP		yes	yes
LPOA_ECOLI	P45464	I	Outer Membrane Lipoprotein	Cell outer membrane Cell outer membrane Periplasm. Outer membrane protein (experimental).	[21183073] [21183074] [15911532] [20932056]	678	26	652	Predicted		LipoP			yes
YAJI_ECOLI	P46122	I	Outer Membrane Lipoprotein	-	-	179	19	160	Predicted		LipoP
YBHC_ECOLI	P46130	I	Outer Membrane Lipoprotein	Outer membrane protein (experimental). Outer membrane protein (experimental). Lipoprotein (experimental). Outer membrane protein (experimental). Outer membrane protein (experimental).	[10806384] [20932056] [15174130] [15911532] [10806384]	427	21	406	Predicted		LipoP			yes
HSLJ_ECOLI	P52644	I	Outer Membrane Lipoprotein	Outer membrane Lipoprotein (experimental).	[15174130]	140	16	124	Predicted		LipoP
RZOD_ECOLI	P58041	I	Outer Membrane Lipoprotein	-	-	60	19	41	Predicted		LipoP	yes
RZOR_ECOLI	P58042	I	Outer Membrane Lipoprotein	-	-	61	19	42	Predicted		LipoP	yes
LOLB_ECOLI	P61320	I	Outer Membrane Lipoprotein	Outer membrane Lipoprotein Outer mebrane protein (experimental). Lipoprotein (experimental). Outer membrane protein (experimental).	[16091355] [20932056] [15174130] [15911532]	207	21	186	experimental		LipoP
YDDW_ECOLI	P64426	I	Outer Membrane Lipoprotein	Lipoprotein (experimental).	[15174130]	439	27	412	Predicted		LipoP			yes
YNBE_ECOLI	P64448	I	Outer Membrane Lipoprotein	Outer membrane Lipoprotein (experimental).	[15174130]	61	16	45	Predicted		LipoP	yes
YDCL_ECOLI	P64451	I	Outer Membrane Lipoprotein	Outer membrane protein (experimental). Lipoprotein (experimental).	[20932056] [15174130]	222	20	202	Predicted		LipoP			yes
YOAF_ECOLI	P64493	I	Outer Membrane Lipoprotein	Outer membrane Lipoprotein (experimental).	[15174130]	84	16	68	Predicted		LipoP	yes
YRAP_ECOLI	P64596	I	Outer Membrane Lipoprotein	Lipoprotein (experimental). Outer membrane protein (experimental). Peripheral inner membrane protein facing the periplasm (potential). Outer membrane Lipoprotein (experimental). Outer membrane protein (experimental).	[15968066] [20932056] [12878000] [15174130] [15911532]	191	18	173	Predicted		LipoP		yes	yes
YHDV_ECOLI	P64622	I	Outer Membrane Lipoprotein	Outer membrane Lipoprotein (experimental).	[15174130]	73	16	57	Predicted		LipoP	yes		yes
YHFL_ECOLI	P64627	I	Outer Membrane Lipoprotein	Inner membrane. Outer membrane Lipoprotein (experimental).	[21890895] [15174130]	55	19	36	Predicted		LipoP	yes
YFGH_ECOLI	P65290	I	Outer Membrane Lipoprotein	Lipoprotein (experimental).	[15174130]	172	21	151	Predicted		LipoP		yes	yes
YGDI_ECOLI	P65292	I	Outer Membrane Lipoprotein	Outer membrane Lipoprotein	[15174130]	75	19	56	Predicted		LipoP	yes
YGDR_ECOLI	P65294	I	Outer Membrane Lipoprotein	Outer membrane Lipoprotein (experimental).	[15174130]	72	19	53	Predicted		LipoP	yes	yes	yes
YQHH_ECOLI	P65298	I	Outer Membrane Lipoprotein	Outer membrane Lipoprotein (experimental).	[15174130]	85	19	66	Predicted		LipoP	yes
RCSF_ECOLI	P69411	I	Outer Membrane Lipoprotein	Cell outer membrane Cell outer membrane Outer membrane protein (experimental). Outer membrane Lipoprotein (experimental).	[16740933] [23813676] [20932056] [15174130]	134	15	119	Predicted		LipoP		yes	yes
YBFN_ECOLI	P75734	I	Outer Membrane Lipoprotein	Outer membrane Lipoprotein (experimental).	[15174130]	108	16	92	Predicted		LipoP			yes
YBFP_ECOLI	P75737	I	Outer Membrane Lipoprotein	Lipoprotein (experimental).	[15174130]	164	22	142	Predicted		LipoP		yes	yes
YBJP_ECOLI	P75818	I	Outer Membrane Lipoprotein	Lipoprotein (experimental). Outer membrane protein (experimental). Outer membrane protein (experimental). Outer membrane Lipoprotein	[15174130] [15911532] [20932056] [10806384]	171	18	153	Predicted		LipoP			yes
AMID_ECOLI	P75820	I	Outer Membrane Lipoprotein	Lipoprotein (experimental).	[15174130]	276	16	260	Predicted		LipoP			yes
GFCB_ECOLI	P75884	I	Outer Membrane Lipoprotein	Lipoprotein (experimental).	[15174130]	214	15	199	Predicted		LipoP			yes
PGAB_ECOLI	P75906	I	Outer Membrane Lipoprotein	Lipoprotein (experimental).	[15174130]	672	20	652	Predicted		LipoP
YCFL_ECOLI	P75946	I	Outer Membrane Lipoprotein	-	-	125	18	107	Predicted		LipoP
YCJN_ECOLI	P76042	I	Outer Membrane Lipoprotein	Lipoprotein (experimental).	[15174130]	430	20	410	Predicted		LipoP
YECR_ECOLI	P76308	I	Outer Membrane Lipoprotein	Lipoprotein (experimental)	[15174130]	107	15	92	Predicted		LipoP			yes
YEGR_ECOLI	P76406	I	Outer Membrane Lipoprotein	-	-	105	17	88	Predicted		LipoP
MLAA_ECOLI	P76506	I	Outer Membrane Lipoprotein	Outer membrane protein (experimental). Outer membrane Lipoprotein (experimental).	[20932056] [15174130]	251	17	234	Predicted		LipoP
YFEY_ECOLI	P76537	I	Outer Membrane Lipoprotein	Outer membrane protein (experimental). Lipoprotein (experimental).	[20932056] [15174130]	191	17	174	Predicted		LipoP			yes
CUSC_ECOLI	P77211	I	Outer Membrane Lipoprotein	Cell outer membrane Outer mebrane protein (experimental). Lipoprotein (experimental)	[21249122] [20932056] [15174130]	457	17	440	Predicted		LipoP			yes
YBET_ECOLI	P77296	I	Outer Membrane Lipoprotein	-	-	184	18	166	Predicted		LipoP		yes	yes
BORD_ECOLI	P77330	I	Outer Membrane Lipoprotein	Lipoprotein (experimental).	[15174130]	97	16	81	Predicted		LipoP			yes
YAFT_ECOLI	P77339	I	Outer Membrane Lipoprotein	Outer membrane Lipoprotein (experimental).	[15174130]	261	18	243	Predicted		LipoP			yes
YAIW_ECOLI	P77562	I	Outer Membrane Lipoprotein	Outer membrane protein (experimental).	[20932056]	364	20	344	Predicted		LipoP			yes
YBAY_ECOLI	P77717	I	Outer Membrane Lipoprotein	Outer membrane Lipoprotein (experimental).	[15174130]	190	18	172	Predicted		LipoP
BAMB_ECOLI	P77774	I	Outer Membrane Lipoprotein	Lipoprotein (experimental). Outer membrane protein (experimental). Outer membrane protein (experimental).	[15174130] [15911532] [20932056]	392	19	373	Predicted		LipoP
YSAB_ECOLI	Q2M7M3	I	Outer Membrane Lipoprotein	-	-	99	17	82	Predicted		LipoP
YGER_ECOLI	Q46798	I	Outer Membrane Lipoprotein	Outer membrane Lipoprotein (experimental). Outer membrane protein (experimental).	[15174130] [20932056]	251	25	226	Predicted		LipoP		yes
YGHG_ECOLI	Q46835	I	Outer Membrane Lipoprotein	Outer membrane Lipoprotein	[15174130]	136	24	112	Predicted		LipoP		yes	yes
WZA_ECOLI	P0A930	I, F4	Outer Membrane Lipoprotein, Peripheral outer membrane protein facing the extra-cellular space	Outer membrane, Lipoprotein. Lipoprotein (experimental). Surface exposed.	[PMC3315050] [15174130] [10619844]	379	20	359	Predicted		LipoP			yes
CSGG_ECOLI	P0AEA2	I, F4	Outer Membrane Lipoprotein, Peripheral outer membrane protein facing the extra-cellular space	Outer membrane Lipoprotein (experimental)	[15174130]	277	15	262	Predicted		LipoP
LPP_ECOLI	P69776	I, F4	Outer Membrane Lipoprotein, Peripheral outer membrane protein facing the extra-cellular space	Lipoprotein (experimental). Outer membrane protein (experimental). Outer membrane Lipoprotein Cell outer membrane Cell outer membrane	[15174130] [15911532] [4575979] [3013869] [16079137]	78	20	58	Experimental	[4261992]	LipoP	yes		yes
YEBF_ECOLI	P33219	X	Extra-cellular	Extra-cellular Secreted and released	[16369539] [16369539]	118	21	97	experimental	[16369539]	LipoP			yes

## Sheet: c. Cytoplasmic
Supplemental Table S1c - Cytoplasmic proteins in E.coli K-12
¹ Sub-cellular topology based on STEPdb: F2: peripherally associated with the IM facing the periplasm, E: IM lipoproteins, G: periplasmic, I: OM lipoproteins F3: peripherally associated with the OM facing the periplasm, H: integral OM proteins, F4: peripherally associated with the OM facing the extra-cellular space
Protein Entry (Uniprot)	Protein Accession (Uniprot)	Sub-cellular Location (STEPdb)¹	Sub-cellular Location full name (STEPdb)¹	Protein Length	Sub-cellular Location evidence	References [PMID]	Included in Non Redundant Dataset
3MG1_ECOLI	P05100	A	Cytoplasmic	187			yes
3MG2_ECOLI	P04395	A	Cytoplasmic	282			yes
3PASE_ECOLI	P30871	A	Cytoplasmic	433			yes
5DNU_ECOLI	P76491	A	Cytoplasmic	199			yes
6PGD_ECOLI	P00350	F1	Peripheral inner membrane protein facing the cytoplasm	468	Experimental	[23230279]	yes
6PGL_ECOLI	P52697	A	Cytoplasmic	331			yes
AAT_ECOLI	P00509	F1	Peripheral inner membrane protein facing the cytoplasm	396	Experimental Experimental	[23230279] [3521591]	yes
ABGA_ECOLI	P77357	A	Cytoplasmic	436			yes
ACCA_ECOLI	P0ABD5	F1	Peripheral inner membrane protein facing the cytoplasm	319	Experimental	[23230279]	yes
ACCC_ECOLI	P24182	F1	Peripheral inner membrane protein facing the cytoplasm	449	Experimental	[23230279]	yes
ACEA_ECOLI	P0A9G6	F1	Peripheral inner membrane protein facing the cytoplasm	434	Experimental	[23230279]	yes
ACKA_ECOLI	P0A6A3	F1	Peripheral inner membrane protein facing the cytoplasm	400	Experimental	[23230279]	yes
ACON1_ECOLI	P25516	A	Cytoplasmic	891	Experimental	[10585860]	yes
ACP_ECOLI	P0A6A8	F1	Peripheral inner membrane protein facing the cytoplasm	78	Experimental Probable Probable Probable Experimental	[3884600] [1310877] [2676605] [2668033] [23230279]	yes
ACPH_ECOLI	P21515	A	Cytoplasmic	193			yes
ACPS_ECOLI	P24224	A	Cytoplasmic	126			yes
ADH2_ECOLI	P37686	A	Cytoplasmic	383			yes
ADHE_ECOLI	P0A9Q7	F1	Peripheral inner membrane protein facing the cytoplasm	891	Probable	[19766000]	yes
ADIA_ECOLI	P28629	A	Cytoplasmic	755			yes
AES_ECOLI	P23872	A	Cytoplasmic	319	Probable	[9576853]	yes
AGAA_ECOLI	P42906	A	Cytoplasmic	167			yes
AGAI_ECOLI	P42912	A	Cytoplasmic	251			yes
AGAL_ECOLI	P06720	A	Cytoplasmic	451			yes
AHPC_ECOLI	P0AE08	F1	Peripheral inner membrane protein facing the cytoplasm	187	Experimental	[23230279]	yes
AHPF_ECOLI	P35340	F1	Peripheral inner membrane protein facing the cytoplasm	521	Probable Potential	[19766000] [23230279]	yes
ALDA_ECOLI	P25553	A	Cytoplasmic	479			yes
ALF_ECOLI	P0AB71	F1	Peripheral inner membrane protein facing the cytoplasm	359	Experimental Experimental	[23230279] [2649077]	yes
ALKH_ECOLI	P0A955	F1	Peripheral inner membrane protein facing the cytoplasm	213	Experimental	[23230279]	yes
ALLB_ECOLI	P77671	A	Cytoplasmic	453			yes
ALLC_ECOLI	P77425	A	Cytoplasmic	411			yes
ALR1_ECOLI	P0A6B4	A	Cytoplasmic	359			yes
ALSA_ECOLI	P32721	F1	Peripheral inner membrane protein facing the cytoplasm	510			yes
ALSE_ECOLI	P32719	A	Cytoplasmic	231			yes
ALSK_ECOLI	P32718	A	Cytoplasmic	309			yes
AMPN_ECOLI	P04825	F1	Peripheral inner membrane protein facing the cytoplasm	870	By similarity Experimental	[323010] [23230279]	yes
AMPP_ECOLI	P15034	A	Cytoplasmic	441			yes
ANMK_ECOLI	P77570	A	Cytoplasmic	369			yes
APAH_ECOLI	P05637	A	Cytoplasmic	280			yes
APT_ECOLI	P69503	A	Cytoplasmic	183			yes
ARAA_ECOLI	P08202	A	Cytoplasmic	500			yes
ARAB_ECOLI	P08204	A	Cytoplasmic	566			yes
ARCL_ECOLI	Q46807	A	Cytoplasmic	310			yes
ARGA_ECOLI	P0A6C5	A	Cytoplasmic	443			yes
ARGB_ECOLI	P0A6C8	F1	Peripheral inner membrane protein facing the cytoplasm	258	Experimental	[23230279]	yes
ARGE_ECOLI	P23908	F1	Peripheral inner membrane protein facing the cytoplasm	383	Experimental	[23230279]	yes
ARIR_ECOLI	P75993	A	Cytoplasmic	88			yes
ARNA_ECOLI	P77398	F1	Peripheral inner membrane protein facing the cytoplasm	660	Experimental	[23230279]	yes
ARNB_ECOLI	P77690	A	Cytoplasmic	379			yes
ARND_ECOLI	P76472	F1	Peripheral inner membrane protein facing the cytoplasm	296	Experimental	[23230279]	yes
AROG_ECOLI	P0AB91	A	Cytoplasmic	350			yes
AROM_ECOLI	P0AE28	A	Cytoplasmic	225			yes
ARPA_ECOLI	P23325	A	Cytoplasmic	728			yes
ASLB_ECOLI	P25550	A	Cytoplasmic	411			yes
ASNA_ECOLI	P00963	A	Cytoplasmic	330			yes
ASPA_ECOLI	P0AC38	F1	Peripheral inner membrane protein facing the cytoplasm	478	Experimental	[23230279]	yes
ASPG1_ECOLI	P0A962	A	Cytoplasmic	338	Experimental	[4962587]	yes
ASTB_ECOLI	P76216	A	Cytoplasmic	447			yes
ASTC_ECOLI	P77581	A	Cytoplasmic	406			yes
ATDA_ECOLI	P0A951	A	Cytoplasmic	186			yes
ATOB_ECOLI	P76461	A	Cytoplasmic	394			yes
ATOD_ECOLI	P76458	A	Cytoplasmic	220			yes
ATPA_ECOLI	P0ABB0	F1	Peripheral inner membrane protein facing the cytoplasm	513	Probable Experimental Experimental	[16079137] [15919657] [23230279]	yes
ATPD_ECOLI	P0ABA4	F1	Peripheral inner membrane protein facing the cytoplasm	177	Experimental Experimental Probable	[15919657] [23230279] [16079137]	yes
ATPG_ECOLI	P0ABA6	F1	Peripheral inner membrane protein facing the cytoplasm	287	Experimental Experimental Experimental Probable	[23230279] [7508444] [2900236] [16079137]	yes
AZUC_ECOLI	C1P605	F1	Peripheral inner membrane protein facing the cytoplasm	28	Experimental Probable	[19121005] [21778229]	yes
BCCP_ECOLI	P0ABD8	A	Cytoplasmic	156			yes
BCP_ECOLI	P0AE52	A	Cytoplasmic	156			yes
BETA_ECOLI	P17444	F1	Peripheral inner membrane protein facing the cytoplasm	556	Probable Experimental	[3512525] [23230279]	yes
BETB_ECOLI	P17445	A	Cytoplasmic	490			yes
BFD_ECOLI	P0AE56	A	Cytoplasmic	64			yes
BGA2_ECOLI	P06864	A	Cytoplasmic	1030			yes
BGLA_ECOLI	Q46829	A	Cytoplasmic	479			yes
BGLG_ECOLI	P11989	F1	Peripheral inner membrane protein facing the cytoplasm	278	Experimental	[22984181]	yes
BGLR_ECOLI	P05804	F1	Peripheral inner membrane protein facing the cytoplasm	603	Probable	[19766000]	yes
BIOA_ECOLI	P12995	A	Cytoplasmic	429			yes
BIOB_ECOLI	P12996	A	Cytoplasmic	346			yes
BIOF_ECOLI	P12998	A	Cytoplasmic	384			yes
BISC_ECOLI	P20099	A	Cytoplasmic	777			yes
BSSR_ECOLI	P0AAY1	A	Cytoplasmic	127			yes
BSSS_ECOLI	P0AB33	A	Cytoplasmic	84			yes
CAAL_ECOLI	P77213	A	Cytoplasmic	372			yes
CAIB_ECOLI	P31572	A	Cytoplasmic	405			yes
CAIC_ECOLI	P31552	F1	Peripheral inner membrane protein facing the cytoplasm	517	By similarity	[22560731]	yes
CAID_ECOLI	P31551	A	Cytoplasmic	261			yes
CAPP_ECOLI	P00864	F1	Peripheral inner membrane protein facing the cytoplasm	883	Experimental	[23230279]	yes
CARA_ECOLI	P0A6F1	F1	Peripheral inner membrane protein facing the cytoplasm	382	Experimental	[23230279]	yes
CAS6_ECOLI	Q46897	A	Cytoplasmic	199			yes
CASC_ECOLI	Q46899	A	Cytoplasmic	363			yes
CBPM_ECOLI	P63264	A	Cytoplasmic	101			yes
CDD_ECOLI	P0ABF6	A	Cytoplasmic	294			yes
CH10_ECOLI	P0A6F9	F1	Peripheral inner membrane protein facing the cytoplasm	97	Experimental Experimental	[23230279] [22380631]	yes
CHAC_ECOLI	P39163	A	Cytoplasmic	231			yes
CHBG_ECOLI	P37794	A	Cytoplasmic	249			yes
CHEA_ECOLI	P07363	F1	Peripheral inner membrane protein facing the cytoplasm	654	Probable	[19766000]	yes
CHER_ECOLI	P07364	A	Cytoplasmic	286			yes
CHEW_ECOLI	P0A964	A	Cytoplasmic	167			yes
CHEY_ECOLI	P0AE67	A	Cytoplasmic	129			yes
CHPB_ECOLI	P33647	A	Cytoplasmic	116			yes
CILA_ECOLI	P75726	A	Cytoplasmic	510			yes
CINAL_ECOLI	P77808	A	Cytoplasmic	400			yes
CISY_ECOLI	P0ABH7	F1	Peripheral inner membrane protein facing the cytoplasm	427	Experimental	[23230279]	yes
CITC_ECOLI	P77390	A	Cytoplasmic	352			yes
CLPA_ECOLI	P0ABH9	A	Cytoplasmic	758			yes
CLPB_ECOLI	P63284	F1	Peripheral inner membrane protein facing the cytoplasm	857	Experimental Experimental	[8376377] [23230279]	yes
CLPP_ECOLI	P0A6G7	A	Cytoplasmic	207			yes
CLPS_ECOLI	P0A8Q6	A	Cytoplasmic	106			yes
CLSB_ECOLI	P0AA84	F1	Peripheral inner membrane protein facing the cytoplasm	413			yes
CMOA_ECOLI	P76290	A	Cytoplasmic	247			yes
CNU_ECOLI	P64467	A	Cytoplasmic	71			yes
COAA_ECOLI	P0A6I3	A	Cytoplasmic	316			yes
COAD_ECOLI	P0A6I6	A	Cytoplasmic	159			yes
COBC_ECOLI	P52086	A	Cytoplasmic	203			yes
COBT_ECOLI	P36562	A	Cytoplasmic	359			yes
CODA_ECOLI	P25524	A	Cytoplasmic	427			yes
CORC_ECOLI	P0AE78	A	Cytoplasmic	292			yes
CPDA_ECOLI	P0AEW4	A	Cytoplasmic	275			yes
CSDA_ECOLI	Q46925	F1	Peripheral inner membrane protein facing the cytoplasm	401	Experimental Probable	[21529161] [15554978]	yes
CSE1_ECOLI	Q46901	A	Cytoplasmic	502			yes
CSPB_ECOLI	P36995	A	Cytoplasmic	71			yes
CSRA_ECOLI	P69913	A	Cytoplasmic	61			yes
CYNT_ECOLI	P0ABE9	A	Cytoplasmic	219			yes
CYSE_ECOLI	P0A9D4	A	Cytoplasmic	273			yes
CYSI_ECOLI	P17846	A	Cytoplasmic	570	Experimental	[9298646]	yes
CYSM_ECOLI	P16703	A	Cytoplasmic	303			yes
CYSQ_ECOLI	P22255	F1	Peripheral inner membrane protein facing the cytoplasm	246	Probable	[15911532]	yes
DAPA_ECOLI	P0A6L2	A	Cytoplasmic	292			yes
DAPB_ECOLI	P04036	A	Cytoplasmic	273			yes
DAPD_ECOLI	P0A9D8	F1	Peripheral inner membrane protein facing the cytoplasm	274	Experimental	[23230279]	yes
DBPA_ECOLI	P21693	F1	Peripheral inner membrane protein facing the cytoplasm	457	Experimental	[21529161]	yes
DCDA_ECOLI	P00861	A	Cytoplasmic	420			yes
DCEB_ECOLI	P69910	F1	Peripheral inner membrane protein facing the cytoplasm	466	Probable	[12912902]	yes
DCM_ECOLI	P0AED9	A	Cytoplasmic	472			yes
DDLB_ECOLI	P07862	A	Cytoplasmic	306			yes
DEF_ECOLI	P0A6K3	F1	Peripheral inner membrane protein facing the cytoplasm	169	Experimental	[23230279]	yes
DEOD_ECOLI	P0ABP8	F1	Peripheral inner membrane protein facing the cytoplasm	239	Experimental	[23230279]	yes
DGOD_ECOLI	Q6BF17	A	Cytoplasmic	382			yes
DGOK_ECOLI	P31459	A	Cytoplasmic	292			yes
DGTP_ECOLI	P15723	A	Cytoplasmic	505			yes
DHAK_ECOLI	P76015	A	Cytoplasmic	356			yes
DHAM_ECOLI	P37349	F1	Peripheral inner membrane protein facing the cytoplasm	472	Potential Experimental	[23230279]	yes
DHE4_ECOLI	P00370	A	Cytoplasmic	447			yes
DHSB_ECOLI	P07014	F1	Peripheral inner membrane protein facing the cytoplasm	238	Experimental Probable Experimental Experimental	[23230279] [16079137] [6388571] [2987185]	yes
DIND_ECOLI	P23840	A	Cytoplasmic	274			yes
DINI_ECOLI	P0ABR1	A	Cytoplasmic	81			yes
DKGA_ECOLI	Q46857	A	Cytoplasmic	275			yes
DNAJ_ECOLI	P08622	F1	Peripheral inner membrane protein facing the cytoplasm	376	Experimental	[23230279]	yes
DNLJ_ECOLI	P15042	A	Cytoplasmic	671			yes
DOSP_ECOLI	P76129	A	Cytoplasmic	799			yes
DPPD_ECOLI	P0AAG0	F1	Peripheral inner membrane protein facing the cytoplasm	327	Experimental	[23230279]	yes
DTD_ECOLI	P0A6M4	A	Cytoplasmic	145			yes
DUSB_ECOLI	P0ABT5	A	Cytoplasmic	321			yes
DXR_ECOLI	P45568	A	Cytoplasmic	398			yes
DXS_ECOLI	P77488	F1	Peripheral inner membrane protein facing the cytoplasm	620	Experimental Experimental	[23230279] [17272300]	yes
DYR_ECOLI	P0ABQ4	A	Cytoplasmic	159			yes
EBGC_ECOLI	P0AC73	A	Cytoplasmic	149			yes
EFG_ECOLI	P0A6M8	F1	Peripheral inner membrane protein facing the cytoplasm	704	Experimental Experimental	[23230279] [7042386]	yes
EFP_ECOLI	P0A6N4	A	Cytoplasmic	188			yes
EFTS_ECOLI	P0A6P1	F1	Peripheral inner membrane protein facing the cytoplasm	283	Experimental	[23230279]	yes
ELBB_ECOLI	P0ABU5	A	Cytoplasmic	217			yes
ENGD_ECOLI	P0ABU2	A	Cytoplasmic	363			yes
ENTD_ECOLI	P19925	A	Cytoplasmic	206	Experimental	[2526281]	yes
ENTH_ECOLI	P0A8Y8	A	Cytoplasmic	137	Probable	[17675380]	yes
ERPA_ECOLI	P0ACC3	F1	Peripheral inner membrane protein facing the cytoplasm	114	Experimental	[23230279]	yes
EUTC_ECOLI	P19636	A	Cytoplasmic	295			yes
EUTD_ECOLI	P77218	A	Cytoplasmic	338			yes
EUTG_ECOLI	P76553	A	Cytoplasmic	395			yes
EUTJ_ECOLI	P77277	A	Cytoplasmic	278			yes
EUTL_ECOLI	P76541	A	Cytoplasmic	219			yes
EUTM_ECOLI	P0ABF4	A	Cytoplasmic	97			yes
EX5C_ECOLI	P07648	A	Cytoplasmic	1122			yes
FABH_ECOLI	P0A6R0	A	Cytoplasmic	317			yes
FADB_ECOLI	P21177	F1	Peripheral inner membrane protein facing the cytoplasm	729	Experimental	[23230279]	yes
FADI_ECOLI	P76503	F1	Peripheral inner membrane protein facing the cytoplasm	436	Experimental	[23230279]	yes
FADK_ECOLI	P38135	F1	Peripheral inner membrane protein facing the cytoplasm	548	By similarity	[22560731]	yes
FADM_ECOLI	P77712	A	Cytoplasmic	132			yes
FCL_ECOLI	P32055	A	Cytoplasmic	321			yes
FCTA_ECOLI	P69902	F1	Peripheral inner membrane protein facing the cytoplasm	416	Potential	[12839984]	yes
FDHE_ECOLI	P13024	A	Cytoplasmic	309			yes
FDRA_ECOLI	Q47208	F1	Peripheral inner membrane protein facing the cytoplasm	555	Probable	[7500942]	yes
FEAB_ECOLI	P80668	A	Cytoplasmic	499			yes
FEOA_ECOLI	P0AEL3	A	Cytoplasmic	75			yes
FEPC_ECOLI	P23878	F1	Peripheral inner membrane protein facing the cytoplasm	271			yes
FES_ECOLI	P13039	A	Cytoplasmic	374			yes
FHUF_ECOLI	P39405	F1	Peripheral inner membrane protein facing the cytoplasm	262			yes
FIC_ECOLI	P20605	A	Cytoplasmic	200			yes
FIMB_ECOLI	P0ADH5	A	Cytoplasmic	200			yes
FIXB_ECOLI	P31574	A	Cytoplasmic	313			yes
FLAW_ECOLI	P0ABY4	A	Cytoplasmic	173			yes
FLGN_ECOLI	P43533	A	Cytoplasmic	138			yes
FLIH_ECOLI	P31068	A	Cytoplasmic	228			yes
FLII_ECOLI	P52612	A	Cytoplasmic	457			yes
FLIJ_ECOLI	P52613	F1	Peripheral inner membrane protein facing the cytoplasm	147	Probable	[22233518]	yes
FLIM_ECOLI	P06974	F1	Peripheral inner membrane protein facing the cytoplasm	334			yes
FLIN_ECOLI	P15070	F1	Peripheral inner membrane protein facing the cytoplasm	137			yes
FLIS_ECOLI	P26608	A	Cytoplasmic	136			yes
FLIT_ECOLI	P0ABY2	A	Cytoplasmic	121			yes
FLXA_ECOLI	P77609	A	Cytoplasmic	110			yes
FOLD_ECOLI	P24186	A	Cytoplasmic	288			yes
FOLX_ECOLI	P0AC19	A	Cytoplasmic	120			yes
FRE_ECOLI	P0AEN1	A	Cytoplasmic	233			yes
FRLC_ECOLI	P45541	A	Cytoplasmic	276			yes
FRLD_ECOLI	P45543	A	Cytoplasmic	261			yes
FRMR_ECOLI	P0AAP3	A	Cytoplasmic	91			yes
FRSA_ECOLI	P04335	A	Cytoplasmic	414			yes
FRVX_ECOLI	P32153	A	Cytoplasmic	356			yes
FSAA_ECOLI	P78055	A	Cytoplasmic	220			yes
FTSA_ECOLI	P0ABH0	F1	Peripheral inner membrane protein facing the cytoplasm	420	Probable Experimental	[18186792] [23230279]	yes
FTSY_ECOLI	P10121	F1	Peripheral inner membrane protein facing the cytoplasm	497	Probable Experimental Probable Probable Probable Probable Probable Probable	[18281057] [23230279] [8194520] [9177162] [11353766] [17726013] [19414018] [21543314]	yes
FTSZ_ECOLI	P0A9A6	F1	Peripheral inner membrane protein facing the cytoplasm	383	Experimental Experimental Probable Experimental	[23230279] [8917533] [1944597] [20497333]	yes
FUCA_ECOLI	P0AB87	A	Cytoplasmic	215			yes
FUCK_ECOLI	P11553	A	Cytoplasmic	482			yes
FUCM_ECOLI	P0AEN8	A	Cytoplasmic	140			yes
FUCO_ECOLI	P0A9S1	A	Cytoplasmic	382			yes
FUMB_ECOLI	P14407	A	Cytoplasmic	548			yes
FUMC_ECOLI	P05042	F1	Peripheral inner membrane protein facing the cytoplasm	467	Experimental	[23230279]	yes
GABD_ECOLI	P25526	F1	Peripheral inner membrane protein facing the cytoplasm	482	Experimental	[23230279]	yes
GAL7_ECOLI	P09148	A	Cytoplasmic	348			yes
GALR_ECOLI	P03024	A	Cytoplasmic	343			yes
GARD_ECOLI	P39829	A	Cytoplasmic	523			yes
GATD_ECOLI	P0A9S3	F1	Peripheral inner membrane protein facing the cytoplasm	346	Experimental	[23230279]	yes
GATY_ECOLI	P0C8J6	F1	Peripheral inner membrane protein facing the cytoplasm	284	Probable	[19766000]	yes
GATZ_ECOLI	P0C8J8	F1	Peripheral inner membrane protein facing the cytoplasm	420	Experimental	[23230279]	yes
GCSH_ECOLI	P0A6T9	A	Cytoplasmic	129			yes
GCST_ECOLI	P27248	F1	Peripheral inner membrane protein facing the cytoplasm	364	Experimental	[23230279]	yes
GHRA_ECOLI	P75913	A	Cytoplasmic	312			yes
GHRB_ECOLI	P37666	A	Cytoplasmic	324			yes
GLCD_ECOLI	P0AEP9	A	Cytoplasmic	499			yes
GLCG_ECOLI	P0AEQ1	A	Cytoplasmic	134			yes
GLGA_ECOLI	P0A6U8	F1	Peripheral inner membrane protein facing the cytoplasm	477	Experimental	[23230279]	yes
GLGB_ECOLI	P07762	A	Cytoplasmic	728			yes
GLGS_ECOLI	P26649	A	Cytoplasmic	66			yes
GLNE_ECOLI	P30870	A	Cytoplasmic	946			yes
GLNK_ECOLI	P0AC55	F1	Peripheral inner membrane protein facing the cytoplasm	112	Experimental Experimental Experimental Experimental	[9720863] [10231487] [14668330] [11847102]	yes
GLO2_ECOLI	P0AC84	A	Cytoplasmic	251			yes
GLPX_ECOLI	P0A9C9	A	Cytoplasmic	336			yes
GLRX2_ECOLI	P0AC59	A	Cytoplasmic	215			yes
GLRX3_ECOLI	P0AC62	F1	Peripheral inner membrane protein facing the cytoplasm	83	Experimental	[23230279]	yes
GLSA2_ECOLI	P0A6W0	A	Cytoplasmic	308			yes
GLTL_ECOLI	P0AAG3	F1	Peripheral inner membrane protein facing the cytoplasm	241			yes
GLUQ_ECOLI	P27305	A	Cytoplasmic	308			yes
GLXR_ECOLI	P77161	A	Cytoplasmic	292			yes
GLYA_ECOLI	P0A825	F1	Peripheral inner membrane protein facing the cytoplasm	417	Experimental	[23230279]	yes
GMHA_ECOLI	P63224	A	Cytoplasmic	192			yes
GNTR_ECOLI	P0ACP5	A	Cytoplasmic	331			yes
GPPA_ECOLI	P25552	A	Cytoplasmic	494			yes
GRCA_ECOLI	P68066	F1	Peripheral inner membrane protein facing the cytoplasm	127	Experimental	[23230279]	yes
GREA_ECOLI	P0A6W5	A	Cytoplasmic	158			yes
GREB_ECOLI	P30128	A	Cytoplasmic	158			yes
GSHB_ECOLI	P04425	A	Cytoplasmic	316			yes
GSP_ECOLI	P0AES0	A	Cytoplasmic	619			yes
GSPE_ECOLI	P45759	F1	Peripheral inner membrane protein facing the cytoplasm	493	Probable By similarity	[17255937] [PMC398259]	yes
GSTB_ECOLI	P0ACA7	A	Cytoplasmic	208			yes
GUDX_ECOLI	Q46915	A	Cytoplasmic	446			yes
GYRA_ECOLI	P0AES4	F1	Peripheral inner membrane protein facing the cytoplasm	875	Experimental	[23230279]	yes
GYRB_ECOLI	P0AES6	F1	Peripheral inner membrane protein facing the cytoplasm	804	Experimental	[23230279]	yes
HCAE_ECOLI	P0ABR5	A	Cytoplasmic	453			yes
HCAF_ECOLI	Q47140	A	Cytoplasmic	172			yes
HCHA_ECOLI	P31658	A	Cytoplasmic	283			yes
HCR_ECOLI	P75824	A	Cytoplasmic	322			yes
HDA_ECOLI	P69931	F1	Peripheral inner membrane protein facing the cytoplasm	233	Probable	[12618445]	yes
HELD_ECOLI	P15038	A	Cytoplasmic	684			yes
HEM1_ECOLI	P0A6X1	F1	Peripheral inner membrane protein facing the cytoplasm	418	Experimental	[23230279]	yes
HEM2_ECOLI	P0ACB2	A	Cytoplasmic	324			yes
HEM3_ECOLI	P06983	A	Cytoplasmic	313			yes
HEM6_ECOLI	P36553	A	Cytoplasmic	299			yes
HIS2_ECOLI	P06989	A	Cytoplasmic	203			yes
HIS8_ECOLI	P06986	A	Cytoplasmic	356			yes
HMP_ECOLI	P24232	A	Cytoplasmic	396	Probable	[7875569]	yes
HOA_ECOLI	P51020	A	Cytoplasmic	337			yes
HPPK_ECOLI	P26281	A	Cytoplasmic	159			yes
HSCA_ECOLI	P0A6Z1	A	Cytoplasmic	616			yes
HSCC_ECOLI	P77319	A	Cytoplasmic	556			yes
HSLO_ECOLI	P0A6Y5	F1	Peripheral inner membrane protein facing the cytoplasm	292	Experimental	[23230279]	yes
HSLV_ECOLI	P0A7B8	A	Cytoplasmic	176			yes
HSPQ_ECOLI	P0AB20	A	Cytoplasmic	105			yes
HTGA_ECOLI	P28697	A	Cytoplasmic	196			yes
HTPG_ECOLI	P0A6Z3	F1	Peripheral inner membrane protein facing the cytoplasm	624	Experimental Probable	[23230279] [16079137]	yes
HYAD_ECOLI	P19930	A	Cytoplasmic	195			yes
HYAE_ECOLI	P19931	A	Cytoplasmic	132			yes
HYBE_ECOLI	P0AAN1	A	Cytoplasmic	162			yes
HYBF_ECOLI	P0A703	A	Cytoplasmic	113			yes
HYCA_ECOLI	P0AEV4	A	Cytoplasmic	153			yes
HYCE_ECOLI	P16431	F1	Peripheral inner membrane protein facing the cytoplasm	569	Probable	[1625581]	yes
HYFI_ECOLI	P77668	A	Cytoplasmic	252			yes
HYPB_ECOLI	P0AAN3	A	Cytoplasmic	290			yes
HYPE_ECOLI	P24193	A	Cytoplasmic	336			yes
HYPF_ECOLI	P30131	A	Cytoplasmic	750			yes
IADA_ECOLI	P39377	A	Cytoplasmic	390	Probable	[7876157]	yes
IBPA_ECOLI	P0C054	A	Cytoplasmic	137	Probable	[14702418]	yes
IBSC_ECOLI	C1P615	A	Cytoplasmic	19	Probable	[18710431]	yes
IBSE_ECOLI	C1P617	A	Cytoplasmic	19			yes
IDI_ECOLI	Q46822	A	Cytoplasmic	182			yes
IF1_ECOLI	P69222	A	Cytoplasmic	72			yes
ILVA_ECOLI	P04968	A	Cytoplasmic	514			yes
ILVG_ECOLI	P00892	A	Cytoplasmic	548			yes
IMDH_ECOLI	P0ADG7	F1	Peripheral inner membrane protein facing the cytoplasm	488	Experimental Experimental	[15919657] [23230279]	yes
INSA7_ECOLI	P19767	A	Cytoplasmic	91			yes
INSC4_ECOLI	P0CF43	A	Cytoplasmic	121			yes
INSE1_ECOLI	P0CF66	A	Cytoplasmic	99			yes
INSH4_ECOLI	P0CE52	A	Cytoplasmic	338			yes
INSI3_ECOLI	P0CF89	A	Cytoplasmic	383			yes
INSK_ECOLI	P19769	A	Cytoplasmic	283			yes
INSL1_ECOLI	P0CF91	A	Cytoplasmic	370			yes
INSN2_ECOLI	P39212	A	Cytoplasmic	100			yes
INSO1_ECOLI	P75680	A	Cytoplasmic	141			yes
INSQ_ECOLI	P76102	A	Cytoplasmic	382			yes
INTA_ECOLI	P32053	A	Cytoplasmic	413			yes
INTD_ECOLI	P24218	A	Cytoplasmic	387			yes
INTF_ECOLI	P71298	A	Cytoplasmic	466			yes
INTG_ECOLI	P76323	A	Cytoplasmic	92			yes
INTQ_ECOLI	P76168	A	Cytoplasmic	385			yes
INTS_ECOLI	P37326	A	Cytoplasmic	385			yes
IRAD_ECOLI	P39375	A	Cytoplasmic	130			yes
ISCA_ECOLI	P0AAC8	A	Cytoplasmic	107			yes
ISPA_ECOLI	P22939	A	Cytoplasmic	299			yes
ISPD_ECOLI	Q46893	A	Cytoplasmic	236			yes
ISPE_ECOLI	P62615	A	Cytoplasmic	283			yes
ISPF_ECOLI	P62617	A	Cytoplasmic	159			yes
ISPG_ECOLI	P62620	F1	Peripheral inner membrane protein facing the cytoplasm	372	Experimental	[23230279]	yes
K6PF1_ECOLI	P0A796	F1	Peripheral inner membrane protein facing the cytoplasm	320	Experimental	[23230279]	yes
K6PF2_ECOLI	P06999	A	Cytoplasmic	309			yes
KATG_ECOLI	P13029	A	Cytoplasmic	726			yes
KDGK_ECOLI	P37647	A	Cytoplasmic	309			yes
KDPF_ECOLI	P36937	F1	Peripheral inner membrane protein facing the cytoplasm	29	Potential Experimental	[21890895] [9789555]	yes
KDSA_ECOLI	P0A715	A	Cytoplasmic	284			yes
KDSB_ECOLI	P04951	A	Cytoplasmic	248			yes
KDSD_ECOLI	P45395	A	Cytoplasmic	328			yes
KEFF_ECOLI	P0A754	F1	Peripheral inner membrane protein facing the cytoplasm	176	Probable	[17679694]	yes
KHSE_ECOLI	P00547	A	Cytoplasmic	310			yes
KIL_ECOLI	P38393	A	Cytoplasmic	73			yes
KITH_ECOLI	P23331	A	Cytoplasmic	205			yes
KPPR_ECOLI	P0AEX5	A	Cytoplasmic	289			yes
KPRS_ECOLI	P0A717	F1	Peripheral inner membrane protein facing the cytoplasm	315	Experimental	[23230279]	yes
KPYK2_ECOLI	P21599	F1	Peripheral inner membrane protein facing the cytoplasm	480	Experimental	[23230279]	yes
KTHY_ECOLI	P0A720	A	Cytoplasmic	213			yes
LDCI_ECOLI	P0A9H3	A	Cytoplasmic	715			yes
LDHD_ECOLI	P52643	A	Cytoplasmic	329			yes
LEUD_ECOLI	P30126	A	Cytoplasmic	201			yes
LFTR_ECOLI	P0A8P1	A	Cytoplasmic	234			yes
LIPA_ECOLI	P60716	A	Cytoplasmic	321			yes
LIVG_ECOLI	P0A9S7	F1	Peripheral inner membrane protein facing the cytoplasm	255	By similarity		yes
LOMR_ECOLI	P77184	A	Cytoplasmic	164			yes
LONH_ECOLI	P75867	F1	Peripheral inner membrane protein facing the cytoplasm	586	Experimental	[23230279]	yes
LPF2_ECOLI	P0AD74	A	Cytoplasmic	14			yes
LPID_ECOLI	P62522	A	Cytoplasmic	32			yes
LPL_ECOLI	P0AD79	A	Cytoplasmic	28			yes
LPLA_ECOLI	P32099	A	Cytoplasmic	338			yes
LPMG_ECOLI	E2JKY7	A	Cytoplasmic	18			yes
LPTB_ECOLI	P0A9V1	F1	Peripheral inner membrane protein facing the cytoplasm	241	Experimental Experimental Probable	[17056748] [23230279] [16079137]	yes
LPW_ECOLI	P0AD92	A	Cytoplasmic	14			yes
LPXB_ECOLI	P10441	F1	Peripheral inner membrane protein facing the cytoplasm	382	Probable Experimental	[19883124] [23230279]	yes
LPXC_ECOLI	P0A725	A	Cytoplasmic	305	Probable	[8530464]	yes
LPXD_ECOLI	P21645	A	Cytoplasmic	341			yes
LSRG_ECOLI	P64461	A	Cytoplasmic	96			yes
LTAE_ECOLI	P75823	A	Cytoplasmic	333			yes
LUXS_ECOLI	P45578	F1	Peripheral inner membrane protein facing the cytoplasm	171	Experimental	[23230279]	yes
LYXK_ECOLI	P37677	A	Cytoplasmic	498			yes
MAA_ECOLI	P77791	A	Cytoplasmic	183			yes
MACA_ECOLI	P75830	F1	Peripheral inner membrane protein facing the cytoplasm	371	Probable Potential Experimental Experimental	[19254725] [21890895] [11544226] [17214741]	yes
MALZ_ECOLI	P21517	A	Cytoplasmic	604	Experimental	[1918057]	yes
MANB_ECOLI	P24175	A	Cytoplasmic	456			yes
MAO1_ECOLI	P26616	A	Cytoplasmic	565			yes
MAO2_ECOLI	P76558	F1	Peripheral inner membrane protein facing the cytoplasm	759	Experimental	[23230279]	yes
MATP_ECOLI	P0A8N0	A	Cytoplasmic	150	Probable	[18984159]	yes
MBHA_ECOLI	Q47154	A	Cytoplasmic	211			yes
MBHL_ECOLI	P0ACD8	F1	Peripheral inner membrane protein facing the cytoplasm	597	Experimental Experimental	[2180913] [22769583]	yes
MCRA_ECOLI	P24200	A	Cytoplasmic	277			yes
MENB_ECOLI	P0ABU0	A	Cytoplasmic	285			yes
MENC_ECOLI	P29208	A	Cytoplasmic	320			yes
MENH_ECOLI	P37355	A	Cytoplasmic	252			yes
META_ECOLI	P07623	A	Cytoplasmic	309			yes
METE_ECOLI	P25665	A	Cytoplasmic	753			yes
METF_ECOLI	P0AEZ1	A	Cytoplasmic	296			yes
METH_ECOLI	P13009	F1	Peripheral inner membrane protein facing the cytoplasm	1227	Experimental	[23230279]	yes
METK_ECOLI	P0A817	F1	Peripheral inner membrane protein facing the cytoplasm	384	Experimental Probable	[23230279] [17272300]	yes
METN_ECOLI	P30750	F1	Peripheral inner membrane protein facing the cytoplasm	343	Experimental	[23230279]	yes
MGSA_ECOLI	P0A731	A	Cytoplasmic	152			yes
MHPA_ECOLI	P77397	A	Cytoplasmic	554			yes
MHPC_ECOLI	P77044	A	Cytoplasmic	288			yes
MHPD_ECOLI	P77608	A	Cytoplasmic	269			yes
MNMA_ECOLI	P25745	A	Cytoplasmic	368			yes
MNMC_ECOLI	P77182	A	Cytoplasmic	668			yes
MNMG_ECOLI	P0A6U3	F1	Peripheral inner membrane protein facing the cytoplasm	629	Probable	[17062623]	yes
MNTS_ECOLI	P0DKB3	A	Cytoplasmic	46	Probable	[21778229]	yes
MOAA_ECOLI	P30745	A	Cytoplasmic	329	Potential	[8385012]	yes
MOAB_ECOLI	P0AEZ9	F1	Peripheral inner membrane protein facing the cytoplasm	170	Probable Potential	[19766000] [23230279]	yes
MOEB_ECOLI	P12282	A	Cytoplasmic	249			yes
MOG_ECOLI	P0AF03	A	Cytoplasmic	195			yes
MOKB_ECOLI	P76096	A	Cytoplasmic	55			yes
MPAA_ECOLI	P0ACV6	A	Cytoplasmic	242			yes
MRAZ_ECOLI	P22186	A	Cytoplasmic	152			yes
MRP_ECOLI	P0AF08	A	Cytoplasmic	369			yes
MSRB_ECOLI	P0A746	A	Cytoplasmic	137	Experimental	[17272300]	yes
MSRC_ECOLI	P76270	A	Cytoplasmic	165			yes
MTFA_ECOLI	P76346	F1	Peripheral inner membrane protein facing the cytoplasm	265	Probable Experimental	[15063852] [16855233]	yes
MURB_ECOLI	P08373	A	Cytoplasmic	342			yes
MURD_ECOLI	P14900	A	Cytoplasmic	438			yes
MURE_ECOLI	P22188	A	Cytoplasmic	495			yes
MURQ_ECOLI	P76535	A	Cytoplasmic	298			yes
MUTY_ECOLI	P17802	A	Cytoplasmic	350			yes
NAGD_ECOLI	P0AF24	A	Cytoplasmic	250			yes
NAGK_ECOLI	P75959	A	Cytoplasmic	303			yes
NANA_ECOLI	P0A6L4	A	Cytoplasmic	297			yes
NAPF_ECOLI	P0AAL0	A	Cytoplasmic	164	Experimental	[17074894]	yes
NARW_ECOLI	P19317	A	Cytoplasmic	231	Experimental Experimental	[1545706] [2233673]	yes
NDK_ECOLI	P0A763	F1	Peripheral inner membrane protein facing the cytoplasm	143	Probable Experimental By similarity	[19146889] [23230279] [8606147]	yes
NFNB_ECOLI	P38489	F1	Peripheral inner membrane protein facing the cytoplasm	217	Experimental Experimental	[12788749] [23230279]	yes
NFUA_ECOLI	P63020	A	Cytoplasmic	191			yes
NHOA_ECOLI	P77567	A	Cytoplasmic	281			yes
NINE_ECOLI	Q47270	A	Cytoplasmic	56			yes
NIRD_ECOLI	P0A9I8	A	Cytoplasmic	108			yes
NNR_ECOLI	P31806	A	Cytoplasmic	515			yes
NORV_ECOLI	Q46877	A	Cytoplasmic	479			yes
NPD_ECOLI	P75960	A	Cytoplasmic	242			yes
NRDD_ECOLI	P28903	A	Cytoplasmic	712			yes
NRDH_ECOLI	P0AC65	A	Cytoplasmic	81			yes
NRDI_ECOLI	P0A772	A	Cytoplasmic	136			yes
NUDB_ECOLI	P0AFC0	A	Cytoplasmic	150			yes
NUDJ_ECOLI	P0AEI6	A	Cytoplasmic	153			yes
NUOCD_ECOLI	P33599	F1	Peripheral inner membrane protein facing the cytoplasm	596	Probable Experimental Experimental Experimental	[16079137] [7607227] [15919657] [23230279]	yes
NUOE_ECOLI	P0AFD1	F1	Peripheral inner membrane protein facing the cytoplasm	166	Experimental Experimental Experimental Probable Experimental	[11416161] [7607227] [7690854] [23543743] [23230279]	yes
NUOF_ECOLI	P31979	F1	Peripheral inner membrane protein facing the cytoplasm	445	Experimental Experimental	[15919657] [23230279]	yes
NUSG_ECOLI	P0AFG0	F1	Peripheral inner membrane protein facing the cytoplasm	181	Experimental	[23230279]	yes
ODP1_ECOLI	P0AFG8	F1	Peripheral inner membrane protein facing the cytoplasm	887	By similarity Experimental Experimental	[18988747] [15919657] [23230279]	yes
ODP2_ECOLI	P06959	F1	Peripheral inner membrane protein facing the cytoplasm	630	Experimental Experimental Experimental Experimental	[24742683] [15911532] [23230279] [15919657]	yes
ORN_ECOLI	P0A784	F1	Peripheral inner membrane protein facing the cytoplasm	181	Experimental	[24438330]	yes
OSMC_ECOLI	P0C0L2	A	Cytoplasmic	143			yes
OTSA_ECOLI	P31677	F1	Peripheral inner membrane protein facing the cytoplasm	474	Probable	[19766000]	yes
PAAA_ECOLI	P76077	A	Cytoplasmic	309			yes
PAAE_ECOLI	P76081	A	Cytoplasmic	356			yes
PAAF_ECOLI	P76082	A	Cytoplasmic	255			yes
PAAG_ECOLI	P77467	A	Cytoplasmic	262			yes
PAAJ_ECOLI	P0C7L2	A	Cytoplasmic	401			yes
PAAK_ECOLI	P76085	A	Cytoplasmic	437			yes
PAAY_ECOLI	P77181	A	Cytoplasmic	196			yes
PABB_ECOLI	P05041	A	Cytoplasmic	453			yes
PABC_ECOLI	P28305	A	Cytoplasmic	269			yes
PAND_ECOLI	P0A790	A	Cytoplasmic	126	Probable	[6767707]	yes
PCKA_ECOLI	P22259	A	Cytoplasmic	540	Experimental	[1701430]	yes
PCNB_ECOLI	P0ABF1	F1	Peripheral inner membrane protein facing the cytoplasm	465	Probable Experimental	[15737627] [23230279]	yes
PDXA_ECOLI	P19624	A	Cytoplasmic	329			yes
PDXJ_ECOLI	P0A794	A	Cytoplasmic	243			yes
PDXY_ECOLI	P77150	A	Cytoplasmic	287			yes
PEPB_ECOLI	P37095	A	Cytoplasmic	427			yes
PEPD_ECOLI	P15288	A	Cytoplasmic	485			yes
PEPE_ECOLI	P0A7C6	A	Cytoplasmic	229			yes
PEPQ_ECOLI	P21165	A	Cytoplasmic	443			yes
PEPT_ECOLI	P29745	A	Cytoplasmic	408			yes
PFLB_ECOLI	P09373	F1	Peripheral inner membrane protein facing the cytoplasm	760	Experimental	[23230279]	yes
PFLC_ECOLI	P32675	A	Cytoplasmic	292			yes
PFLD_ECOLI	P32674	A	Cytoplasmic	765			yes
PFLF_ECOLI	P75793	A	Cytoplasmic	810			yes
PGM_ECOLI	P36938	A	Cytoplasmic	546	Probable	[21778229]	yes
PHNG_ECOLI	P16685	A	Cytoplasmic	150			yes
PHNH_ECOLI	P16686	A	Cytoplasmic	194			yes
PHNI_ECOLI	P16687	A	Cytoplasmic	354			yes
PHNJ_ECOLI	P16688	A	Cytoplasmic	281			yes
PHNO_ECOLI	P16691	A	Cytoplasmic	144			yes
PHOH_ECOLI	P0A9K1	A	Cytoplasmic	354			yes
PHOL_ECOLI	P0A9K3	F1	Peripheral inner membrane protein facing the cytoplasm	346	Experimental	[23230279]	yes
PHOU_ECOLI	P0A9K7	F1	Peripheral inner membrane protein facing the cytoplasm	241	Experimental Experimental	[3536855] [23230279]	yes
PHP_ECOLI	P45548	A	Cytoplasmic	292			yes
PHSG_ECOLI	P0AC86	A	Cytoplasmic	815			yes
PHYDA_ECOLI	Q46806	A	Cytoplasmic	461			yes
PINQ_ECOLI	P77170	A	Cytoplasmic	196			yes
PLSX_ECOLI	P27247	F1	Peripheral inner membrane protein facing the cytoplasm	356	Experimental	[23230279]	yes
PMBA_ECOLI	P0AFK0	A	Cytoplasmic	450			yes
PMRD_ECOLI	P37590	A	Cytoplasmic	88			yes
PNP_ECOLI	P05055	F1	Peripheral inner membrane protein facing the cytoplasm	711	Experimental Experimental Probable	[24438330] [23230279] [16079137]	yes
PPIC_ECOLI	P0A9L5	A	Cytoplasmic	93			yes
PPK_ECOLI	P0A7B1	F1	Peripheral inner membrane protein facing the cytoplasm	688	Experimental Probable	[23230279] [1331061]	yes
PPNK_ECOLI	P0A7B3	F1	Peripheral inner membrane protein facing the cytoplasm	292	Probable Probable	[17272300] [17272300]	yes
PREA_ECOLI	P25889	A	Cytoplasmic	411			yes
PRMA_ECOLI	P0A8T1	A	Cytoplasmic	293			yes
PRMB_ECOLI	P39199	A	Cytoplasmic	310			yes
PRMC_ECOLI	P0ACC1	A	Cytoplasmic	277			yes
PROQ_ECOLI	P45577	F1	Peripheral inner membrane protein facing the cytoplasm	232	Experimental	[23230279]	yes
PRP1_ECOLI	P55798	A	Cytoplasmic	218			yes
PRPD_ECOLI	P77243	A	Cytoplasmic	483			yes
PRPE_ECOLI	P77495	F1	Peripheral inner membrane protein facing the cytoplasm	628	By similarity	[22560731]	yes
PSPA_ECOLI	P0AFM6	F1	Peripheral inner membrane protein facing the cytoplasm	222	Probable Experimental	[19555453] [23230279]	yes
PSUG_ECOLI	P33025	A	Cytoplasmic	312			yes
PT1_ECOLI	P08839	F1	Peripheral inner membrane protein facing the cytoplasm	575	Experimental Probable	[23230279] [2644649]	yes
PT1P_ECOLI	P37177	F1	Peripheral inner membrane protein facing the cytoplasm	748	Experimental	[2644649]	yes
PTFA_ECOLI	P32155	F1	Peripheral inner membrane protein facing the cytoplasm	148	By similarity		yes
PTFB3_ECOLI	P32676	F1	Peripheral inner membrane protein facing the cytoplasm	113	Potential		yes
PTFX2_ECOLI	P32670	F1	Peripheral inner membrane protein facing the cytoplasm	833	Potential		yes
PTHA_ECOLI	P05706	F1	Peripheral inner membrane protein facing the cytoplasm	123	Potential Potential	[3553176]	yes
PTHP_ECOLI	P0AA04	F1	Peripheral inner membrane protein facing the cytoplasm	85	Experimental	[23230279]	yes
PTKA_ECOLI	P69828	F1	Peripheral inner membrane protein facing the cytoplasm	150	Probable	[16963640]	yes
PTPB2_ECOLI	P42904	A	Cytoplasmic	157			yes
PTQA_ECOLI	P69791	F1	Peripheral inner membrane protein facing the cytoplasm	116	Probable	[10913122]	yes
PTRB_ECOLI	P24555	A	Cytoplasmic	686			yes
PTSO_ECOLI	P0A9N0	A	Cytoplasmic	90			yes
PUR4_ECOLI	P15254	A	Cytoplasmic	1295			yes
PUR5_ECOLI	P08178	A	Cytoplasmic	345			yes
PUR7_ECOLI	P0A7D7	F1	Peripheral inner membrane protein facing the cytoplasm	237	Probable	[19766000]	yes
PUR8_ECOLI	P0AB89	F1	Peripheral inner membrane protein facing the cytoplasm	456	Experimental	[23230279]	yes
PURA_ECOLI	P0A7D4	F1	Peripheral inner membrane protein facing the cytoplasm	432	Experimental	[23230279]	yes
PURK_ECOLI	P09029	A	Cytoplasmic	355			yes
PURU_ECOLI	P37051	A	Cytoplasmic	280			yes
PUUA_ECOLI	P78061	A	Cytoplasmic	472			yes
PUUB_ECOLI	P37906	A	Cytoplasmic	426			yes
PUUC_ECOLI	P23883	A	Cytoplasmic	495			yes
PUUD_ECOLI	P76038	A	Cytoplasmic	254			yes
PYRI_ECOLI	P0A7F3	A	Cytoplasmic	153	Experimental Experimental	[3912513] [8740179]	yes
QOR2_ECOLI	P39315	A	Cytoplasmic	286			yes
QUEC_ECOLI	P77756	A	Cytoplasmic	231			yes
QUEF_ECOLI	Q46920	A	Cytoplasmic	282			yes
QUEG_ECOLI	P39288	A	Cytoplasmic	379			yes
RACR_ECOLI	P76062	A	Cytoplasmic	158			yes
RADA_ECOLI	P24554	F1	Peripheral inner membrane protein facing the cytoplasm	460	Experimental	[23230279]	yes
RATA_ECOLI	P0AGL5	A	Cytoplasmic	158			yes
RBN_ECOLI	P0A8V0	A	Cytoplasmic	305	Experimental	[15919996]	yes
RBSD_ECOLI	P04982	A	Cytoplasmic	139			yes
RBSK_ECOLI	P0A9J6	A	Cytoplasmic	309			yes
RCMNS_ECOLI	P69506	F1	Peripheral inner membrane protein facing the cytoplasm	220	Probable	[19766000]	yes
RDOA_ECOLI	P0C0K3	A	Cytoplasmic	328			yes
RECR_ECOLI	P0A7H6	A	Cytoplasmic	201			yes
RELA_ECOLI	P0AG20	F1	Peripheral inner membrane protein facing the cytoplasm	744	Experimental	[23230279]	yes
RELE_ECOLI	P0C077	A	Cytoplasmic	95			yes
REM_ECOLI	P07010	A	Cytoplasmic	83			yes
REND_ECOLI	P75718	A	Cytoplasmic	100			yes
REQ1_ECOLI	Q47274	A	Cytoplasmic	127			yes
REQ2_ECOLI	P76161	A	Cytoplasmic	250			yes
RF3_ECOLI	P0A7I4	A	Cytoplasmic	529			yes
RFAC_ECOLI	P24173	F1	Peripheral inner membrane protein facing the cytoplasm	319	Experimental	[23230279]	yes
RFAF_ECOLI	P37692	F1	Peripheral inner membrane protein facing the cytoplasm	348	Experimental	[23230279]	yes
RFAI_ECOLI	P27128	A	Cytoplasmic	339			yes
RFAY_ECOLI	P27240	A	Cytoplasmic	232			yes
RFAZ_ECOLI	P27241	A	Cytoplasmic	283			yes
RFH_ECOLI	P28369	A	Cytoplasmic	166			yes
RHAB_ECOLI	P32171	A	Cytoplasmic	489			yes
RHAM_ECOLI	P32156	A	Cytoplasmic	104			yes
RHMA_ECOLI	P76469	A	Cytoplasmic	267			yes
RHSA_ECOLI	P16916	A	Cytoplasmic	1377			yes
RHSE_ECOLI	P24211	A	Cytoplasmic	682			yes
RIBB_ECOLI	P0A7J0	F1	Peripheral inner membrane protein facing the cytoplasm	217			yes
RIBF_ECOLI	P0AG40	A	Cytoplasmic	313			yes
RIDA_ECOLI	P0AF93	F1	Peripheral inner membrane protein facing the cytoplasm	128	Experimental Experimental	[23230279] [23230279]	yes
RIHA_ECOLI	P41409	A	Cytoplasmic	311			yes
RIMK_ECOLI	P0C0U4	A	Cytoplasmic	300			yes
RIML_ECOLI	P13857	A	Cytoplasmic	179			yes
RIMM_ECOLI	P0A7X6	F1	Peripheral inner membrane protein facing the cytoplasm	182	Experimental Experimental	[23230279] [11514519]	yes
RIMN_ECOLI	P45748	A	Cytoplasmic	190			yes
RIR1_ECOLI	P00452	F1	Peripheral inner membrane protein facing the cytoplasm	761	Experimental	[23230279]	yes
RIR2_ECOLI	P69924	A	Cytoplasmic	376	Experimental	[17272300]	yes
RISA_ECOLI	P0AFU8	A	Cytoplasmic	213			yes
RISB_ECOLI	P61714	F1	Peripheral inner membrane protein facing the cytoplasm	156	Experimental	[23230279]	yes
RLMC_ECOLI	P75817	A	Cytoplasmic	375			yes
RLMF_ECOLI	P75782	A	Cytoplasmic	308			yes
RLMH_ECOLI	P0A8I8	A	Cytoplasmic	155			yes
RLML_ECOLI	P75864	A	Cytoplasmic	702			yes
RLMM_ECOLI	P0ADR6	A	Cytoplasmic	366			yes
RLUA_ECOLI	P0AA37	A	Cytoplasmic	219			yes
RMLB1_ECOLI	P37759	A	Cytoplasmic	361			yes
RMLB2_ECOLI	P27830	A	Cytoplasmic	355			yes
RMLC_ECOLI	P37745	A	Cytoplasmic	185			yes
RMLD_ECOLI	P37760	A	Cytoplasmic	299			yes
RNFB_ECOLI	P77223	F1	Peripheral inner membrane protein facing the cytoplasm	192	Experimental	[23230279]	yes
RNFC_ECOLI	P77611	F1	Peripheral inner membrane protein facing the cytoplasm	740	Experimental	[23230279]	yes
RNG_ECOLI	P0A9J0	A	Cytoplasmic	489			yes
RNH2_ECOLI	P10442	A	Cytoplasmic	198			yes
RNK_ECOLI	P0AFW4	A	Cytoplasmic	136			yes
RNPA_ECOLI	P0A7Y8	A	Cytoplasmic	119			yes
RNPH_ECOLI	P0CG19	A	Cytoplasmic	228			yes
RNR_ECOLI	P21499	F1	Peripheral inner membrane protein facing the cytoplasm	813	Experimental	[23230279]	yes
RP5M_ECOLI	P0AFX0	A	Cytoplasmic	95			yes
RPIB_ECOLI	P37351	A	Cytoplasmic	149			yes
RPOA_ECOLI	P0A7Z4	F1	Peripheral inner membrane protein facing the cytoplasm	329	Experimental	[23230279]	yes
RPOC_ECOLI	P0A8T7	F1	Peripheral inner membrane protein facing the cytoplasm	1407	Experimental	[23230279]	yes
RSME_ECOLI	P0AGL7	F1	Peripheral inner membrane protein facing the cytoplasm	243	Experimental	[23230279]	yes
RSMF_ECOLI	P76273	A	Cytoplasmic	479			yes
RSMI_ECOLI	P67087	A	Cytoplasmic	286			yes
RTCA_ECOLI	P46849	A	Cytoplasmic	338			yes
RTCB_ECOLI	P46850	A	Cytoplasmic	408			yes
RUTA_ECOLI	P75898	A	Cytoplasmic	382			yes
RUTF_ECOLI	P75893	A	Cytoplasmic	164			yes
RUVX_ECOLI	P0A8I1	A	Cytoplasmic	138			yes
SAD_ECOLI	P76149	A	Cytoplasmic	462			yes
SCPA_ECOLI	P27253	A	Cytoplasmic	714			yes
SCPB_ECOLI	P52045	A	Cytoplasmic	261			yes
SDHD_ECOLI	P00926	A	Cytoplasmic	442			yes
SECA_ECOLI	P10408	F1	Peripheral inner membrane protein facing the cytoplasm	901	Experimental Experimental	[15919657] [23230279]	yes
SECB_ECOLI	P0AG86	F1	Peripheral inner membrane protein facing the cytoplasm	155	Experimental Experimental Experimental Experimental	[9767586] [2170023] [PMC1326294] [23230279]	yes
SELA_ECOLI	P0A821	A	Cytoplasmic	463			yes
SELB_ECOLI	P14081	A	Cytoplasmic	614			yes
SELU_ECOLI	P33667	A	Cytoplasmic	364			yes
SEQA_ECOLI	P0AFY8	F1	Peripheral inner membrane protein facing the cytoplasm	181	Experimental Experimental Experimental	[9736699] [9660922] [23230279]	yes
SERB_ECOLI	P0AGB0	A	Cytoplasmic	322			yes
SERC_ECOLI	P23721	A	Cytoplasmic	362			yes
SFGH1_ECOLI	P51025	A	Cytoplasmic	277			yes
SFSA_ECOLI	P0A823	A	Cytoplasmic	234			yes
SGBE_ECOLI	P37680	A	Cytoplasmic	231			yes
SGBU_ECOLI	P37679	A	Cytoplasmic	286			yes
SGCB_ECOLI	P58035	F1	Peripheral inner membrane protein facing the cytoplasm	92	By similarity		yes
SGRT_ECOLI	C1P5Z7	F1	Peripheral inner membrane protein facing the cytoplasm	43	Probable	[18042713]	yes
SIRB1_ECOLI	P0AGM5	A	Cytoplasmic	269			yes
SMF_ECOLI	P30852	A	Cytoplasmic	374			yes
SMG_ECOLI	P0A828	A	Cytoplasmic	157			yes
SMRA_ECOLI	P76053	A	Cytoplasmic	187			yes
SPEE_ECOLI	P09158	A	Cytoplasmic	288			yes
SPRT_ECOLI	P39902	A	Cytoplasmic	165	Experimental	[15174130]	yes
SRLD_ECOLI	P05707	A	Cytoplasmic	259	Experimental	[6384188]	yes
SSB_ECOLI	P0AGE0	A	Cytoplasmic	178			yes
SSEB_ECOLI	P0AFZ1	A	Cytoplasmic	258			yes
SSNA_ECOLI	Q46812	A	Cytoplasmic	442			yes
SSPB_ECOLI	P0AFZ3	F1	Peripheral inner membrane protein facing the cytoplasm	165	Experimental	[23230279]	yes
SSRP_ECOLI	P0A832	A	Cytoplasmic	160			yes
STFE_ECOLI	P33227	A	Cytoplasmic	166			yes
STFR_ECOLI	P76072	A	Cytoplasmic	1120			yes
STHA_ECOLI	P27306	F1	Peripheral inner membrane protein facing the cytoplasm	466	Experimental Experimental	[14660605] [23230279]	yes
SUCC_ECOLI	P0A836	F1	Peripheral inner membrane protein facing the cytoplasm	388	Experimental	[23230279]	yes
SUCD_ECOLI	P0AGE9	F1	Peripheral inner membrane protein facing the cytoplasm	289	Experimental	[23230279]	yes
SUCP_ECOLI	P76041	A	Cytoplasmic	559			yes
SUFD_ECOLI	P77689	F1	Peripheral inner membrane protein facing the cytoplasm	423	Probable	[10322040]	yes
SUFS_ECOLI	P77444	F1	Peripheral inner membrane protein facing the cytoplasm	406	Probable	[12941942]	yes
SULA_ECOLI	P0AFZ5	A	Cytoplasmic	169	Probable	[12808143]	yes
SUPH_ECOLI	P75792	A	Cytoplasmic	271			yes
SXY_ECOLI	P75869	A	Cytoplasmic	209			yes
SYD_ECOLI	P21889	F1	Peripheral inner membrane protein facing the cytoplasm	590	Probable Experimental	[19139097] [23230279]	yes
SYDP_ECOLI	P0A8U0	F1	Peripheral inner membrane protein facing the cytoplasm	181	Experimental	[23230279]	yes
SYGA_ECOLI	P00960	F1	Peripheral inner membrane protein facing the cytoplasm	303	Experimental	[23230279]	yes
SYGB_ECOLI	P00961	F1	Peripheral inner membrane protein facing the cytoplasm	689	Experimental	[23230279]	yes
SYK2_ECOLI	P0A8N5	A	Cytoplasmic	505			yes
SYM_ECOLI	P00959	F1	Peripheral inner membrane protein facing the cytoplasm	677	Experimental	[23230279]	yes
SYME_ECOLI	P39394	A	Cytoplasmic	113			yes
SYN_ECOLI	P0A8M0	F1	Peripheral inner membrane protein facing the cytoplasm	466	Experimental	[23230279]	yes
SYP_ECOLI	P16659	F1	Peripheral inner membrane protein facing the cytoplasm	572	Experimental	[23230279]	yes
SYQ_ECOLI	P00962	A	Cytoplasmic	554			yes
SYR_ECOLI	P11875	A	Cytoplasmic	577			yes
SYY_ECOLI	P0AGJ9	F1	Peripheral inner membrane protein facing the cytoplasm	424	Experimental	[23230279]	yes
T1MK_ECOLI	P08957	A	Cytoplasmic	529			yes
T1RK_ECOLI	P08956	A	Cytoplasmic	1170			yes
TALA_ECOLI	P0A867	A	Cytoplasmic	316			yes
TAM_ECOLI	P76145	A	Cytoplasmic	252			yes
TAS_ECOLI	P0A9T4	A	Cytoplasmic	346			yes
TAUD_ECOLI	P37610	A	Cytoplasmic	283			yes
TDCG_ECOLI	P42630	A	Cytoplasmic	454			yes
TDH_ECOLI	P07913	A	Cytoplasmic	341			yes
TEHB_ECOLI	P25397	A	Cytoplasmic	197			yes
TESB_ECOLI	P0AGG2	A	Cytoplasmic	286			yes
TFAD_ECOLI	P77699	A	Cytoplasmic	247			yes
TFAR_ECOLI	P77163	A	Cytoplasmic	191			yes
TFAS_ECOLI	P77326	A	Cytoplasmic	114			yes
THIC_ECOLI	P30136	A	Cytoplasmic	631			yes
THIE_ECOLI	P30137	A	Cytoplasmic	211			yes
THIG_ECOLI	P30139	A	Cytoplasmic	256			yes
THIH_ECOLI	P30140	A	Cytoplasmic	377			yes
THIM_ECOLI	P76423	A	Cytoplasmic	262			yes
THIO_ECOLI	P0AA25	F1	Peripheral inner membrane protein facing the cytoplasm	109	Experimental	[23230279]	yes
THTM_ECOLI	P31142	A	Cytoplasmic	281			yes
TKT1_ECOLI	P27302	F1	Peripheral inner membrane protein facing the cytoplasm	663	Experimental	[23230279]	yes
TKT2_ECOLI	P33570	F1	Peripheral inner membrane protein facing the cytoplasm	667	Experimental	[23230279]	yes
TNAA_ECOLI	P0A853	A	Cytoplasmic	471			yes
TORD_ECOLI	P36662	A	Cytoplasmic	199	Probable	[9632735]	yes
TPX_ECOLI	P0A862	F1	Peripheral inner membrane protein facing the cytoplasm	168	Experimental Experimental Experimental	[23230279] [7499381] [9298646]	yes
TREC_ECOLI	P28904	F1	Peripheral inner membrane protein facing the cytoplasm	551	Experimental	[23230279]	yes
TRMA_ECOLI	P23003	A	Cytoplasmic	366			yes
TRMH_ECOLI	P0AGJ2	A	Cytoplasmic	229			yes
TRMJ_ECOLI	P0AE01	F1	Peripheral inner membrane protein facing the cytoplasm	246	Experimental	[23230279]	yes
TRPB_ECOLI	P0A879	A	Cytoplasmic	397			yes
TRPC_ECOLI	P00909	A	Cytoplasmic	452			yes
TRPG_ECOLI	P00904	F1	Peripheral inner membrane protein facing the cytoplasm	531	Experimental Probable Probable Experimental	[6283099] [19766000] [15911532] [4594441]	yes
TRUA_ECOLI	P07649	A	Cytoplasmic	270			yes
TRUB_ECOLI	P60340	A	Cytoplasmic	314			yes
TRUC_ECOLI	P0AA41	A	Cytoplasmic	260			yes
TSAD_ECOLI	P05852	A	Cytoplasmic	337	Experimental Probable	[17272300] [19376873]	yes
TTDA_ECOLI	P05847	A	Cytoplasmic	303			yes
TUSA_ECOLI	P0A890	A	Cytoplasmic	81			yes
TUSB_ECOLI	P45530	A	Cytoplasmic	95			yes
TUSD_ECOLI	P45532	A	Cytoplasmic	128			yes
TUSE_ECOLI	P0AB18	A	Cytoplasmic	109			yes
TYPH_ECOLI	P07650	F1	Peripheral inner membrane protein facing the cytoplasm	440	Experimental	[23230279]	yes
TYRA_ECOLI	P07023	A	Cytoplasmic	373			yes
UBIC_ECOLI	P26602	A	Cytoplasmic	165			yes
UBIH_ECOLI	P25534	F1	Peripheral inner membrane protein facing the cytoplasm	392	Probable	[11583838]	yes
UDG_ECOLI	P76373	A	Cytoplasmic	388			yes
UDP_ECOLI	P12758	A	Cytoplasmic	253			yes
UGPQ_ECOLI	P10908	A	Cytoplasmic	247	Probable	[18083802]	yes
ULAB_ECOLI	P69822	F1	Peripheral inner membrane protein facing the cytoplasm	101	By similarity	[12644495]	yes
ULAC_ECOLI	P69820	F1	Peripheral inner membrane protein facing the cytoplasm	154	Potential	[12644495]	yes
ULAG_ECOLI	P39300	A	Cytoplasmic	354			yes
UPPS_ECOLI	P60472	A	Cytoplasmic	253			yes
USPA_ECOLI	P0AED0	F1	Peripheral inner membrane protein facing the cytoplasm	144	Experimental Experimental Experimental Experimental Experimental Probable By similarity	[1453957] [8506346] [8740179] [9405142] [23230279] [15911532] [19101563]	yes
USPC_ECOLI	P46888	A	Cytoplasmic	142			yes
USPE_ECOLI	P0AAC0	A	Cytoplasmic	316	Experimental Experimental Experimental Experimental	[9600841] [9740056] [16159758] [11849540]	yes
USPG_ECOLI	P39177	F1	Peripheral inner membrane protein facing the cytoplasm	142	Probable Experimental Experimental Experimental Experimental Potential	[19766000] [8740179] [9600841] [12071968] [16460009] [23230279]	yes
UXAB_ECOLI	P0A6L7	A	Cytoplasmic	483			yes
UXAC_ECOLI	P0A8G3	A	Cytoplasmic	470			yes
VES_ECOLI	P76214	A	Cytoplasmic	191			yes
VXIS_ECOLI	P75970	A	Cytoplasmic	81			yes
WAAU_ECOLI	P27242	F1	Peripheral inner membrane protein facing the cytoplasm	357	Experimental	[1657881]	yes
WBBK_ECOLI	P37751	F1	Peripheral inner membrane protein facing the cytoplasm	372	Experimental	[23230279]	yes
WCAC_ECOLI	P71237	A	Cytoplasmic	405			yes
WCAE_ECOLI	P71239	A	Cytoplasmic	248			yes
WCAK_ECOLI	P71242	A	Cytoplasmic	426			yes
WCAL_ECOLI	P71243	A	Cytoplasmic	406			yes
WECB_ECOLI	P27828	A	Cytoplasmic	376			yes
WZB_ECOLI	P0AAB2	A	Cytoplasmic	147			yes
XAPA_ECOLI	P45563	A	Cytoplasmic	277			yes
XDHA_ECOLI	Q46799	A	Cytoplasmic	752			yes
XDHB_ECOLI	Q46800	A	Cytoplasmic	292			yes
XDHD_ECOLI	Q46814	A	Cytoplasmic	956			yes
XGPT_ECOLI	P0A9M5	F1	Peripheral inner membrane protein facing the cytoplasm	152			yes
XNI_ECOLI	P38506	A	Cytoplasmic	251			yes
XYLS_ECOLI	P31434	A	Cytoplasmic	772			yes
Y3808_ECOLI	P11291	A	Cytoplasmic	161			yes
Y4286_ECOLI	Q47719	A	Cytoplasmic	137			yes
YAAW_ECOLI	P75617	A	Cytoplasmic	237			yes
YABP_ECOLI	P39220	A	Cytoplasmic	216			yes
YABQ_ECOLI	P39221	A	Cytoplasmic	52			yes
YAEB_ECOLI	P28634	A	Cytoplasmic	235			yes
YAEQ_ECOLI	P0AA97	A	Cytoplasmic	181			yes
YAER_ECOLI	P52096	A	Cytoplasmic	129			yes
YAFD_ECOLI	P0A8U2	A	Cytoplasmic	266			yes
YAFE_ECOLI	P30866	A	Cytoplasmic	207			yes
YAFM_ECOLI	Q47152	A	Cytoplasmic	165			yes
YAFP_ECOLI	Q47158	A	Cytoplasmic	150			yes
YAFQ_ECOLI	Q47149	A	Cytoplasmic	92			yes
YAFS_ECOLI	P75672	F1	Peripheral inner membrane protein facing the cytoplasm	240	Experimental	[23230279]	yes
YAFV_ECOLI	Q47679	A	Cytoplasmic	256			yes
YAGE_ECOLI	P75682	A	Cytoplasmic	302			yes
YAGH_ECOLI	P77713	A	Cytoplasmic	536			yes
YAGJ_ECOLI	P77169	A	Cytoplasmic	243			yes
YAGK_ECOLI	P77657	A	Cytoplasmic	208			yes
YAGM_ECOLI	P71296	A	Cytoplasmic	284			yes
YAGN_ECOLI	P71297	A	Cytoplasmic	146			yes
YAGP_ECOLI	P75684	A	Cytoplasmic	136			yes
YAHF_ECOLI	P77187	F1	Peripheral inner membrane protein facing the cytoplasm	515	Probable	[19766000]	yes
YAHL_ECOLI	P77393	A	Cytoplasmic	271			yes
YAIE_ECOLI	P0C037	A	Cytoplasmic	94			yes
YAII_ECOLI	P0A8D3	A	Cytoplasmic	152			yes
YAIL_ECOLI	P51024	A	Cytoplasmic	179			yes
YAIV_ECOLI	P0AAP5	A	Cytoplasmic	207			yes
YAIX_ECOLI	P75697	A	Cytoplasmic	230			yes
YAJL_ECOLI	Q46948	A	Cytoplasmic	196			yes
YAJQ_ECOLI	P0A8E7	A	Cytoplasmic	163			yes
YBBA_ECOLI	P0A9T8	F1	Peripheral inner membrane protein facing the cytoplasm	228	By similarity		yes
YBCJ_ECOLI	P0AAS7	A	Cytoplasmic	70			yes
YBCK_ECOLI	P77698	A	Cytoplasmic	508			yes
YBCN_ECOLI	Q47269	A	Cytoplasmic	151			yes
YBCY_ECOLI	P77460	A	Cytoplasmic	194			yes
YBDD_ECOLI	P0AAS9	A	Cytoplasmic	65			yes
YBDF_ECOLI	P0AAT2	A	Cytoplasmic	122			yes
YBDH_ECOLI	P45579	A	Cytoplasmic	362			yes
YBDL_ECOLI	P77806	A	Cytoplasmic	386			yes
YBDM_ECOLI	P77174	A	Cytoplasmic	209			yes
YBDN_ECOLI	P77216	A	Cytoplasmic	406			yes
YBDO_ECOLI	P77746	A	Cytoplasmic	300			yes
YBDR_ECOLI	P77316	A	Cytoplasmic	412			yes
YBEB_ECOLI	P0AAT6	A	Cytoplasmic	105	Probable	[16980477]	yes
YBEL_ECOLI	P0AAT9	A	Cytoplasmic	160			yes
YBEM_ECOLI	P39874	A	Cytoplasmic	262			yes
YBER_ECOLI	P77627	A	Cytoplasmic	235			yes
YBEY_ECOLI	P0A898	A	Cytoplasmic	155	Probable	[20639334]	yes
YBFE_ECOLI	P0AAU7	A	Cytoplasmic	97			yes
YBFF_ECOLI	P75736	A	Cytoplasmic	254			yes
YBFI_ECOLI	P39901	A	Cytoplasmic	65			yes
YBGC_ECOLI	P0A8Z3	F1	Peripheral inner membrane protein facing the cytoplasm	134	Probable	[16294310]	yes
YBGI_ECOLI	P0AFP6	A	Cytoplasmic	247			yes
YBGJ_ECOLI	P0AAV4	A	Cytoplasmic	218			yes
YBGK_ECOLI	P75745	A	Cytoplasmic	310			yes
YBGL_ECOLI	P75746	A	Cytoplasmic	244			yes
YBHP_ECOLI	P0AAW1	A	Cytoplasmic	253			yes
YBIA_ECOLI	P30176	A	Cytoplasmic	160			yes
YBIC_ECOLI	P30178	A	Cytoplasmic	361			yes
YBIT_ECOLI	P0A9U3	F1	Peripheral inner membrane protein facing the cytoplasm	530	By similarity Experimental	[23230279]	yes
YBIU_ECOLI	P75791	A	Cytoplasmic	421			yes
YBJN_ECOLI	P0AAY6	A	Cytoplasmic	158			yes
YBJQ_ECOLI	P0A8C1	A	Cytoplasmic	107			yes
YBJS_ECOLI	P75821	F1	Peripheral inner membrane protein facing the cytoplasm	337	Experimental	[23230279]	yes
YBJX_ECOLI	P75829	F1	Peripheral inner membrane protein facing the cytoplasm	330	Probable Potential	[19766000] [23230279]	yes
YCAC_ECOLI	P21367	A	Cytoplasmic	208			yes
YCAO_ECOLI	P75838	A	Cytoplasmic	586			yes
YCBJ_ECOLI	P0AB03	A	Cytoplasmic	297			yes
YCBL_ECOLI	P75849	A	Cytoplasmic	215			yes
YCBX_ECOLI	P75863	A	Cytoplasmic	369			yes
YCCE_ECOLI	P36661	A	Cytoplasmic	418			yes
YCCU_ECOLI	P75874	A	Cytoplasmic	137			yes
YCDY_ECOLI	P75915	F1	Peripheral inner membrane protein facing the cytoplasm	184	Experimental	[23230279]	yes
YCEA_ECOLI	P24188	A	Cytoplasmic	350			yes
YCED_ECOLI	P0AB28	A	Cytoplasmic	173			yes
YCEH_ECOLI	P29217	A	Cytoplasmic	215			yes
YCFP_ECOLI	P0A8E1	A	Cytoplasmic	180			yes
YCGB_ECOLI	P29013	A	Cytoplasmic	510			yes
YCGF_ECOLI	P75990	A	Cytoplasmic	403			yes
YCGL_ECOLI	P0AB43	A	Cytoplasmic	97			yes
YCGN_ECOLI	P0A8L5	A	Cytoplasmic	153			yes
YCGR_ECOLI	P76010	F1	Peripheral inner membrane protein facing the cytoplasm	244	Probable Probable	[20346719] [20303158]	yes
YCGX_ECOLI	P75988	A	Cytoplasmic	134			yes
YCGY_ECOLI	P76012	A	Cytoplasmic	146			yes
YCHG_ECOLI	P30192	A	Cytoplasmic	299			yes
YCHJ_ECOLI	P37052	A	Cytoplasmic	152			yes
YCHS_ECOLI	P76023	A	Cytoplasmic	91			yes
YCIA_ECOLI	P0A8Z0	A	Cytoplasmic	132			yes
YCIF_ECOLI	P21362	A	Cytoplasmic	166			yes
YCIH_ECOLI	P08245	A	Cytoplasmic	108			yes
YCII_ECOLI	P0AB55	A	Cytoplasmic	98			yes
YCIN_ECOLI	P0AB61	A	Cytoplasmic	83			yes
YCIU_ECOLI	P0A8L7	A	Cytoplasmic	109			yes
YCIW_ECOLI	P76035	A	Cytoplasmic	375			yes
YCIX_ECOLI	P58094	A	Cytoplasmic	55			yes
YCJD_ECOLI	P45736	A	Cytoplasmic	117			yes
YCJQ_ECOLI	P76043	A	Cytoplasmic	350			yes
YCJR_ECOLI	P76044	F1	Peripheral inner membrane protein facing the cytoplasm	262	Probable	[19766000]	yes
YCJW_ECOLI	P77615	A	Cytoplasmic	332			yes
YCJX_ECOLI	P76046	A	Cytoplasmic	465			yes
YCJY_ECOLI	P76049	A	Cytoplasmic	306			yes
YDAE_ECOLI	P38394	A	Cytoplasmic	56			yes
YDAM_ECOLI	P77302	A	Cytoplasmic	410			yes
YDAT_ECOLI	P76064	A	Cytoplasmic	140			yes
YDAU_ECOLI	P76065	A	Cytoplasmic	285			yes
YDAV_ECOLI	P77546	A	Cytoplasmic	248			yes
YDAW_ECOLI	P76066	A	Cytoplasmic	203			yes
YDCF_ECOLI	P34209	A	Cytoplasmic	266			yes
YDCJ_ECOLI	P76097	A	Cytoplasmic	447			yes
YDCK_ECOLI	P76100	A	Cytoplasmic	326			yes
YDDE_ECOLI	P37757	A	Cytoplasmic	297			yes
YDDM_ECOLI	P67699	A	Cytoplasmic	94			yes
YDEH_ECOLI	P31129	A	Cytoplasmic	296			yes
YDEJ_ECOLI	P31131	A	Cytoplasmic	172			yes
YDEP_ECOLI	P77561	A	Cytoplasmic	759			yes
YDET_ECOLI	P76137	A	Cytoplasmic	382			yes
YDFC_ECOLI	P21418	A	Cytoplasmic	72			yes
YDFE_ECOLI	Q47138	A	Cytoplasmic	255			yes
YDFI_ECOLI	P77260	A	Cytoplasmic	486			yes
YDFK_ECOLI	P76154	A	Cytoplasmic	77			yes
YDFR_ECOLI	P76160	A	Cytoplasmic	103			yes
YDFU_ECOLI	P76162	A	Cytoplasmic	349			yes
YDHQ_ECOLI	P77552	A	Cytoplasmic	418			yes
YDHS_ECOLI	P77148	A	Cytoplasmic	534			yes
YDHT_ECOLI	P77147	A	Cytoplasmic	270			yes
YDHV_ECOLI	P76192	A	Cytoplasmic	700			yes
YDIA_ECOLI	P0A8A4	A	Cytoplasmic	277			yes
YDIJ_ECOLI	P77748	F1	Peripheral inner membrane protein facing the cytoplasm	1018	Experimental Experimental	[23230279] [15919657]	yes
YDIL_ECOLI	P76196	A	Cytoplasmic	118			yes
YDIO_ECOLI	P0A9U8	A	Cytoplasmic	383			yes
YDIU_ECOLI	P77649	A	Cytoplasmic	478			yes
YDIV_ECOLI	P76204	A	Cytoplasmic	237			yes
YDIZ_ECOLI	P64479	A	Cytoplasmic	96			yes
YDJA_ECOLI	P0ACY1	A	Cytoplasmic	183			yes
YDJH_ECOLI	P77493	A	Cytoplasmic	315			yes
YDJI_ECOLI	P77704	A	Cytoplasmic	278			yes
YDJO_ECOLI	P76210	A	Cytoplasmic	267			yes
YEAC_ECOLI	P76231	A	Cytoplasmic	90			yes
YEAG_ECOLI	P0ACY3	A	Cytoplasmic	644			yes
YEAH_ECOLI	P76235	A	Cytoplasmic	427			yes
YEAK_ECOLI	P64483	A	Cytoplasmic	167			yes
YEAO_ECOLI	P76243	A	Cytoplasmic	115			yes
YEAP_ECOLI	P76245	A	Cytoplasmic	341			yes
YEAR_ECOLI	P64488	A	Cytoplasmic	119			yes
YEAW_ECOLI	P0ABR7	A	Cytoplasmic	374			yes
YEBB_ECOLI	P24238	A	Cytoplasmic	200			yes
YECA_ECOLI	P0AD05	A	Cytoplasmic	221			yes
YECD_ECOLI	P0ADI7	A	Cytoplasmic	188			yes
YECM_ECOLI	P52007	A	Cytoplasmic	188			yes
YEDK_ECOLI	P76318	A	Cytoplasmic	222			yes
YEDN_ECOLI	P76321	A	Cytoplasmic	173			yes
YEEP_ECOLI	P76359	A	Cytoplasmic	236			yes
YEEU_ECOLI	P76364	A	Cytoplasmic	122			yes
YEEW_ECOLI	P64526	A	Cytoplasmic	64			yes
YEEX_ECOLI	P0A8M6	A	Cytoplasmic	109			yes
YEFG_ECOLI	P37749	F1	Peripheral inner membrane protein facing the cytoplasm	330	Probable	[19766000]	yes
YEGK_ECOLI	P76395	A	Cytoplasmic	253			yes
YEGQ_ECOLI	P76403	A	Cytoplasmic	453			yes
YEGU_ECOLI	P76418	A	Cytoplasmic	334			yes
YEGV_ECOLI	P76419	A	Cytoplasmic	321			yes
YEHK_ECOLI	P33347	A	Cytoplasmic	105			yes
YEHL_ECOLI	P33348	A	Cytoplasmic	362			yes
YEHM_ECOLI	P33349	A	Cytoplasmic	759			yes
YEHP_ECOLI	P33352	A	Cytoplasmic	378			yes
YEHQ_ECOLI	P33353	A	Cytoplasmic	614			yes
YEHS_ECOLI	P33355	A	Cytoplasmic	156			yes
YEHX_ECOLI	P33360	F1	Peripheral inner membrane protein facing the cytoplasm	308	By similarity		yes
YEII_ECOLI	P33020	A	Cytoplasmic	362			yes
YEIW_ECOLI	P0AFT8	A	Cytoplasmic	84			yes
YFBM_ECOLI	P76483	A	Cytoplasmic	167			yes
YFBO_ECOLI	P76485	A	Cytoplasmic	140			yes
YFBU_ECOLI	P0A8W8	A	Cytoplasmic	164			yes
YFCE_ECOLI	P67095	A	Cytoplasmic	184			yes
YFCF_ECOLI	P77544	A	Cytoplasmic	214			yes
YFCG_ECOLI	P77526	A	Cytoplasmic	215			yes
YFDE_ECOLI	P76518	A	Cytoplasmic	381			yes
YFDF_ECOLI	P76505	A	Cytoplasmic	352			yes
YFDK_ECOLI	P77656	A	Cytoplasmic	146			yes
YFDL_ECOLI	P76508	A	Cytoplasmic	172			yes
YFDM_ECOLI	P76509	A	Cytoplasmic	91			yes
YFDO_ECOLI	P0AD35	A	Cytoplasmic	122			yes
YFDP_ECOLI	P76512	A	Cytoplasmic	120			yes
YFDQ_ECOLI	P76513	A	Cytoplasmic	274			yes
YFDT_ECOLI	P76516	A	Cytoplasmic	101			yes
YFEC_ECOLI	P0AD37	A	Cytoplasmic	114			yes
YFES_ECOLI	P78271	A	Cytoplasmic	244			yes
YFFL_ECOLI	P76543	A	Cytoplasmic	213			yes
YFFO_ECOLI	P76546	F1	Peripheral inner membrane protein facing the cytoplasm	138	Probable	[19766000]	yes
YFFR_ECOLI	P76549	F1	Peripheral inner membrane protein facing the cytoplasm	130	Probable	[19766000]	yes
YFIF_ECOLI	P0AGJ5	F1	Peripheral inner membrane protein facing the cytoplasm	345	Experimental	[23230279]	yes
YFIH_ECOLI	P33644	A	Cytoplasmic	243			yes
YFIP_ECOLI	Q47319	A	Cytoplasmic	232			yes
YFJH_ECOLI	P52123	A	Cytoplasmic	318			yes
YFJI_ECOLI	P52124	A	Cytoplasmic	469			yes
YFJJ_ECOLI	P52125	A	Cytoplasmic	208			yes
YFJK_ECOLI	P52126	A	Cytoplasmic	729			yes
YFJL_ECOLI	P52127	A	Cytoplasmic	538			yes
YFJP_ECOLI	P52131	F1	Peripheral inner membrane protein facing the cytoplasm	287	Probable	[17272300]	yes
YFJQ_ECOLI	P52132	A	Cytoplasmic	273			yes
YFJY_ECOLI	P52140	A	Cytoplasmic	160			yes
YGAC_ECOLI	P0AD53	A	Cytoplasmic	114			yes
YGAQ_ECOLI	P76616	A	Cytoplasmic	750			yes
YGBA_ECOLI	P25728	A	Cytoplasmic	117			yes
YGBM_ECOLI	Q46891	A	Cytoplasmic	258			yes
YGCB_ECOLI	P38036	A	Cytoplasmic	888			yes
YGCE_ECOLI	P55138	A	Cytoplasmic	492			yes
YGCO_ECOLI	Q46905	A	Cytoplasmic	86			yes
YGCU_ECOLI	Q46911	A	Cytoplasmic	484			yes
YGDH_ECOLI	P0ADR8	A	Cytoplasmic	454			yes
YGEA_ECOLI	P03813	A	Cytoplasmic	230			yes
YGEF_ECOLI	Q46786	A	Cytoplasmic	148			yes
YGEG_ECOLI	Q46787	A	Cytoplasmic	163			yes
YGEO_ECOLI	Q46795	A	Cytoplasmic	132			yes
YGEP_ECOLI	Q46796	A	Cytoplasmic	99			yes
YGEY_ECOLI	P65807	A	Cytoplasmic	403			yes
YGFB_ECOLI	P0A8C4	A	Cytoplasmic	192			yes
YGFF_ECOLI	P52037	A	Cytoplasmic	247			yes
YGFJ_ECOLI	Q46810	A	Cytoplasmic	192			yes
YGFM_ECOLI	P64557	A	Cytoplasmic	259			yes
YGFY_ECOLI	P64559	A	Cytoplasmic	88			yes
YGGR_ECOLI	P52052	A	Cytoplasmic	326			yes
YGGW_ECOLI	P52062	A	Cytoplasmic	378			yes
YGHO_ECOLI	Q46840	A	Cytoplasmic	366			yes
YGHW_ECOLI	P64574	A	Cytoplasmic	95			yes
YGIA_ECOLI	Q79CP2	A	Cytoplasmic	86			yes
YGIB_ECOLI	P0ADT2	F1	Peripheral inner membrane protein facing the cytoplasm	223	Experimental Experimental	[23230279] [20545840]	yes
YGIC_ECOLI	P0ADT5	A	Cytoplasmic	386			yes
YGIN_ECOLI	P0ADU2	A	Cytoplasmic	104			yes
YGJH_ECOLI	P42589	A	Cytoplasmic	110			yes
YGJN_ECOLI	P64578	A	Cytoplasmic	104			yes
YGJP_ECOLI	P42597	A	Cytoplasmic	167			yes
YHAB_ECOLI	P11865	A	Cytoplasmic	179			yes
YHAK_ECOLI	P42624	A	Cytoplasmic	233			yes
YHBP_ECOLI	P67762	A	Cytoplasmic	147			yes
YHBS_ECOLI	P63417	A	Cytoplasmic	167			yes
YHBV_ECOLI	P45475	A	Cytoplasmic	292			yes
YHBW_ECOLI	P0ADV5	A	Cytoplasmic	335			yes
YHBY_ECOLI	P0AGK4	A	Cytoplasmic	97	Probable	[16980477]	yes
YHCC_ECOLI	P0ADW6	A	Cytoplasmic	309			yes
YHCG_ECOLI	P45423	A	Cytoplasmic	375			yes
YHCH_ECOLI	P45424	A	Cytoplasmic	154			yes
YHDE_ECOLI	P25536	A	Cytoplasmic	197			yes
YHDL_ECOLI	P36675	A	Cytoplasmic	72			yes
YHDN_ECOLI	P36677	A	Cytoplasmic	122			yes
YHEO_ECOLI	P64624	A	Cytoplasmic	240			yes
YHFW_ECOLI	P45549	A	Cytoplasmic	408			yes
YHFZ_ECOLI	P45552	A	Cytoplasmic	301			yes
YHHK_ECOLI	P37613	A	Cytoplasmic	127			yes
YHHW_ECOLI	P46852	A	Cytoplasmic	231			yes
YHHX_ECOLI	P46853	A	Cytoplasmic	345			yes
YHHY_ECOLI	P46854	A	Cytoplasmic	162			yes
YHIJ_ECOLI	P37627	A	Cytoplasmic	540			yes
YHIL_ECOLI	P37629	A	Cytoplasmic	535			yes
YHIR_ECOLI	P37634	A	Cytoplasmic	280			yes
YHIS_ECOLI	P37635	A	Cytoplasmic	260			yes
YHJQ_ECOLI	P37655	A	Cytoplasmic	250	Probable	[19400787]	yes
YHJS_ECOLI	P37657	A	Cytoplasmic	523			yes
YIAC_ECOLI	P37664	A	Cytoplasmic	146			yes
YIBA_ECOLI	P0ADK6	A	Cytoplasmic	280			yes
YIBD_ECOLI	P11290	A	Cytoplasmic	344			yes
YIBF_ECOLI	P0ACA1	A	Cytoplasmic	202			yes
YIBL_ECOLI	P0ADK8	A	Cytoplasmic	120	Probable	[16980477]	yes
YIBT_ECOLI	Q2M7R5	A	Cytoplasmic	69			yes
YICC_ECOLI	P23839	A	Cytoplasmic	287			yes
YIDD_ECOLI	P0A8C8	F1	Peripheral inner membrane protein facing the cytoplasm	85	Probable	[21803992]	yes
YIDJ_ECOLI	P31447	A	Cytoplasmic	497			yes
YIDR_ECOLI	P31455	A	Cytoplasmic	415			yes
YIEF_ECOLI	P0AGE6	A	Cytoplasmic	188			yes
YIEH_ECOLI	P31467	A	Cytoplasmic	221			yes
YIFE_ECOLI	P0ADN2	F1	Peripheral inner membrane protein facing the cytoplasm	112	Experimental	[23230279]	yes
YIFN_ECOLI	P56259	A	Cytoplasmic	149			yes
YIGB_ECOLI	P0ADP0	A	Cytoplasmic	238			yes
YIGI_ECOLI	P0ADP2	F1	Peripheral inner membrane protein facing the cytoplasm	155	Probable Potential	[19766000] [23230279]	yes
YIGP_ECOLI	P0ADP7	A	Cytoplasmic	201			yes
YIHD_ECOLI	P0ADP9	A	Cytoplasmic	89			yes
YIHI_ECOLI	P0A8H6	F1	Peripheral inner membrane protein facing the cytoplasm	169	Experimental	[21529161]	yes
YIHM_ECOLI	P32134	A	Cytoplasmic	326			yes
YIHR_ECOLI	P32139	A	Cytoplasmic	308			yes
YIHS_ECOLI	P32140	A	Cytoplasmic	413			yes
YIIS_ECOLI	P32162	A	Cytoplasmic	99			yes
YJAA_ECOLI	P09162	A	Cytoplasmic	127			yes
YJAG_ECOLI	P32680	A	Cytoplasmic	196			yes
YJBI_ECOLI	P32690	A	Cytoplasmic	442			yes
YJBJ_ECOLI	P68206	A	Cytoplasmic	69			yes
YJBL_ECOLI	P32693	A	Cytoplasmic	84			yes
YJBM_ECOLI	P32694	A	Cytoplasmic	235			yes
YJBR_ECOLI	P0AF50	A	Cytoplasmic	118			yes
YJDJ_ECOLI	P39274	A	Cytoplasmic	90			yes
YJEJ_ECOLI	P39279	A	Cytoplasmic	289			yes
YJFI_ECOLI	P0AF76	A	Cytoplasmic	133			yes
YJFJ_ECOLI	P0AF78	A	Cytoplasmic	232			yes
YJFK_ECOLI	P39293	A	Cytoplasmic	219			yes
YJFM_ECOLI	P39295	F1	Peripheral inner membrane protein facing the cytoplasm	212	Experimental	[20545840]	yes
YJFP_ECOLI	P39298	A	Cytoplasmic	249			yes
YJFZ_ECOLI	P39308	A	Cytoplasmic	264			yes
YJGB_ECOLI	P27250	A	Cytoplasmic	339			yes
YJGH_ECOLI	P39332	A	Cytoplasmic	131			yes
YJGK_ECOLI	P0AF96	A	Cytoplasmic	150			yes
YJGL_ECOLI	P39336	A	Cytoplasmic	604			yes
YJHC_ECOLI	P39353	A	Cytoplasmic	372			yes
YJHD_ECOLI	P39354	A	Cytoplasmic	76			yes
YJHU_ECOLI	P39356	A	Cytoplasmic	328			yes
YJHX_ECOLI	Q2EEU2	A	Cytoplasmic	85			yes
YJJG_ECOLI	P0A8Y1	A	Cytoplasmic	225			yes
YJJN_ECOLI	P39400	A	Cytoplasmic	340			yes
YKFF_ECOLI	P75677	A	Cytoplasmic	79			yes
YKGE_ECOLI	P77252	A	Cytoplasmic	239			yes
YKGL_ECOLI	P56257	A	Cytoplasmic	75			yes
YKGN_ECOLI	Q79E92	A	Cytoplasmic	112			yes
YKIA_ECOLI	P75704	A	Cytoplasmic	93			yes
YLBA_ECOLI	P75713	A	Cytoplasmic	261			yes
YLBE_ECOLI	P77129	F1	Peripheral inner membrane protein facing the cytoplasm	419	Probable	[19766000]	yes
YLBH_ECOLI	P77759	A	Cytoplasmic	236			yes
YLCI_ECOLI	A5A607	A	Cytoplasmic	64			yes
YMDB_ECOLI	P0A8D6	A	Cytoplasmic	177			yes
YMDC_ECOLI	P75919	A	Cytoplasmic	473			yes
YMDF_ECOLI	P56614	A	Cytoplasmic	57			yes
YMFI_ECOLI	P75972	A	Cytoplasmic	113			yes
YMFK_ECOLI	P75974	A	Cytoplasmic	224			yes
YMFM_ECOLI	P75977	A	Cytoplasmic	112			yes
YMFN_ECOLI	P75978	A	Cytoplasmic	455			yes
YMFO_ECOLI	P75980	A	Cytoplasmic	157			yes
YMFP_ECOLI	P75981	A	Cytoplasmic	263			yes
YMFQ_ECOLI	P75982	A	Cytoplasmic	194			yes
YMFT_ECOLI	P75975	A	Cytoplasmic	66			yes
YMGA_ECOLI	P75992	A	Cytoplasmic	90			yes
YNAA_ECOLI	P77658	A	Cytoplasmic	342			yes
YNBC_ECOLI	P76092	A	Cytoplasmic	585			yes
YNCG_ECOLI	P76117	A	Cytoplasmic	205			yes
YNCI_ECOLI	P76119	A	Cytoplasmic	374			yes
YNEJ_ECOLI	P77309	A	Cytoplasmic	293			yes
YNEK_ECOLI	P76150	A	Cytoplasmic	371			yes
YNIA_ECOLI	P77739	A	Cytoplasmic	286			yes
YNIC_ECOLI	P77247	A	Cytoplasmic	222			yes
YOAB_ECOLI	P0AEB7	A	Cytoplasmic	114			yes
YOBB_ECOLI	P76280	A	Cytoplasmic	218			yes
YOEB_ECOLI	P69348	A	Cytoplasmic	84			yes
YPFH_ECOLI	P76561	A	Cytoplasmic	232			yes
YPFI_ECOLI	P76562	A	Cytoplasmic	671			yes
YPHC_ECOLI	P77360	A	Cytoplasmic	353			yes
YPJF_ECOLI	Q46953	A	Cytoplasmic	109			yes
YQCA_ECOLI	P65367	A	Cytoplasmic	149			yes
YQCC_ECOLI	Q46919	A	Cytoplasmic	109			yes
YQCG_ECOLI	C1P612	A	Cytoplasmic	46			yes
YQFB_ECOLI	P67603	A	Cytoplasmic	103			yes
YQHD_ECOLI	Q46856	F1	Peripheral inner membrane protein facing the cytoplasm	387	Experimental	[23230279]	yes
YQIB_ECOLI	P0ADU7	A	Cytoplasmic	140			yes
YQIC_ECOLI	Q46868	A	Cytoplasmic	96			yes
YQJG_ECOLI	P42620	A	Cytoplasmic	328			yes
YQJH_ECOLI	Q46871	A	Cytoplasmic	254			yes
YRBL_ECOLI	P64610	A	Cytoplasmic	210			yes
YRDA_ECOLI	P0A9W9	A	Cytoplasmic	184			yes
YRDD_ECOLI	P45771	A	Cytoplasmic	180			yes
YRHA_ECOLI	P46856	A	Cytoplasmic	138			yes
YRHD_ECOLI	P58037	A	Cytoplasmic	51			yes
YSAA_ECOLI	P56256	A	Cytoplasmic	157			yes
YTFA_ECOLI	P39309	A	Cytoplasmic	108			yes
YTFH_ECOLI	P0ACN2	A	Cytoplasmic	126			yes
YTFI_ECOLI	P39317	A	Cytoplasmic	312			yes
YTFK_ECOLI	P0ADE2	A	Cytoplasmic	68			yes
ZAPA_ECOLI	P0ADS2	F1	Peripheral inner membrane protein facing the cytoplasm	109	Experimental Experimental Experimental Experimental	[12368265] [20487275] [20497333] [17428494]	yes
ZAPB_ECOLI	P0AF36	F1	Peripheral inner membrane protein facing the cytoplasm	81	Experimental Experimental	[20487275] [18394147]	yes
ZAPD_ECOLI	P36680	F1	Peripheral inner membrane protein facing the cytoplasm	247	Experimental Probable	22505682 [22505682]	yes
ABDH_ECOLI	P77674	A	Cytoplasmic	474
ABGB_ECOLI	P76052	A	Cytoplasmic	481
ACCD_ECOLI	P0A9Q5	F1	Peripheral inner membrane protein facing the cytoplasm	304	Experimental	[23230279]
ACDH_ECOLI	P77580	A	Cytoplasmic	316
ACEK_ECOLI	P11071	A	Cytoplasmic	578
ACNB_ECOLI	P36683	F1	Peripheral inner membrane protein facing the cytoplasm	865	Experimental Experimental	[10585860] [23230279]
ACPT_ECOLI	P37623	A	Cytoplasmic	195
ACSA_ECOLI	P27550	F1	Peripheral inner membrane protein facing the cytoplasm	652	By similarity Experimental	[22560731] [23230279]
ACYP_ECOLI	P0AB65	A	Cytoplasmic	92
ADD_ECOLI	P22333	F1	Peripheral inner membrane protein facing the cytoplasm	333	Experimental	[23230279]
ADEC_ECOLI	P31441	A	Cytoplasmic	588
ADHP_ECOLI	P39451	F1	Peripheral inner membrane protein facing the cytoplasm	336	Potential
ADPP_ECOLI	Q93K97	F1	Peripheral inner membrane protein facing the cytoplasm	209	Probable	[19766000]
AEEP_ECOLI	P51981	F1	Peripheral inner membrane protein facing the cytoplasm	321	Potential
AEGA_ECOLI	P37127	A	Cytoplasmic	659
AGAS_ECOLI	P42907	A	Cytoplasmic	384
AK1H_ECOLI	P00561	F1	Peripheral inner membrane protein facing the cytoplasm	820	Probable Experimental Experimental Experimental Experimental	[15911532] [4562989] [354697] [7003595] [6777249]
AK2H_ECOLI	P00562	F1	Peripheral inner membrane protein facing the cytoplasm	810	Experimental	[23230279]
AK3_ECOLI	P08660	A	Cytoplasmic	449
ALAA_ECOLI	P0A959	A	Cytoplasmic	405
ALAC_ECOLI	P77434	A	Cytoplasmic	412
ALDB_ECOLI	P37685	A	Cytoplasmic	512
ALF1_ECOLI	P0A991	F1	Peripheral inner membrane protein facing the cytoplasm	350	Experimental	[23230279]
ALLA_ECOLI	P77731	A	Cytoplasmic	160
ALLD_ECOLI	P77555	A	Cytoplasmic	349
ALR2_ECOLI	P29012	F1	Peripheral inner membrane protein facing the cytoplasm	356	Experimental	[23230279]
AMN_ECOLI	P0AE12	A	Cytoplasmic	484
AMPA_ECOLI	P68767	F1	Peripheral inner membrane protein facing the cytoplasm	503	Experimental	[23230279]
AMPD_ECOLI	P13016	A	Cytoplasmic	183
AMPH_ECOLI	P0AD70	F1	Peripheral inner membrane protein facing the cytoplasm	385	Probable	[22001512]
AMY2_ECOLI	P26612	A	Cytoplasmic	495
APAG_ECOLI	P62672	A	Cytoplasmic	125
ARAD_ECOLI	P08203	A	Cytoplasmic	231
ARAG_ECOLI	P0AAF3	F1	Peripheral inner membrane protein facing the cytoplasm	504	Probable	[7028715]
ARCC_ECOLI	P37306	A	Cytoplasmic	297
ARCM_ECOLI	P77624	F1	Peripheral inner membrane protein facing the cytoplasm	316	Probable	[19766000]
ARGC_ECOLI	P11446	A	Cytoplasmic	334
ARGD_ECOLI	P18335	A	Cytoplasmic	406
ARGK_ECOLI	P27254	F1	Peripheral inner membrane protein facing the cytoplasm	331	Probable	[2136858]
ARLY_ECOLI	P11447	F1	Peripheral inner membrane protein facing the cytoplasm	457	Experimental	[23230279]
AROA_ECOLI	P0A6D3	A	Cytoplasmic	427
AROB_ECOLI	P07639	A	Cytoplasmic	362
AROC_ECOLI	P12008	A	Cytoplasmic	361
AROD_ECOLI	P05194	A	Cytoplasmic	252
AROE_ECOLI	P15770	A	Cytoplasmic	272
AROF_ECOLI	P00888	A	Cytoplasmic	356
AROH_ECOLI	P00887	A	Cytoplasmic	348
AROK_ECOLI	P0A6D7	A	Cytoplasmic	173	Experimental	[9298646]
AROL_ECOLI	P0A6E1	A	Cytoplasmic	174
ARPB_ECOLI	P76205	A	Cytoplasmic	632
ARSC_ECOLI	P0AB96	A	Cytoplasmic	141
ARTP_ECOLI	P0AAF6	F1	Peripheral inner membrane protein facing the cytoplasm	242	By similarity Experimental Experimental	[8801422] [15758229] [23230279]
ASCB_ECOLI	P24240	A	Cytoplasmic	474
ASNB_ECOLI	P22106	F1	Peripheral inner membrane protein facing the cytoplasm	554	Experimental	[23230279]
ASSY_ECOLI	P0A6E4	F1	Peripheral inner membrane protein facing the cytoplasm	447	Experimental	[23230279]
ASTA_ECOLI	P0AE37	A	Cytoplasmic	344
ASTD_ECOLI	P76217	A	Cytoplasmic	492
ASTE_ECOLI	P76215	A	Cytoplasmic	322
ATOA_ECOLI	P76459	A	Cytoplasmic	216
ATPB_ECOLI	P0ABB4	F1	Peripheral inner membrane protein facing the cytoplasm	460	Experimental Experimental	[15919657] [23230279]
ATPE_ECOLI	P0A6E6	F1	Peripheral inner membrane protein facing the cytoplasm	139	Experimental Experimental Probable Probable	[23230279] [9868784] [21778229] [16079137]
AVTA_ECOLI	P09053	A	Cytoplasmic	417
AZOR_ECOLI	P41407	F1	Peripheral inner membrane protein facing the cytoplasm	201	Probable	[19766000]
BDM_ECOLI	P76127	A	Cytoplasmic	71
BFR_ECOLI	P0ABD3	A	Cytoplasmic	158
BGAL_ECOLI	P00722	A	Cytoplasmic	1024
BGLB_ECOLI	P11988	A	Cytoplasmic	470
BIOC_ECOLI	P12999	A	Cytoplasmic	251
BIOD1_ECOLI	P13000	A	Cytoplasmic	225
BIOD2_ECOLI	P0A6E9	A	Cytoplasmic	231
BIOH_ECOLI	P13001	A	Cytoplasmic	256
BTUD_ECOLI	P06611	F1	Peripheral inner membrane protein facing the cytoplasm	249
BTUR_ECOLI	P0A9H5	A	Cytoplasmic	196
CAIA_ECOLI	P60584	A	Cytoplasmic	380
CAIE_ECOLI	P39206	A	Cytoplasmic	196
CAN_ECOLI	P61517	A	Cytoplasmic	220
CARB_ECOLI	P00968	F1	Peripheral inner membrane protein facing the cytoplasm	1073	Experimental	[23230279]
CAS5_ECOLI	Q46898	A	Cytoplasmic	224
CATE_ECOLI	P21179	A	Cytoplasmic	753
CBRA_ECOLI	P31456	A	Cytoplasmic	354
CBRC_ECOLI	P31469	A	Cytoplasmic	195
CCA_ECOLI	P06961	A	Cytoplasmic	412
CCMA_ECOLI	P33931	F1	Peripheral inner membrane protein facing the cytoplasm	207
CEDA_ECOLI	P0AE60	A	Cytoplasmic	80
CFA_ECOLI	P0A9H7	F1	Peripheral inner membrane protein facing the cytoplasm	382	Experimental	[23230279]
CH60_ECOLI	P0A6F5	F1	Peripheral inner membrane protein facing the cytoplasm	548	Experimental	[23230279]
CHAB_ECOLI	P0AE63	A	Cytoplasmic	76
CHBF_ECOLI	P17411	A	Cytoplasmic	450
CHEB_ECOLI	P07330	A	Cytoplasmic	349
CHEZ_ECOLI	P0A9H9	F1	Peripheral inner membrane protein facing the cytoplasm	214	Probable Experimental	[19766000] [12644507]
CITD_ECOLI	P69330	A	Cytoplasmic	98
CITE_ECOLI	P0A9I1	A	Cytoplasmic	302
CITG_ECOLI	P77231	A	Cytoplasmic	292
CITX_ECOLI	P0A6G5	A	Cytoplasmic	183
CLPX_ECOLI	P0A6H1	A	Cytoplasmic	424
CMOB_ECOLI	P76291	A	Cytoplasmic	323
COABC_ECOLI	P0ABQ0	A	Cytoplasmic	406
COAE_ECOLI	P0A6I9	A	Cytoplasmic	206
COBU_ECOLI	P0AE76	A	Cytoplasmic	181
COF_ECOLI	P46891	A	Cytoplasmic	272
CSE2_ECOLI	P76632	A	Cytoplasmic	160
CSID_ECOLI	P76621	A	Cytoplasmic	325
CSIE_ECOLI	P54901	A	Cytoplasmic	426
CSPD_ECOLI	P0A968	A	Cytoplasmic	74
CSPE_ECOLI	P0A972	A	Cytoplasmic	69
CSPF_ECOLI	P0A976	A	Cytoplasmic	70
CSPG_ECOLI	P0A978	A	Cytoplasmic	70
CSPH_ECOLI	P0A982	A	Cytoplasmic	70
CSPI_ECOLI	P0A986	A	Cytoplasmic	70
CURA_ECOLI	P76113	A	Cytoplasmic	345
CUTA_ECOLI	P69488	A	Cytoplasmic	112
CUTC_ECOLI	P67826	A	Cytoplasmic	248
CYAA_ECOLI	P00936	A	Cytoplasmic	848
CYAY_ECOLI	P27838	A	Cytoplasmic	106
CYNS_ECOLI	P00816	A	Cytoplasmic	156
CYSA_ECOLI	P16676	F1	Peripheral inner membrane protein facing the cytoplasm	365	Experimental	[23230279]
CYSC_ECOLI	P0A6J1	A	Cytoplasmic	201
CYSD_ECOLI	P21156	A	Cytoplasmic	302
CYSG_ECOLI	P0AEA8	A	Cytoplasmic	457
CYSH_ECOLI	P17854	F1	Peripheral inner membrane protein facing the cytoplasm	244	Experimental	[23230279]
CYSJ_ECOLI	P38038	A	Cytoplasmic	599
CYSK_ECOLI	P0ABK5	F1	Peripheral inner membrane protein facing the cytoplasm	323	Probable Potential	[19766000] [23230279]
CYSN_ECOLI	P23845	A	Cytoplasmic	475
CYTR_ECOLI	P0ACN7	A	Cytoplasmic	341
DADA_ECOLI	P0A6J5	F1	Peripheral inner membrane protein facing the cytoplasm	432	Probable Experimental	[6102989] [23230279]
DAPE_ECOLI	P0AED7	A	Cytoplasmic	375
DAPF_ECOLI	P0A6K1	A	Cytoplasmic	274
DCD_ECOLI	P28248	A	Cytoplasmic	193
DCEA_ECOLI	P69908	A	Cytoplasmic	466
DCLZ_ECOLI	P52095	A	Cytoplasmic	713
DCOR_ECOLI	P21169	A	Cytoplasmic	711
DCOS_ECOLI	P24169	A	Cytoplasmic	732
DCP_ECOLI	P24171	A	Cytoplasmic	681
DCUP_ECOLI	P29680	A	Cytoplasmic	354
DCYD_ECOLI	P76316	A	Cytoplasmic	328	Experimental	[11527960]
DDLA_ECOLI	P0A6J8	A	Cytoplasmic	364
DDPD_ECOLI	P77268	F1	Peripheral inner membrane protein facing the cytoplasm	328
DDPF_ECOLI	P77622	F1	Peripheral inner membrane protein facing the cytoplasm	308
DDPX_ECOLI	P77790	A	Cytoplasmic	193	Probable	[10500118]
DEAD_ECOLI	P0A9P6	F1	Peripheral inner membrane protein facing the cytoplasm	629	Experimental Experimental Experimental	[19880599] [23230279] [8552679]
DEOB_ECOLI	P0A6K6	F1	Peripheral inner membrane protein facing the cytoplasm	407	Experimental	[23230279]
DEOC_ECOLI	P0A6L0	F1	Peripheral inner membrane protein facing the cytoplasm	259	Experimental	[23230279]
DER_ECOLI	P0A6P5	F1	Peripheral inner membrane protein facing the cytoplasm	490	Experimental Experimental Experimental Experimental	[20172997] [21354313] [17272300] [23230279]
DGOA_ECOLI	Q6BF16	A	Cytoplasmic	205
DHAL_ECOLI	P76014	A	Cytoplasmic	210
DHAS_ECOLI	P0A9Q9	F1	Peripheral inner membrane protein facing the cytoplasm	367	Potential Experimental	[23230279]
DHNA_ECOLI	P00393	F1	Peripheral inner membrane protein facing the cytoplasm	434	Experimental Experimental	[20933494] [23230279]
DHPS_ECOLI	P0AC13	A	Cytoplasmic	282
DHSA_ECOLI	P0AC41	F1	Peripheral inner membrane protein facing the cytoplasm	588	Experimental Probable Probable Experimental Experimental	[23230279] [16079137] [12560550] [9600841] [9740056]
DIAA_ECOLI	P66817	A	Cytoplasmic	196
DICB_ECOLI	P09557	A	Cytoplasmic	62
DING_ECOLI	P27296	A	Cytoplasmic	716
DKGB_ECOLI	P30863	A	Cytoplasmic	267
DLDH_ECOLI	P0A9P0	F1	Peripheral inner membrane protein facing the cytoplasm	474	Experimental Probable Experimental	[23230279] [16079137] [6352260]
DLD_ECOLI	P06149	F1	Peripheral inner membrane protein facing the cytoplasm	571	Experimental Experimental	[23230279] [15919657]
DLGD_ECOLI	P37672	A	Cytoplasmic	332
DLHH_ECOLI	P56262	A	Cytoplasmic	271
DMLA_ECOLI	P76251	A	Cytoplasmic	361
DMSD_ECOLI	P69853	F1	Peripheral inner membrane protein facing the cytoplasm	204	Probable	[12813051]
DNAC_ECOLI	P0AEF0	A	Cytoplasmic	245
DNAK_ECOLI	P0A6Y8	F1	Peripheral inner membrane protein facing the cytoplasm	638	Probable Probable Experimental Experimental Experimental	[7961473] [17446557] [16079137] [23230279] [1396676] [7783627]
DOSC_ECOLI	P0AA89	A	Cytoplasmic	460
DPAL_ECOLI	P66899	A	Cytoplasmic	398
DPO1_ECOLI	P00582	F1	Peripheral inner membrane protein facing the cytoplasm	928	Experimental	[23230279]
DPO2_ECOLI	P21189	A	Cytoplasmic	783
DPO4_ECOLI	Q47155	A	Cytoplasmic	351
DPPF_ECOLI	P37313	F1	Peripheral inner membrane protein facing the cytoplasm	334	Experimental	[23230279]
DSRB_ECOLI	P0AEG8	A	Cytoplasmic	62
DUSA_ECOLI	P32695	F1	Peripheral inner membrane protein facing the cytoplasm	330	Probable	[19766000]
DUSC_ECOLI	P33371	A	Cytoplasmic	315
DUT_ECOLI	P06968	A	Cytoplasmic	151
E4PD_ECOLI	P0A9B6	A	Cytoplasmic	339
EBGR_ECOLI	P06846	A	Cytoplasmic	327
EDD_ECOLI	P0ADF6	A	Cytoplasmic	603
EFPL_ECOLI	P0A6N8	A	Cytoplasmic	190
EFTU1_ECOLI	P0CE47	F1	Peripheral inner membrane protein facing the cytoplasm	394	Experimental Experimental By similarity Probable Probable	[7525272] [7021545] [20133608] [2022614] [775340]
EFTU2_ECOLI	P0CE48	F1	Peripheral inner membrane protein facing the cytoplasm	394	Probable Experimental Probable	[2022614] [23230279] [775340]
ELAA_ECOLI	P0AEH3	A	Cytoplasmic	153
ELAD_ECOLI	Q47013	A	Cytoplasmic	403
END4_ECOLI	P0A6C1	A	Cytoplasmic	285
ENGB_ECOLI	P0A6P7	F1	Peripheral inner membrane protein facing the cytoplasm	210	Experimental Experimental	[23230279] [17272300]
ENTA_ECOLI	P15047	A	Cytoplasmic	248
ENTB_ECOLI	P0ADI4	F1	Peripheral inner membrane protein facing the cytoplasm	285	Experimental	[10692387]
ENTC_ECOLI	P0AEJ2	A	Cytoplasmic	391
ENTE_ECOLI	P10378	F1	Peripheral inner membrane protein facing the cytoplasm	536	Experimental	[10692387]
ENTF_ECOLI	P11454	F1	Peripheral inner membrane protein facing the cytoplasm	1293	Experimental	[10692387]
EPMA_ECOLI	P0A8N7	A	Cytoplasmic	325
ERA_ECOLI	P06616	F1	Peripheral inner membrane protein facing the cytoplasm	301	Experimental Probable	[17272300] [8282709]
ETP_ECOLI	P0ACZ2	A	Cytoplasmic	148
EUTA_ECOLI	P76551	A	Cytoplasmic	467
EUTB_ECOLI	P0AEJ6	A	Cytoplasmic	453
EUTE_ECOLI	P77445	A	Cytoplasmic	467
EUTK_ECOLI	P76540	A	Cytoplasmic	166
EUTN_ECOLI	P0AEJ8	A	Cytoplasmic	95
EUTP_ECOLI	P76556	A	Cytoplasmic	159
EUTQ_ECOLI	P76555	A	Cytoplasmic	233
EUTS_ECOLI	P63746	A	Cytoplasmic	111
EUTT_ECOLI	P65643	A	Cytoplasmic	267
EX1_ECOLI	P04995	A	Cytoplasmic	475
F16PA_ECOLI	P0A993	A	Cytoplasmic	332
FABA_ECOLI	P0A6Q3	A	Cytoplasmic	172
FABB_ECOLI	P0A953	F1	Peripheral inner membrane protein facing the cytoplasm	406	Experimental	[23230279]
FABD_ECOLI	P0AAI9	A	Cytoplasmic	309
FABF_ECOLI	P0AAI5	F1	Peripheral inner membrane protein facing the cytoplasm	413	Experimental	[23230279]
FABG_ECOLI	P0AEK2	F1	Peripheral inner membrane protein facing the cytoplasm	244	Experimental	[23230279]
FABI_ECOLI	P0AEK4	F1	Peripheral inner membrane protein facing the cytoplasm	262	Experimental	[23230279]
FABZ_ECOLI	P0A6Q6	F1	Peripheral inner membrane protein facing the cytoplasm	151	Experimental Experimental Experimental Probable Experimental Experimental	[8354462] [7806516] [8805534] [15911532] [8910376] [23230279]
FADA_ECOLI	P21151	A	Cytoplasmic	387
FADH_ECOLI	P42593	A	Cytoplasmic	672
FADJ_ECOLI	P77399	F1	Peripheral inner membrane protein facing the cytoplasm	714	Experimental	[23230279]
FBPC_ECOLI	P37009	F1	Peripheral inner membrane protein facing the cytoplasm	348
FDHD_ECOLI	P32177	A	Cytoplasmic	277
FDHF_ECOLI	P07658	A	Cytoplasmic	715
FDOH_ECOLI	P0AAJ5	F1	Peripheral inner membrane protein facing the cytoplasm	300	Potential Experimental	[21890895] [23230279]
FECE_ECOLI	P15031	F1	Peripheral inner membrane protein facing the cytoplasm	255
FENR_ECOLI	P28861	A	Cytoplasmic	248
FEOC_ECOLI	P64638	A	Cytoplasmic	78
FER_ECOLI	P0A9R4	A	Cytoplasmic	111
FETA_ECOLI	P77279	F1	Peripheral inner membrane protein facing the cytoplasm	225	By similarity
FETP_ECOLI	P0A8P3	F1	Peripheral inner membrane protein facing the cytoplasm	91	Probable Potential	[19766000] [23230279]
FHUC_ECOLI	P07821	F1	Peripheral inner membrane protein facing the cytoplasm	265	Experimental Probable	[23230279] [1551849]
FIME_ECOLI	P0ADH7	A	Cytoplasmic	198
FIXA_ECOLI	P60566	A	Cytoplasmic	256
FIXC_ECOLI	P68644	F1	Peripheral inner membrane protein facing the cytoplasm	428	By similarity By similarity By similarity	[7473063] [15028689] [14702404]
FIXX_ECOLI	P68646	A	Cytoplasmic	95
FKBB_ECOLI	P0A9L3	A	Cytoplasmic	206
FKBX_ECOLI	P0AEM0	A	Cytoplasmic	149
FLAV_ECOLI	P61949	A	Cytoplasmic	176
FLIG_ECOLI	P0ABZ1	F1	Peripheral inner membrane protein facing the cytoplasm	331	Experimental Experimental Experimental Experimental	[10440379] [17085573] [16077109] [8631704]
FLIZ_ECOLI	P52627	A	Cytoplasmic	183
FMT_ECOLI	P23882	A	Cytoplasmic	315
FOLB_ECOLI	P0AC16	A	Cytoplasmic	122
FOLC_ECOLI	P08192	A	Cytoplasmic	422
FOLM_ECOLI	P0AFS3	A	Cytoplasmic	240
FRDA_ECOLI	P00363	F1	Peripheral inner membrane protein facing the cytoplasm	602	Probable Experimental Experimental	[PMC323229] [15919657] [23230279]
FRDB_ECOLI	P0AC47	F1	Peripheral inner membrane protein facing the cytoplasm	244	Probable Experimental Experimental Experimental	[PMC323229] [23230279] [8419359] [6751816]
FRLB_ECOLI	P0AC00	A	Cytoplasmic	340
FRMA_ECOLI	P25437	F1	Peripheral inner membrane protein facing the cytoplasm	369	Experimental	[23230279]
FSAB_ECOLI	P32669	A	Cytoplasmic	220
FTNA_ECOLI	P0A998	A	Cytoplasmic	165
FTNB_ECOLI	P0A9A2	F1	Peripheral inner membrane protein facing the cytoplasm	167	Probable	[19766000]
FTSE_ECOLI	P0A9R7	F1	Peripheral inner membrane protein facing the cytoplasm	222	Experimental Experimental	[10048040] [23230279]
FUCI_ECOLI	P69922	A	Cytoplasmic	591
FUMA_ECOLI	P0AC33	F1	Peripheral inner membrane protein facing the cytoplasm	548	Experimental	[23230279]
G3P1_ECOLI	P0A9B2	F1	Peripheral inner membrane protein facing the cytoplasm	331	Experimental	[23230279]
G3P3_ECOLI	P33898	A	Cytoplasmic	333
G6PD_ECOLI	P0AC53	A	Cytoplasmic	491
G6PI_ECOLI	P0A6T1	A	Cytoplasmic	549	Probable	[4344919]
GABT_ECOLI	P22256	F1	Peripheral inner membrane protein facing the cytoplasm	426	Experimental	[23230279]
GAL1_ECOLI	P0A6T3	A	Cytoplasmic	382
GALE_ECOLI	P09147	A	Cytoplasmic	338
GALF_ECOLI	P0AAB6	A	Cytoplasmic	297
GALM_ECOLI	P0A9C3	A	Cytoplasmic	346
GALU_ECOLI	P0AEP3	A	Cytoplasmic	302
GARL_ECOLI	P23522	A	Cytoplasmic	256
GARR_ECOLI	P0ABQ2	A	Cytoplasmic	294
GCH1_ECOLI	P0A6T5	A	Cytoplasmic	222
GCL_ECOLI	P0AEP7	A	Cytoplasmic	593
GCSP_ECOLI	P33195	F1	Peripheral inner membrane protein facing the cytoplasm	957	Experimental	[23230279]
GCVR_ECOLI	P0A9I3	A	Cytoplasmic	190
GLCE_ECOLI	P52073	A	Cytoplasmic	350
GLCF_ECOLI	P52074	A	Cytoplasmic	407
GLDA_ECOLI	P0A9S5	A	Cytoplasmic	367
GLF_ECOLI	P37747	A	Cytoplasmic	367
GLGC_ECOLI	P0A6V1	A	Cytoplasmic	431
GLGX_ECOLI	P15067	A	Cytoplasmic	657
GLK_ECOLI	P0A6V8	A	Cytoplasmic	321
GLMM_ECOLI	P31120	A	Cytoplasmic	445
GLMS_ECOLI	P17169	F1	Peripheral inner membrane protein facing the cytoplasm	609	Experimental	[23230279]
GLMU_ECOLI	P0ACC7	F1	Peripheral inner membrane protein facing the cytoplasm	456	Experimental	[23230279]
GLNA_ECOLI	P0A9C5	A	Cytoplasmic	469
GLNB_ECOLI	P0A9Z1	A	Cytoplasmic	112
GLND_ECOLI	P27249	A	Cytoplasmic	890
GLNQ_ECOLI	P10346	F1	Peripheral inner membrane protein facing the cytoplasm	240	Probable Experimental	[16079137] [23230279]
GLPA_ECOLI	P0A9C0	F1	Peripheral inner membrane protein facing the cytoplasm	542	Probable
GLPB_ECOLI	P13033	F1	Peripheral inner membrane protein facing the cytoplasm	419	Experimental Experimental By similarity Experimental Experimental	[6387427] [1987111] [PMC3210124] [3286606] [20706981]
GLPC_ECOLI	P0A996	F1	Peripheral inner membrane protein facing the cytoplasm	396	Experimental Probable	[3286606]
GLPD_ECOLI	P13035	F1	Peripheral inner membrane protein facing the cytoplasm	501	Probable Experimental Experimental Experimental Experimental Experimental	[15911532] [15919657] [11955283] [340460] [23230279] [8982270]
GLPE_ECOLI	P0A6V5	A	Cytoplasmic	108
GLPK_ECOLI	P0A6F3	F1	Peripheral inner membrane protein facing the cytoplasm	502	Experimental	[23230279]
GLPX2_ECOLI	P21437	A	Cytoplasmic	321
GLRX1_ECOLI	P68688	A	Cytoplasmic	85
GLRX4_ECOLI	P0AC69	F1	Peripheral inner membrane protein facing the cytoplasm	115	Experimental Experimental	[23230279] [15833738]
GLSA1_ECOLI	P77454	A	Cytoplasmic	310
GLTB_ECOLI	P09831	F1	Peripheral inner membrane protein facing the cytoplasm	1486	Experimental	[23230279]
GLTD_ECOLI	P09832	A	Cytoplasmic	472
GLVG_ECOLI	P31450	A	Cytoplasmic	212
GLXK1_ECOLI	P77364	A	Cytoplasmic	381
GLXK2_ECOLI	P23524	A	Cytoplasmic	381
GM4D_ECOLI	P0AC88	A	Cytoplasmic	373
GMHB_ECOLI	P63228	A	Cytoplasmic	191
GMM_ECOLI	P32056	A	Cytoplasmic	159
GMR_ECOLI	P77334	A	Cytoplasmic	661
GNSA_ECOLI	P0AC92	F1	Peripheral inner membrane protein facing the cytoplasm	57	Experimental	[23230279]
GNSB_ECOLI	P77695	A	Cytoplasmic	57
GNTK_ECOLI	P46859	A	Cytoplasmic	175
GNTX_ECOLI	P46846	A	Cytoplasmic	227
GPDA_ECOLI	P0A6S7	A	Cytoplasmic	339
GPH_ECOLI	P32662	A	Cytoplasmic	252
GPMA_ECOLI	P62707	F1	Peripheral inner membrane protein facing the cytoplasm	250	Experimental	[23230279]
GPMI_ECOLI	P37689	A	Cytoplasmic	514
GRPE_ECOLI	P09372	F1	Peripheral inner membrane protein facing the cytoplasm	197	Experimental	[23230279]
GSA_ECOLI	P23893	F1	Peripheral inner membrane protein facing the cytoplasm	426	Experimental	[23230279]
GSH1_ECOLI	P0A6W9	A	Cytoplasmic	518
GSHR_ECOLI	P06715	A	Cytoplasmic	450
GSIA_ECOLI	P75796	F1	Peripheral inner membrane protein facing the cytoplasm	623	Experimental	[23230279]
GSTA_ECOLI	P0A9D2	A	Cytoplasmic	201
GUAA_ECOLI	P04079	F1	Peripheral inner membrane protein facing the cytoplasm	525	Experimental	[23230279]
GUAC_ECOLI	P60560	A	Cytoplasmic	347
GUAD_ECOLI	P76641	A	Cytoplasmic	439
GUDD_ECOLI	P0AES2	A	Cytoplasmic	446
GUTQ_ECOLI	P17115	A	Cytoplasmic	321
GYRI_ECOLI	P33012	A	Cytoplasmic	157
HCAB_ECOLI	P0CI31	A	Cytoplasmic	270
HCAC_ECOLI	P0ABW0	A	Cytoplasmic	106
HCAD_ECOLI	P77650	A	Cytoplasmic	400
HCP_ECOLI	P75825	A	Cytoplasmic	550
HDHA_ECOLI	P0AET8	A	Cytoplasmic	255
HEM4_ECOLI	P09126	A	Cytoplasmic	246
HEMG_ECOLI	P0ACB4	F1	Peripheral inner membrane protein facing the cytoplasm	181	Experimental	[23230279]
HEMH_ECOLI	P23871	F1	Peripheral inner membrane protein facing the cytoplasm	320	Experimental	[23230279]
HEMN_ECOLI	P32131	A	Cytoplasmic	457
HFLD_ECOLI	P25746	F1	Peripheral inner membrane protein facing the cytoplasm	213	Probable Experimental	[11278968] [23230279]
HFLX_ECOLI	P25519	F1	Peripheral inner membrane protein facing the cytoplasm	426	Experimental Experimental By similarity	[23230279] [19181811] [15978086]
HFQ_ECOLI	P0A6X3	F1	Peripheral inner membrane protein facing the cytoplasm	102	Experimental Experimental Experimental	[20011543] [21541338] [24438330]
HHA_ECOLI	P0ACE3	A	Cytoplasmic	72
HINT_ECOLI	P0ACE7	F1	Peripheral inner membrane protein facing the cytoplasm	119	Experimental	[23230279]
HIPA_ECOLI	P23874	A	Cytoplasmic	440
HIS1_ECOLI	P60757	F1	Peripheral inner membrane protein facing the cytoplasm	299	Experimental	[23230279]
HIS4_ECOLI	P10371	A	Cytoplasmic	245
HIS5_ECOLI	P60595	A	Cytoplasmic	196
HIS6_ECOLI	P60664	A	Cytoplasmic	258
HIS7_ECOLI	P06987	F1	Peripheral inner membrane protein facing the cytoplasm	355	Experimental	[23230279]
HISP_ECOLI	P07109	F1	Peripheral inner membrane protein facing the cytoplasm	257	Experimental	[23230279]
HISX_ECOLI	P06988	A	Cytoplasmic	434
HLDD_ECOLI	P67910	F1	Peripheral inner membrane protein facing the cytoplasm	310	Experimental Experimental	[2198271] [23230279]
HLDE_ECOLI	P76658	A	Cytoplasmic	477
HNR_ECOLI	P0AEV1	A	Cytoplasmic	337
HOFB_ECOLI	P36645	A	Cytoplasmic	461
HPRT_ECOLI	P0A9M2	A	Cytoplasmic	178
HRPA_ECOLI	P43329	F1	Peripheral inner membrane protein facing the cytoplasm	1300	Experimental	[23230279]
HRPB_ECOLI	P37024	A	Cytoplasmic	809
HSCB_ECOLI	P0A6L9	A	Cytoplasmic	171
HSLR_ECOLI	P0ACG8	A	Cytoplasmic	133
HSLU_ECOLI	P0A6H5	F1	Peripheral inner membrane protein facing the cytoplasm	443	Experimental	[23230279]
HTRC_ECOLI	P27375	A	Cytoplasmic	179
HTRL_ECOLI	P25666	F1	Peripheral inner membrane protein facing the cytoplasm	285	Probable	[19766000]
HYAF_ECOLI	P19932	A	Cytoplasmic	285
HYBD_ECOLI	P37182	A	Cytoplasmic	164
HYBG_ECOLI	P0AAM7	A	Cytoplasmic	82
HYCB_ECOLI	P0AAK1	A	Cytoplasmic	203
HYCF_ECOLI	P16432	A	Cytoplasmic	180
HYCG_ECOLI	P16433	A	Cytoplasmic	255
HYCH_ECOLI	P0AEV7	A	Cytoplasmic	136
HYCI_ECOLI	P0AEV9	A	Cytoplasmic	156
HYDN_ECOLI	P0AAK4	A	Cytoplasmic	175
HYFA_ECOLI	P23481	A	Cytoplasmic	205
HYFG_ECOLI	P77329	F1	Peripheral inner membrane protein facing the cytoplasm	555
HYFH_ECOLI	P77423	A	Cytoplasmic	181
HYFJ_ECOLI	P77453	A	Cytoplasmic	137
HYI_ECOLI	P30147	A	Cytoplasmic	258
HYPA_ECOLI	P0A700	A	Cytoplasmic	116
HYPC_ECOLI	P0AAM3	A	Cytoplasmic	90
HYPD_ECOLI	P24192	A	Cytoplasmic	373
IAAA_ECOLI	P37595	A	Cytoplasmic	321
IBPB_ECOLI	P0C058	A	Cytoplasmic	142	Probable	[14702418]
IBSA_ECOLI	C1P607	A	Cytoplasmic	19
IBSB_ECOLI	C1P608	A	Cytoplasmic	18
IDH_ECOLI	P08200	F1	Peripheral inner membrane protein facing the cytoplasm	416	Experimental	[23230279]
IDND_ECOLI	P39346	A	Cytoplasmic	343
IDNK_ECOLI	P39208	A	Cytoplasmic	187
IDNO_ECOLI	P0A9P9	A	Cytoplasmic	254
IF2_ECOLI	P0A705	F1	Peripheral inner membrane protein facing the cytoplasm	890	Experimental	[23230279]
IF3_ECOLI	P0A707	F1	Peripheral inner membrane protein facing the cytoplasm	180	Experimental	[23230279]
ILVB_ECOLI	P08142	A	Cytoplasmic	562
ILVC_ECOLI	P05793	F1	Peripheral inner membrane protein facing the cytoplasm	491	Experimental	[23230279]
ILVD_ECOLI	P05791	F1	Peripheral inner membrane protein facing the cytoplasm	616	Experimental	[23230279]
ILVE_ECOLI	P0AB80	A	Cytoplasmic	309
ILVH_ECOLI	P00894	A	Cytoplasmic	163
ILVI_ECOLI	P00893	A	Cytoplasmic	574
ILVM_ECOLI	P0ADG1	A	Cytoplasmic	87
ILVN_ECOLI	P0ADF8	A	Cytoplasmic	96
ILVX_ECOLI	C1P619	A	Cytoplasmic	16
INAA_ECOLI	P27294	A	Cytoplasmic	216
INGK_ECOLI	P0AEW6	A	Cytoplasmic	434
INH10_ECOLI	P0CE57	A	Cytoplasmic	338
INH11_ECOLI	P0CE58	A	Cytoplasmic	338
INSA1_ECOLI	P0CF07	A	Cytoplasmic	91
INSA2_ECOLI	P0CF08	A	Cytoplasmic	91
INSA3_ECOLI	P0CF09	A	Cytoplasmic	91
INSA4_ECOLI	P0CF10	A	Cytoplasmic	91
INSA5_ECOLI	P0CF11	A	Cytoplasmic	91
INSA6_ECOLI	P0CF12	A	Cytoplasmic	91
INSB1_ECOLI	P0CF25	A	Cytoplasmic	167
INSB2_ECOLI	P0CF26	A	Cytoplasmic	167
INSB3_ECOLI	P0CF27	A	Cytoplasmic	167
INSB4_ECOLI	P57998	A	Cytoplasmic	167
INSB5_ECOLI	P0CF28	A	Cytoplasmic	167
INSB6_ECOLI	P0CF29	A	Cytoplasmic	167
INSC1_ECOLI	P0CF40	A	Cytoplasmic	121
INSC2_ECOLI	P0CF41	A	Cytoplasmic	121
INSC3_ECOLI	P0CF42	A	Cytoplasmic	121
INSC5_ECOLI	P0CF44	A	Cytoplasmic	121
INSC6_ECOLI	P0CF45	A	Cytoplasmic	121
INSD1_ECOLI	P0CF53	A	Cytoplasmic	301
INSD2_ECOLI	P0CF54	A	Cytoplasmic	301
INSD3_ECOLI	P0CF55	A	Cytoplasmic	301
INSD4_ECOLI	P0CF56	A	Cytoplasmic	301
INSD5_ECOLI	P0CF57	A	Cytoplasmic	301
INSD6_ECOLI	P0CF58	A	Cytoplasmic	301
INSD8_ECOLI	P0CF60	A	Cytoplasmic	218
INSE2_ECOLI	P0CF67	A	Cytoplasmic	99
INSE3_ECOLI	P0CF68	A	Cytoplasmic	99
INSE4_ECOLI	P0CF69	A	Cytoplasmic	99
INSE5_ECOLI	P0CF70	A	Cytoplasmic	99
INSF1_ECOLI	P0CF79	A	Cytoplasmic	288
INSF2_ECOLI	P0CF80	A	Cytoplasmic	288
INSF3_ECOLI	P0CF81	A	Cytoplasmic	288
INSF4_ECOLI	P0CF82	A	Cytoplasmic	288
INSF5_ECOLI	P0CF83	A	Cytoplasmic	288
INSG_ECOLI	P03835	A	Cytoplasmic	442
INSH1_ECOLI	P0CE49	A	Cytoplasmic	338
INSH2_ECOLI	P0CE50	A	Cytoplasmic	338
INSH3_ECOLI	P0CE51	A	Cytoplasmic	338
INSH5_ECOLI	P76071	F1	Peripheral inner membrane protein facing the cytoplasm	326	Probable	[19766000]
INSH6_ECOLI	P0CE53	A	Cytoplasmic	338
INSH7_ECOLI	P0CE54	A	Cytoplasmic	338
INSH8_ECOLI	P0CE55	A	Cytoplasmic	338
INSH9_ECOLI	P0CE56	A	Cytoplasmic	338
INSI1_ECOLI	P0CF88	A	Cytoplasmic	383
INSI4_ECOLI	P0CF90	A	Cytoplasmic	383
INSJ_ECOLI	P19768	A	Cytoplasmic	173
INSL2_ECOLI	P0CF92	A	Cytoplasmic	370
INSL3_ECOLI	P0CF93	A	Cytoplasmic	370
INSN1_ECOLI	P75679	A	Cytoplasmic	134
INSO2_ECOLI	Q47718	A	Cytoplasmic	198
INTB_ECOLI	P39347	A	Cytoplasmic	396
INTE_ECOLI	P75969	A	Cytoplasmic	375
INTR_ECOLI	P76056	A	Cytoplasmic	411
INTZ_ECOLI	P76542	A	Cytoplasmic	402
IPYR_ECOLI	P0A7A9	A	Cytoplasmic	176
IRAM_ECOLI	P75987	A	Cytoplasmic	107
IRAP_ECOLI	P0AAN9	A	Cytoplasmic	86
ISCS_ECOLI	P0A6B7	F1	Peripheral inner membrane protein facing the cytoplasm	404	Experimental	[23230279]
ISCX_ECOLI	P0C0L9	A	Cytoplasmic	66
ISPB_ECOLI	P0AD57	A	Cytoplasmic	323
ISPH_ECOLI	P62623	A	Cytoplasmic	316
K1PF_ECOLI	P0AEW9	A	Cytoplasmic	312
KAD_ECOLI	P69441	F1	Peripheral inner membrane protein facing the cytoplasm	214	Experimental Experimental Experimental	[8650159] [23230279] [17272300]
KBAY_ECOLI	P0AB74	A	Cytoplasmic	286
KBAZ_ECOLI	P0C8K0	A	Cytoplasmic	426
KBL_ECOLI	P0AB77	F1	Peripheral inner membrane protein facing the cytoplasm	398	Experimental	[23230279]
KCY_ECOLI	P0A6I0	A	Cytoplasmic	227
KDSC_ECOLI	P0ABZ4	F1	Peripheral inner membrane protein facing the cytoplasm	188	Experimental Potential	[12639950]
KDUD_ECOLI	P37769	A	Cytoplasmic	253
KDUI_ECOLI	Q46938	A	Cytoplasmic	278
KEFG_ECOLI	P0A756	F1	Peripheral inner membrane protein facing the cytoplasm	184	Probable Experimental	[17679694] [23230279]
KGUA_ECOLI	P60546	A	Cytoplasmic	207
KPTA_ECOLI	P39380	A	Cytoplasmic	184
KPYK1_ECOLI	P0AD61	F1	Peripheral inner membrane protein facing the cytoplasm	470	Experimental	[23230279]
LACI_ECOLI	P03023	F1	Peripheral inner membrane protein facing the cytoplasm	360	Probable Experimental Experimental	[21936772] [15863616] [23230279]
LAR_ECOLI	P33229	A	Cytoplasmic	64
LAST_ECOLI	P37005	A	Cytoplasmic	228
LCFA_ECOLI	P69451	F1	Peripheral inner membrane protein facing the cytoplasm	561	Experimental	[23230279]
LDCA_ECOLI	P76008	A	Cytoplasmic	304	Probable	[10428950]
LEPA_ECOLI	P60785	F1	Peripheral inner membrane protein facing the cytoplasm	599	Experimental Experimental Experimental Experimental	[15919657] [2999765] [21300907] [23230279]
LEU1_ECOLI	P09151	A	Cytoplasmic	523
LEU3_ECOLI	P30125	A	Cytoplasmic	363
LEUC_ECOLI	P0A6A6	A	Cytoplasmic	466
LGUL_ECOLI	P0AC81	A	Cytoplasmic	135
LHGO_ECOLI	P37339	F1	Peripheral inner membrane protein facing the cytoplasm	422	Probable Potential	[19766000] [23230279]
LHR_ECOLI	P30015	A	Cytoplasmic	1538
LIGB_ECOLI	P25772	A	Cytoplasmic	560
LIGT_ECOLI	P37025	A	Cytoplasmic	176
LIPB_ECOLI	P60720	A	Cytoplasmic	213
LIT_ECOLI	P11072	F1	Peripheral inner membrane protein facing the cytoplasm	297
LIVF_ECOLI	P22731	F1	Peripheral inner membrane protein facing the cytoplasm	237	By similarity
LLDD_ECOLI	P33232	F1	Peripheral inner membrane protein facing the cytoplasm	396	Experimental Experimental Experimental Experimental Experimental	[8407843] [6997721] [15919657] [18473] [23230279]
LOLD_ECOLI	P75957	F1	Peripheral inner membrane protein facing the cytoplasm	233	Experimental	[23230279]
LPFS_ECOLI	P0ADF0	A	Cytoplasmic	28
LPFUR_ECOLI	A8DYP9	A	Cytoplasmic	28
LPF_ECOLI	P0AD72	A	Cytoplasmic	15
LPHI_ECOLI	P60995	A	Cytoplasmic	16
LPIV_ECOLI	P03061	A	Cytoplasmic	32
LPPY_ECOLI	P0AD83	A	Cytoplasmic	44
LPRH_ECOLI	P0ADF3	A	Cytoplasmic	33
LPTN_ECOLI	P0AD89	A	Cytoplasmic	24
LPT_ECOLI	P0AD86	A	Cytoplasmic	21
LPXA_ECOLI	P0A722	A	Cytoplasmic	262
LPXH_ECOLI	P43341	F1	Peripheral inner membrane protein facing the cytoplasm	240	Experimental	[20608695]
LSRA_ECOLI	P77257	F1	Peripheral inner membrane protein facing the cytoplasm	511
LSRF_ECOLI	P76143	A	Cytoplasmic	291
LSRK_ECOLI	P77432	A	Cytoplasmic	530
MAK_ECOLI	P23917	A	Cytoplasmic	302
MALK_ECOLI	P68187	F1	Peripheral inner membrane protein facing the cytoplasm	371	Probable Probable	[16079137] [18456666]
MALQ_ECOLI	P15977	F1	Peripheral inner membrane protein facing the cytoplasm	694	Probable	[19766000]
MALY_ECOLI	P23256	A	Cytoplasmic	390
MANA_ECOLI	P00946	A	Cytoplasmic	391
MANC_ECOLI	P24174	A	Cytoplasmic	478
MAOC_ECOLI	P77455	A	Cytoplasmic	681
MAP1_ECOLI	P0AE18	F1	Peripheral inner membrane protein facing the cytoplasm	264	Experimental Experimental	[17272300] [23230279]
MASY_ECOLI	P08997	A	Cytoplasmic	533
MASZ_ECOLI	P37330	A	Cytoplasmic	723
MAZF_ECOLI	P0AE70	A	Cytoplasmic	111
MAZG_ECOLI	P0AEY3	A	Cytoplasmic	263
MCRC_ECOLI	P15006	A	Cytoplasmic	348
MDAB_ECOLI	P0AEY5	A	Cytoplasmic	193
MDH_ECOLI	P61889	F1	Peripheral inner membrane protein facing the cytoplasm	312	Probable Experimental Experimental	[15976458] [7028159] [23230279]
MEND_ECOLI	P17109	A	Cytoplasmic	556
MENE_ECOLI	P37353	F1	Peripheral inner membrane protein facing the cytoplasm	451	By similarity	[22560731]
MENF_ECOLI	P38051	A	Cytoplasmic	431
METB_ECOLI	P00935	A	Cytoplasmic	386
METC_ECOLI	P06721	A	Cytoplasmic	395
MFD_ECOLI	P30958	A	Cytoplasmic	1148
MGLA_ECOLI	P0AAG8	F1	Peripheral inner membrane protein facing the cytoplasm	506	Experimental	[15919657]
MHPB_ECOLI	P0ABR9	A	Cytoplasmic	314
MIAA_ECOLI	P16384	A	Cytoplasmic	316
MIAB_ECOLI	P0AEI1	A	Cytoplasmic	474
MINC_ECOLI	P18196	A	Cytoplasmic	231
MIND_ECOLI	P0AEZ3	F1	Peripheral inner membrane protein facing the cytoplasm	270	Experimental Experimental	[23230279] [10096083]
MINE_ECOLI	P0A734	F1	Peripheral inner membrane protein facing the cytoplasm	88	Probable Probable Experimental	[20025670] [10096083] [21738659]
MIOC_ECOLI	P03817	A	Cytoplasmic	147
MLAB_ECOLI	P64602	F1	Peripheral inner membrane protein facing the cytoplasm	97	By similarity Experimental	[23230279]
MLAF_ECOLI	P63386	F1	Peripheral inner membrane protein facing the cytoplasm	269	Experimental	[23230279]
MMUM_ECOLI	Q47690	A	Cytoplasmic	310
MNGB_ECOLI	P54746	A	Cytoplasmic	877
MNME_ECOLI	P25522	F1	Peripheral inner membrane protein facing the cytoplasm	454	Probable Probable	[10601028] [17272300]
MOAC_ECOLI	P0A738	A	Cytoplasmic	161
MOAD_ECOLI	P30748	A	Cytoplasmic	81
MOAE_ECOLI	P30749	A	Cytoplasmic	150
MOBA_ECOLI	P32173	A	Cytoplasmic	194
MODC_ECOLI	P09833	F1	Peripheral inner membrane protein facing the cytoplasm	352
MODF_ECOLI	P31060	F1	Peripheral inner membrane protein facing the cytoplasm	490
MOEA_ECOLI	P12281	A	Cytoplasmic	411
MOLR_ECOLI	P33345	A	Cytoplasmic	1264
MPGP_ECOLI	P76329	A	Cytoplasmic	271
MPL_ECOLI	P37773	A	Cytoplasmic	457
MQO_ECOLI	P33940	F1	Peripheral inner membrane protein facing the cytoplasm	548	Experimental Experimental Experimental	[368072] [11092847] [23230279]
MREB_ECOLI	P0A9X4	F1	Peripheral inner membrane protein facing the cytoplasm	347	Probable Probable Probable Probable Probable Experimental Experimental	[20168300] [19078962] [21816350] [19008860] [16391237] [23230279] [17090951]
MRR_ECOLI	P24202	A	Cytoplasmic	304
MSRA_ECOLI	P0A744	A	Cytoplasmic	212	Experimental	[17272300]
MSYB_ECOLI	P25738	A	Cytoplasmic	124
MTLD_ECOLI	P09424	A	Cytoplasmic	382
MTNN_ECOLI	P0AF12	A	Cytoplasmic	232
MTOX_ECOLI	P40874	F1	Peripheral inner membrane protein facing the cytoplasm	372	Potential
MURA_ECOLI	P0A749	A	Cytoplasmic	419
MURC_ECOLI	P17952	F1	Peripheral inner membrane protein facing the cytoplasm	491	Probable Potential	[19766000] [23230279]
MURF_ECOLI	P11880	A	Cytoplasmic	452
MURG_ECOLI	P17443	F1	Peripheral inner membrane protein facing the cytoplasm	355	Probable Experimental Experimental	[8449890] [10892798] [23230279]
MURI_ECOLI	P22634	A	Cytoplasmic	285
MUTT_ECOLI	P08337	A	Cytoplasmic	129
MVIM_ECOLI	P75931	A	Cytoplasmic	307
NADA_ECOLI	P11458	A	Cytoplasmic	347
NADB_ECOLI	P10902	A	Cytoplasmic	540
NADC_ECOLI	P30011	A	Cytoplasmic	297
NADD_ECOLI	P0A752	A	Cytoplasmic	213
NADE_ECOLI	P18843	F1	Peripheral inner membrane protein facing the cytoplasm	275	Experimental	[23230279]
NAGA_ECOLI	P0AF18	A	Cytoplasmic	382
NAGB_ECOLI	P0A759	F1	Peripheral inner membrane protein facing the cytoplasm	266	Experimental	[23230279]
NAGZ_ECOLI	P75949	A	Cytoplasmic	341
NANE_ECOLI	P0A761	A	Cytoplasmic	229
NANK_ECOLI	P45425	A	Cytoplasmic	291
NAPD_ECOLI	P0A9I5	A	Cytoplasmic	87	Experimental	[17074894]
NARG_ECOLI	P09152	F1	Peripheral inner membrane protein facing the cytoplasm	1247	Experimental Experimental Experimental	[16286471] [23230279] [12910261]
NARH_ECOLI	P11349	F1	Peripheral inner membrane protein facing the cytoplasm	512	Experimental Experimental Experimental Probable	[2674654] [16286471] [23230279] [3053688] [2233673] [12910261]
NARJ_ECOLI	P0AF26	A	Cytoplasmic	236	Probable	[9305880]
NARY_ECOLI	P19318	F1	Peripheral inner membrane protein facing the cytoplasm	514	Experimental	[23230279]
NARZ_ECOLI	P19319	F1	Peripheral inner membrane protein facing the cytoplasm	1246	Experimental	[23230279]
NCPP_ECOLI	P39411	A	Cytoplasmic	170
NEMA_ECOLI	P77258	A	Cytoplasmic	365
NFSA_ECOLI	P17117	A	Cytoplasmic	240	Experimental	[12788749]
NIFJ_ECOLI	P52647	A	Cytoplasmic	1174
NIFU_ECOLI	P0ACD4	F1	Peripheral inner membrane protein facing the cytoplasm	128	Experimental	[23230279]
NIKD_ECOLI	P33593	F1	Peripheral inner membrane protein facing the cytoplasm	254
NIKE_ECOLI	P33594	F1	Peripheral inner membrane protein facing the cytoplasm	268
NIRB_ECOLI	P08201	A	Cytoplasmic	847
NOHA_ECOLI	P31061	A	Cytoplasmic	189
NOHB_ECOLI	P31062	A	Cytoplasmic	181
NORW_ECOLI	P37596	A	Cytoplasmic	377
NRDG_ECOLI	P0A9N8	A	Cytoplasmic	154
NTRB_ECOLI	P0AFB5	A	Cytoplasmic	349
NUDC_ECOLI	P32664	A	Cytoplasmic	257
NUDE_ECOLI	P45799	A	Cytoplasmic	186
NUDG_ECOLI	P77788	A	Cytoplasmic	135
NUDI_ECOLI	P52006	A	Cytoplasmic	141
NUDK_ECOLI	P37128	A	Cytoplasmic	191
NUDL_ECOLI	P43337	A	Cytoplasmic	192
NUOB_ECOLI	P0AFC7	F1	Peripheral inner membrane protein facing the cytoplasm	220	Experimental Experimental Experimental Experimental Experimental Experimental	[19189973] [15037611] [7607227] [23417064] [21822288] [23230279]
NUOG_ECOLI	P33602	F1	Peripheral inner membrane protein facing the cytoplasm	908	Probable Experimental Experimental Experimental	[16079137] [11416161] [15919657] [23230279]
NUOI_ECOLI	P0AFD6	F1	Peripheral inner membrane protein facing the cytoplasm	180	Experimental Experimental Experimental Experimental Experimental Experimental By similarity	[21822288] [23417064] [15037611] [19189973] [11416161] [23230279]
NUSB_ECOLI	P0A780	A	Cytoplasmic	139
OBG_ECOLI	P42641	F1	Peripheral inner membrane protein facing the cytoplasm	390	Experimental Experimental	[21529161] [15292126]
ODO1_ECOLI	P0AFG3	F1	Peripheral inner membrane protein facing the cytoplasm	933	Experimental Experimental	[15919657] [23230279]
ODO2_ECOLI	P0AFG6	F1	Peripheral inner membrane protein facing the cytoplasm	405	Experimental Experimental Experimental	[15919657] [23230279] [9298646]
OPDA_ECOLI	P27298	F1	Peripheral inner membrane protein facing the cytoplasm	680	Experimental	[23230279]
OPPD_ECOLI	P76027	F1	Peripheral inner membrane protein facing the cytoplasm	337	By similarity By similarity By similarity By similarity By similarity Experimental Experimental	[24793159] [1738314] [2821267] [16045610] [22087229] [3926486] [23230279]
OPPF_ECOLI	P77737	F1	Peripheral inner membrane protein facing the cytoplasm	334	Experimental	[23230279]
OTC1_ECOLI	P04391	A	Cytoplasmic	334
OTC2_ECOLI	P06960	A	Cytoplasmic	334
OTSB_ECOLI	P31678	A	Cytoplasmic	266
OXC_ECOLI	P0AFI0	A	Cytoplasmic	564
P5CR_ECOLI	P0A9L8	A	Cytoplasmic	269
PAAB_ECOLI	P76078	A	Cytoplasmic	95
PAAC_ECOLI	P76079	F1	Peripheral inner membrane protein facing the cytoplasm	248	Probable	[19766000]
PAAD_ECOLI	P76080	A	Cytoplasmic	165
PAAH_ECOLI	P76083	A	Cytoplasmic	475
PAAI_ECOLI	P76084	A	Cytoplasmic	140
PABA_ECOLI	P00903	A	Cytoplasmic	187
PANB_ECOLI	P31057	A	Cytoplasmic	264
PANC_ECOLI	P31663	A	Cytoplasmic	283
PDXB_ECOLI	P05459	A	Cytoplasmic	378
PDXH_ECOLI	P0AFI7	F1	Peripheral inner membrane protein facing the cytoplasm	218	Experimental	[23230279]
PDXK_ECOLI	P40191	A	Cytoplasmic	283
PFLA_ECOLI	P0A9N4	A	Cytoplasmic	246
PFLE_ECOLI	P75794	A	Cytoplasmic	299
PGK_ECOLI	P0A799	F1	Peripheral inner membrane protein facing the cytoplasm	387	Experimental	[23230279]
PGMB_ECOLI	P77366	A	Cytoplasmic	219
PHEA_ECOLI	P0A9J8	A	Cytoplasmic	386
PHNA_ECOLI	P0AFJ1	A	Cytoplasmic	111
PHNB_ECOLI	P16681	A	Cytoplasmic	147
PHNC_ECOLI	P16677	F1	Peripheral inner membrane protein facing the cytoplasm	262
PHNK_ECOLI	P16678	F1	Peripheral inner membrane protein facing the cytoplasm	252	By similarity
PHNL_ECOLI	P16679	F1	Peripheral inner membrane protein facing the cytoplasm	226	By similarity
PHNM_ECOLI	P16689	A	Cytoplasmic	378
PHNN_ECOLI	P16690	A	Cytoplasmic	185
PIMT_ECOLI	P0A7A5	A	Cytoplasmic	208
PINE_ECOLI	P03014	A	Cytoplasmic	184
PINH_ECOLI	P76611	A	Cytoplasmic	79
PINR_ECOLI	P0ADI0	A	Cytoplasmic	196
PLDB_ECOLI	P07000	F1	Peripheral inner membrane protein facing the cytoplasm	340	Experimental	[23230279]
PLSB_ECOLI	P0A7A7	F1	Peripheral inner membrane protein facing the cytoplasm	807	Probable Experimental Experimental Probable	[16294310] [23230279] [15919657] [4943977]
PNCA_ECOLI	P21369	A	Cytoplasmic	213
PNCC_ECOLI	P0A6G3	A	Cytoplasmic	165
POTA_ECOLI	P69874	F1	Peripheral inner membrane protein facing the cytoplasm	378	Experimental Experimental Probable Probable Experimental	[11976340] [8366082] [1939142] [7592703] [23230279]
POTG_ECOLI	P31134	F1	Peripheral inner membrane protein facing the cytoplasm	377
POXB_ECOLI	P07003	F1	Peripheral inner membrane protein facing the cytoplasm	572	Potential	[2663858]
PPIB_ECOLI	P23869	F1	Peripheral inner membrane protein facing the cytoplasm	164	Experimental Experimental	[23230279] [9268657]
PPSA_ECOLI	P23538	F1	Peripheral inner membrane protein facing the cytoplasm	792	Experimental	[23230279]
PPTA_ECOLI	P31992	A	Cytoplasmic	77
PPX_ECOLI	P0AFL6	F1	Peripheral inner membrane protein facing the cytoplasm	513	Experimental	[23230279]
PRET_ECOLI	P76440	A	Cytoplasmic	412
PRIB_ECOLI	P07013	A	Cytoplasmic	104
PROA_ECOLI	P07004	F1	Peripheral inner membrane protein facing the cytoplasm	417	Experimental	[23230279]
PROB_ECOLI	P0A7B5	A	Cytoplasmic	367
PROV_ECOLI	P14175	F1	Peripheral inner membrane protein facing the cytoplasm	400	Probable Experimental	[16079137] [23230279]
PRP2_ECOLI	P55799	A	Cytoplasmic	218
PRPC_ECOLI	P31660	A	Cytoplasmic	389
PRTL_ECOLI	P02338	A	Cytoplasmic	29
PSD_ECOLI	P0A8K1	F1	Peripheral inner membrane protein facing the cytoplasm	322	Experimental Experimental Experimental Experimental	[3042771] [1495415] [368058] [23230279]
PSPD_ECOLI	P0AFV8	F1	Peripheral inner membrane protein facing the cytoplasm	73	Probable Experimental	[12562786] [23230279]
PSS_ECOLI	P23830	F1	Peripheral inner membrane protein facing the cytoplasm	451	Experimental	[23230279]
PSTB_ECOLI	P0AAH0	F1	Peripheral inner membrane protein facing the cytoplasm	257	Probable Experimental	[3881386] [23230279]
PSUK_ECOLI	P30235	A	Cytoplasmic	313
PTFAH_ECOLI	P69811	F1	Peripheral inner membrane protein facing the cytoplasm	376	Probable Experimental Experimental	[15911532] [8013873] [2841594]
PTFB2_ECOLI	P69816	F1	Peripheral inner membrane protein facing the cytoplasm	106	By similarity
PTFX1_ECOLI	P77439	F1	Peripheral inner membrane protein facing the cytoplasm	831	Potential
PTGA_ECOLI	P69783	F1	Peripheral inner membrane protein facing the cytoplasm	169	Experimental Experimental Experimental	[12717030] [2960675] [23230279]
PTH_ECOLI	P0A7D1	A	Cytoplasmic	194
PTKB_ECOLI	P37188	F1	Peripheral inner membrane protein facing the cytoplasm	94	Potential Experimental	[16963640] [23230279]
PTMA_ECOLI	P69824	F1	Peripheral inner membrane protein facing the cytoplasm	147	Probable By similarity	[9525892]
PTNAB_ECOLI	P69797	F1	Peripheral inner membrane protein facing the cytoplasm	323	Probable Probable Experimental Experimental Experimental	[16079137] [15911532] [15919657] [10094700] [23230279]
PTPB1_ECOLI	P42909	A	Cytoplasmic	158
PTQB_ECOLI	P69795	F1	Peripheral inner membrane protein facing the cytoplasm	106	Probable Experimental	[10913122] [2092358]
PTSN_ECOLI	P69829	F1	Peripheral inner membrane protein facing the cytoplasm	163	Probable Probable Experimental	[17289841] [21605551] [23230279]
PUR1_ECOLI	P0AG16	F1	Peripheral inner membrane protein facing the cytoplasm	505	Probable	[19766000]
PUR2_ECOLI	P15640	A	Cytoplasmic	429
PUR3_ECOLI	P08179	A	Cytoplasmic	212
PUR9_ECOLI	P15639	A	Cytoplasmic	529
PURE_ECOLI	P0AG18	A	Cytoplasmic	169
PURT_ECOLI	P33221	A	Cytoplasmic	392
PUUE_ECOLI	P50457	A	Cytoplasmic	421
PYRB_ECOLI	P0A786	A	Cytoplasmic	311
PYRC_ECOLI	P05020	A	Cytoplasmic	348
PYRD_ECOLI	P0A7E1	F1	Peripheral inner membrane protein facing the cytoplasm	336	Experimental	[23230279]
PYRE_ECOLI	P0A7E3	A	Cytoplasmic	213
PYRF_ECOLI	P08244	A	Cytoplasmic	245
PYRG_ECOLI	P0A7E5	F1	Peripheral inner membrane protein facing the cytoplasm	545	Probable Experimental	[20639870] [23230279]
PYRH_ECOLI	P0A7E9	F1	Peripheral inner membrane protein facing the cytoplasm	241	Probable Probable Experimental	[9922246] [17272300] [23230279]
QOR1_ECOLI	P28304	A	Cytoplasmic	327
QUEA_ECOLI	P0A7F9	A	Cytoplasmic	356
QUED_ECOLI	P65870	A	Cytoplasmic	121
QUEE_ECOLI	P64554	A	Cytoplasmic	223
RACC_ECOLI	P15033	A	Cytoplasmic	91
RAIA_ECOLI	P0AD49	F1	Peripheral inner membrane protein facing the cytoplasm	113	Experimental	[23230279]
RAPA_ECOLI	P60240	A	Cytoplasmic	968
RARA_ECOLI	P0AAZ4	A	Cytoplasmic	447
RAVA_ECOLI	P31473	A	Cytoplasmic	498
RBFA_ECOLI	P0A7G2	F1	Peripheral inner membrane protein facing the cytoplasm	133	Experimental Experimental	[21529161] [23230279]
RBSA_ECOLI	P04983	F1	Peripheral inner membrane protein facing the cytoplasm	501
RBSR_ECOLI	P0ACQ0	A	Cytoplasmic	330
RCLA_ECOLI	P77212	A	Cytoplasmic	441
RCNR_ECOLI	P64530	A	Cytoplasmic	90
RECA_ECOLI	P0A7G6	F1	Peripheral inner membrane protein facing the cytoplasm	353	Probable	[2228969]
RECE_ECOLI	P15032	A	Cytoplasmic	866
RECN_ECOLI	P05824	A	Cytoplasmic	553	Probable	[21219465]
RECO_ECOLI	P0A7H3	A	Cytoplasmic	242
RECQ_ECOLI	P15043	A	Cytoplasmic	609
RECT_ECOLI	P33228	A	Cytoplasmic	269
RF1_ECOLI	P0A7I0	A	Cytoplasmic	360
RF2_ECOLI	P07012	A	Cytoplasmic	365
RFAB_ECOLI	P27127	A	Cytoplasmic	359
RFAG_ECOLI	P25740	F1	Peripheral inner membrane protein facing the cytoplasm	374	Probable Potential	[19766000] [23230279]
RFAJ_ECOLI	P27129	A	Cytoplasmic	338
RFAP_ECOLI	P25741	F1	Peripheral inner membrane protein facing the cytoplasm	265	Experimental	[23230279]
RFAQ_ECOLI	P25742	F1	Peripheral inner membrane protein facing the cytoplasm	344	Experimental	[23230279]
RFAS_ECOLI	P27126	A	Cytoplasmic	311
RFFA_ECOLI	P27833	A	Cytoplasmic	376
RFFC_ECOLI	P27832	A	Cytoplasmic	224
RHAA_ECOLI	P32170	A	Cytoplasmic	419
RHAD_ECOLI	P32169	A	Cytoplasmic	274
RHLE_ECOLI	P25888	F1	Peripheral inner membrane protein facing the cytoplasm	454	Experimental Experimental	[18083833] [23230279]
RHMD_ECOLI	P77215	A	Cytoplasmic	401
RHO_ECOLI	P0AG30	F1	Peripheral inner membrane protein facing the cytoplasm	419	Experimental	[23230279]
RHSB_ECOLI	P16917	F1	Peripheral inner membrane protein facing the cytoplasm	1411	Experimental	[23230279]
RHSC_ECOLI	P16918	A	Cytoplasmic	1397
RHSD_ECOLI	P16919	A	Cytoplasmic	1426
RIBA_ECOLI	P0A7I7	A	Cytoplasmic	196
RIBD_ECOLI	P25539	A	Cytoplasmic	367
RIHB_ECOLI	P33022	A	Cytoplasmic	313
RIHC_ECOLI	P22564	A	Cytoplasmic	304
RIMI_ECOLI	P0A944	A	Cytoplasmic	148
RIMJ_ECOLI	P0A948	F1	Peripheral inner membrane protein facing the cytoplasm	194	Experimental	[23230279]
RIMO_ECOLI	P0AEI4	A	Cytoplasmic	441
RIMP_ECOLI	P0A8A8	F1	Peripheral inner membrane protein facing the cytoplasm	150	Experimental	[21529161]
RIR3_ECOLI	P39452	A	Cytoplasmic	714
RL31B_ECOLI	P0A7N1	A	Cytoplasmic	87
RLMA_ECOLI	P36999	A	Cytoplasmic	269
RLMB_ECOLI	P63177	A	Cytoplasmic	243
RLMD_ECOLI	P55135	A	Cytoplasmic	433
RLME_ECOLI	P0C0R7	F1	Peripheral inner membrane protein facing the cytoplasm	209	Experimental Experimental	[21529161] [23230279]
RLMG_ECOLI	P42596	A	Cytoplasmic	378
RLMI_ECOLI	P75876	F1	Peripheral inner membrane protein facing the cytoplasm	396	Experimental	[23230279]
RLMN_ECOLI	P36979	A	Cytoplasmic	384
RLUB_ECOLI	P37765	F1	Peripheral inner membrane protein facing the cytoplasm	291	Experimental	[23230279]
RLUC_ECOLI	P0AA39	A	Cytoplasmic	319
RLUD_ECOLI	P33643	A	Cytoplasmic	326
RLUE_ECOLI	P75966	A	Cytoplasmic	217
RLUF_ECOLI	P32684	F1	Peripheral inner membrane protein facing the cytoplasm	290	Experimental	[23230279]
RMF_ECOLI	P0AFW2	A	Cytoplasmic	55
RMLA2_ECOLI	P61887	A	Cytoplasmic	293
RND_ECOLI	P09155	A	Cytoplasmic	375
RNE_ECOLI	P21513	F1	Peripheral inner membrane protein facing the cytoplasm	1061	Experimental Experimental Experimental Probable Experimental Experimental	[24438330] [18976283] [15911532] [22509045] [23230279] [2011493]
RNH_ECOLI	P0A7Y4	A	Cytoplasmic	155
RNLA_ECOLI	P52129	A	Cytoplasmic	357
RNT_ECOLI	P30014	A	Cytoplasmic	215
ROF_ECOLI	P0AFW8	A	Cytoplasmic	84
RPE_ECOLI	P0AG07	A	Cytoplasmic	225
RPIA_ECOLI	P0A7Z0	A	Cytoplasmic	219
RPOB_ECOLI	P0A8V2	F1	Peripheral inner membrane protein facing the cytoplasm	1342	Experimental	[23230279]
RPOZ_ECOLI	P0A800	F1	Peripheral inner membrane protein facing the cytoplasm	91	Experimental	[23230279]
RRF_ECOLI	P0A805	F1	Peripheral inner membrane protein facing the cytoplasm	185	Experimental	[23230279]
RSD_ECOLI	P0AFX4	A	Cytoplasmic	158
RSGA_ECOLI	P39286	F1	Peripheral inner membrane protein facing the cytoplasm	350	Experimental	[23230279]
RSMA_ECOLI	P06992	F1	Peripheral inner membrane protein facing the cytoplasm	273	Experimental Experimental	[23230279] [21529161]
RSMC_ECOLI	P39406	F1	Peripheral inner membrane protein facing the cytoplasm	343	Experimental	[23230279]
RSMD_ECOLI	P0ADX9	A	Cytoplasmic	198
RSMG_ECOLI	P0A6U5	A	Cytoplasmic	207
RSMH_ECOLI	P60390	F1	Peripheral inner membrane protein facing the cytoplasm	313	Probable Experimental Potential	[19766000] [10572301] [23230279]
RSMJ_ECOLI	P68567	A	Cytoplasmic	250
RSPA_ECOLI	P38104	A	Cytoplasmic	404
RSPB_ECOLI	P38105	A	Cytoplasmic	339
RSSA_ECOLI	P0AFR0	A	Cytoplasmic	301
RSUA_ECOLI	P0AA43	A	Cytoplasmic	231
RUSA_ECOLI	P0AG74	A	Cytoplasmic	120
RUTB_ECOLI	P75897	A	Cytoplasmic	230
RUTD_ECOLI	P75895	A	Cytoplasmic	266
RZPR_ECOLI	P77551	A	Cytoplasmic	147
SAPD_ECOLI	P0AAH4	F1	Peripheral inner membrane protein facing the cytoplasm	330	Experimental	[23230279]
SAPF_ECOLI	P0AAH8	F1	Peripheral inner membrane protein facing the cytoplasm	268	Experimental	[23230279]
SBCD_ECOLI	P0AG76	A	Cytoplasmic	400
SDHL_ECOLI	P16095	F1	Peripheral inner membrane protein facing the cytoplasm	454	Experimental	[23230279]
SDHM_ECOLI	P30744	A	Cytoplasmic	455	Experimental Experimental	[8385012] [8436113]
SELD_ECOLI	P16456	A	Cytoplasmic	347
SERA_ECOLI	P0A9T0	A	Cytoplasmic	410
SFGH2_ECOLI	P33018	A	Cytoplasmic	278
SGBH_ECOLI	P37678	A	Cytoplasmic	220
SGCA_ECOLI	P39363	A	Cytoplasmic	143
SGCE_ECOLI	P39362	A	Cytoplasmic	210
SGCQ_ECOLI	P39364	A	Cytoplasmic	268
SGCX_ECOLI	P39366	A	Cytoplasmic	373
SIXA_ECOLI	P76502	F1	Peripheral inner membrane protein facing the cytoplasm	161	Probable Probable Probable	[9489669] [17628145] [10734219]
SLYD_ECOLI	P0A9K9	F1	Peripheral inner membrane protein facing the cytoplasm	196	Experimental	[23230279]
SLYX_ECOLI	P0A8R4	A	Cytoplasmic	72
SMTA_ECOLI	P36566	A	Cytoplasmic	261
SPEB_ECOLI	P60651	A	Cytoplasmic	306
SPED_ECOLI	P0A7F6	A	Cytoplasmic	264
SPOT_ECOLI	P0AG24	A	Cytoplasmic	702	Probable	[17616600]
SRA_ECOLI	P68191	F1	Peripheral inner membrane protein facing the cytoplasm	45	Probable Experimental	[11292794] [23230279]
SRMB_ECOLI	P21507	F1	Peripheral inner membrane protein facing the cytoplasm	444	Experimental Experimental	[15919657] [23230279]
SRP54_ECOLI	P0AGD7	F1	Peripheral inner membrane protein facing the cytoplasm	453	Experimental Experimental	[18281057] [23230279]
SSPA_ECOLI	P0ACA3	A	Cytoplasmic	212
SSUB_ECOLI	P0AAI1	F1	Peripheral inner membrane protein facing the cytoplasm	255
SSUD_ECOLI	P80645	A	Cytoplasmic	381
SSUE_ECOLI	P80644	A	Cytoplasmic	191
STFQ_ECOLI	P77515	A	Cytoplasmic	320
SUFA_ECOLI	P77667	F1	Peripheral inner membrane protein facing the cytoplasm	122	Potential	[19366265]
SUFB_ECOLI	P77522	F1	Peripheral inner membrane protein facing the cytoplasm	495	Probable	[11943156]
SUFC_ECOLI	P77499	F1	Peripheral inner membrane protein facing the cytoplasm	248	Experimental By similarity	[12554644] [12941942]
SUFE_ECOLI	P76194	F1	Peripheral inner membrane protein facing the cytoplasm	138	Probable	[12941942]
SUHB_ECOLI	P0ADG4	F1	Peripheral inner membrane protein facing the cytoplasm	267	Experimental	[23230279]
SURE_ECOLI	P0A840	A	Cytoplasmic	253
SYC_ECOLI	P21888	A	Cytoplasmic	461
SYE_ECOLI	P04805	A	Cytoplasmic	471
SYFA_ECOLI	P08312	F1	Peripheral inner membrane protein facing the cytoplasm	327	Experimental	[23230279]
SYFB_ECOLI	P07395	F1	Peripheral inner membrane protein facing the cytoplasm	795	Experimental	[23230279]
SYH_ECOLI	P60906	F1	Peripheral inner membrane protein facing the cytoplasm	424	Experimental	[23230279]
SYI_ECOLI	P00956	A	Cytoplasmic	938
SYK1_ECOLI	P0A8N3	A	Cytoplasmic	505
SYL_ECOLI	P07813	A	Cytoplasmic	860
SYS_ECOLI	P0A8L1	F1	Peripheral inner membrane protein facing the cytoplasm	430	Experimental	[23230279]
SYT_ECOLI	P0A8M3	F1	Peripheral inner membrane protein facing the cytoplasm	642	Experimental	[23230279]
SYV_ECOLI	P07118	A	Cytoplasmic	951
SYW_ECOLI	P00954	A	Cytoplasmic	334
T1SK_ECOLI	P05719	A	Cytoplasmic	464
TADA_ECOLI	P68398	A	Cytoplasmic	167
TALB_ECOLI	P0A870	F1	Peripheral inner membrane protein facing the cytoplasm	317	Experimental	[23230279]
TATD_ECOLI	P27859	A	Cytoplasmic	260	Experimental Probable	[9298646] [10747959]
TAUB_ECOLI	Q47538	F1	Peripheral inner membrane protein facing the cytoplasm	255
TDCB_ECOLI	P0AGF6	F1	Peripheral inner membrane protein facing the cytoplasm	329	Potential
TDCD_ECOLI	P11868	A	Cytoplasmic	402
TDCE_ECOLI	P42632	A	Cytoplasmic	764
TDCF_ECOLI	P0AGL2	A	Cytoplasmic	129
TFAE_ECOLI	P09153	A	Cytoplasmic	200
TFAQ_ECOLI	P76155	A	Cytoplasmic	191
TGT_ECOLI	P0A847	A	Cytoplasmic	375
THGA_ECOLI	P07464	A	Cytoplasmic	203
THID_ECOLI	P76422	A	Cytoplasmic	266
THII_ECOLI	P77718	A	Cytoplasmic	482
THIK_ECOLI	P75948	F1	Peripheral inner membrane protein facing the cytoplasm	274
THIL_ECOLI	P0AGG0	A	Cytoplasmic	325
THIO2_ECOLI	P0AGG4	A	Cytoplasmic	139
THIQ_ECOLI	P31548	F1	Peripheral inner membrane protein facing the cytoplasm	232	By similarity	[12175925]
THIS_ECOLI	O32583	A	Cytoplasmic	66
THRC_ECOLI	P00934	A	Cytoplasmic	428
TIG_ECOLI	P0A850	F1	Peripheral inner membrane protein facing the cytoplasm	432	Experimental Experimental	[23230279] [8633085]
TILS_ECOLI	P52097	A	Cytoplasmic	432	Experimental	[17272300]
TLDD_ECOLI	P0AGG8	A	Cytoplasmic	481
TORI_ECOLI	Q2EES9	A	Cytoplasmic	66
TPIS_ECOLI	P0A858	F1	Peripheral inner membrane protein facing the cytoplasm	255	Experimental	[23230279]
TREF_ECOLI	P62601	A	Cytoplasmic	549	Experimental Probable	[8892826] [10816581]
TRKA_ECOLI	P0AGI8	F1	Peripheral inner membrane protein facing the cytoplasm	458	Probable Experimental	[2674131] [23230279]
TRMB_ECOLI	P0A8I5	A	Cytoplasmic	239
TRMD_ECOLI	P0A873	A	Cytoplasmic	255
TRML_ECOLI	P0AGJ7	A	Cytoplasmic	157
TRMN6_ECOLI	P31825	A	Cytoplasmic	245
TRPA_ECOLI	P0A877	A	Cytoplasmic	268
TRPE_ECOLI	P00895	F1	Peripheral inner membrane protein facing the cytoplasm	520	Probable	[19766000]
TRPH_ECOLI	P77766	A	Cytoplasmic	293
TRUD_ECOLI	Q57261	A	Cytoplasmic	349
TTCA_ECOLI	P76055	A	Cytoplasmic	311
TTDB_ECOLI	P0AC35	A	Cytoplasmic	201
TUSC_ECOLI	P45531	A	Cytoplasmic	119
TYPA_ECOLI	P32132	F1	Peripheral inner membrane protein facing the cytoplasm	607	Probable Potential	[19766000] [23230279]
TYRB_ECOLI	P04693	A	Cytoplasmic	397
TYSY_ECOLI	P0A884	A	Cytoplasmic	264
UBID_ECOLI	P0AAB4	F1	Peripheral inner membrane protein facing the cytoplasm	497	Experimental	[23230279]
UBIE_ECOLI	P0A887	A	Cytoplasmic	251
UBIF_ECOLI	P75728	A	Cytoplasmic	391
UBIG_ECOLI	P17993	A	Cytoplasmic	240
UBIX_ECOLI	P0AG03	A	Cytoplasmic	189
UCPA_ECOLI	P37440	A	Cytoplasmic	263
UGPC_ECOLI	P10907	F1	Peripheral inner membrane protein facing the cytoplasm	356	Experimental	[23230279]
ULAD_ECOLI	P39304	A	Cytoplasmic	216
ULAE_ECOLI	P39305	A	Cytoplasmic	284
ULAF_ECOLI	P39306	A	Cytoplasmic	228
UNG_ECOLI	P12295	A	Cytoplasmic	229
UPP_ECOLI	P0A8F0	A	Cytoplasmic	208
URK_ECOLI	P0A8F4	A	Cytoplasmic	213
USG_ECOLI	P08390	A	Cytoplasmic	337
USPD_ECOLI	P0AAB8	F1	Peripheral inner membrane protein facing the cytoplasm	142	Probable	[19766000]
USPF_ECOLI	P37903	A	Cytoplasmic	144	Experimental	[8391533]
UUP_ECOLI	P43672	F1	Peripheral inner membrane protein facing the cytoplasm	635	By similarity
UVRA_ECOLI	P0A698	F1	Peripheral inner membrane protein facing the cytoplasm	940	By similarity
UXAA_ECOLI	P42604	F1	Peripheral inner membrane protein facing the cytoplasm	495	Potential
UXUA_ECOLI	P24215	A	Cytoplasmic	394
UXUB_ECOLI	P39160	A	Cytoplasmic	486
VIAA_ECOLI	P0ADN0	A	Cytoplasmic	483
VSR_ECOLI	P09184	A	Cytoplasmic	156
WBBJ_ECOLI	P37750	F1	Peripheral inner membrane protein facing the cytoplasm	196	Probable	[19766000]
WBBL_ECOLI	P36667	F1	Peripheral inner membrane protein facing the cytoplasm	264	Probable	[19766000]
WCAA_ECOLI	P77414	A	Cytoplasmic	279
WCAB_ECOLI	P0ACC9	A	Cytoplasmic	162
WCAF_ECOLI	P0ACD2	A	Cytoplasmic	182
WCAI_ECOLI	P32057	A	Cytoplasmic	407
WECF_ECOLI	P56258	F1	Peripheral inner membrane protein facing the cytoplasm	359	Experimental	[23230279]
WECG_ECOLI	P27836	F1	Peripheral inner membrane protein facing the cytoplasm	246	Experimental	[23230279]
WRBA_ECOLI	P0A8G6	A	Cytoplasmic	198
XDHC_ECOLI	Q46801	A	Cytoplasmic	159
XYLA_ECOLI	P00944	A	Cytoplasmic	440
XYLB_ECOLI	P09099	A	Cytoplasmic	484
XYLG_ECOLI	P37388	F1	Peripheral inner membrane protein facing the cytoplasm	513
Y309_ECOLI	P75688	A	Cytoplasmic	70
YAAA_ECOLI	P0A8I3	A	Cytoplasmic	258
YAAY_ECOLI	P75620	F1	Peripheral inner membrane protein facing the cytoplasm	72	Potential
YACG_ECOLI	P0A8H8	A	Cytoplasmic	65
YACL_ECOLI	P0A8E5	A	Cytoplasmic	120
YADD_ECOLI	P31665	A	Cytoplasmic	300
YADG_ECOLI	P36879	F1	Peripheral inner membrane protein facing the cytoplasm	308	Potential Experimental	[23230279]
YADI_ECOLI	P36881	F1	Peripheral inner membrane protein facing the cytoplasm	146	By similarity
YAEH_ECOLI	P62768	F1	Peripheral inner membrane protein facing the cytoplasm	128	Experimental	[23230279]
YAEP_ECOLI	P0A8K5	A	Cytoplasmic	66
YAFF_ECOLI	Q2EEP9	A	Cytoplasmic	62
YAFJ_ECOLI	Q47147	A	Cytoplasmic	255
YAFO_ECOLI	Q47157	A	Cytoplasmic	132
YAFW_ECOLI	Q47684	A	Cytoplasmic	105
YAFX_ECOLI	P75676	A	Cytoplasmic	152
YAFZ_ECOLI	P77206	A	Cytoplasmic	273
YAGA_ECOLI	P37007	F1	Peripheral inner membrane protein facing the cytoplasm	384	Probable	[19766000]
YAGB_ECOLI	P37008	A	Cytoplasmic	116
YAGF_ECOLI	P77596	A	Cytoplasmic	655
YAGQ_ECOLI	P77183	A	Cytoplasmic	318
YAHD_ECOLI	P77736	A	Cytoplasmic	201
YAHE_ECOLI	P77297	A	Cytoplasmic	287
YAHG_ECOLI	P77221	A	Cytoplasmic	472
YAHK_ECOLI	P75691	F1	Peripheral inner membrane protein facing the cytoplasm	349	Potential Experimental	[23230279]
YAHM_ECOLI	P75692	A	Cytoplasmic	81
YAIA_ECOLI	P0AAN5	A	Cytoplasmic	63
YAIS_ECOLI	P71311	A	Cytoplasmic	185
YAJD_ECOLI	P0AAQ2	A	Cytoplasmic	115
YAJO_ECOLI	P77735	A	Cytoplasmic	324
YBAA_ECOLI	P0AAQ6	A	Cytoplasmic	117
YBAB_ECOLI	P0A8B5	A	Cytoplasmic	109
YBAE_ECOLI	P46890	A	Cytoplasmic	566
YBAJ_ECOLI	P0AAR0	A	Cytoplasmic	124
YBAK_ECOLI	P0AAR3	A	Cytoplasmic	159
YBAM_ECOLI	P45807	A	Cytoplasmic	53
[truncated: 367 more rows]
