# Supplementary material for: MatureP: prediction of secreted proteins with exclusive information from their mature regions
Source: Sci Rep. 2017 Jun 12;7:3263. doi: 10.1038/s41598-017-03557-4 (PMC5468347; doi:10.1038/s41598-017-03557-4)
Supplement: Supplementary file 3 — Table S2 [file 41598_2017_3557_MOESM3_ESM.xls]

## Sheet: Supplementary Table 2
Supplement Table 2: Binary code representation of amino acids and of corresponding physicochemical properties
Individual					Relaxed (11 groups)						Compact (9 groups)						Folding capacity (3 groups)
Amino Acid	One letter aminoacid Code	Numeric representation	Binary Coding		Physicochemical property	Unique symbol identifier	Amino acids in the group	Numeric representation	Binary Coding		Physicochemical property	Unique symbol identifier	Amino acids in the group	Numeric representation	Binary Coding		Physicochemical property	Unique symbol identifier	Amino acids in the group	Numeric representation	Binary Coding
Hydrophobic/Non Polar					Hydrophobic	Ph	L,I,F	(1)	10000000000		Acidic	@	D,E	(1)	100000000		Ordered	O	WFYIMLV	(1)	100
Methionine	M	(1)	10000000000000000000		Small	Sm	V,G,A,P	(2)	01000000000		Basic	+	K,R	(2)	010000000		Medium	M	NCTAG	(2)	010
Alanine	A	(2)	01000000000000000000		R	R	R	(3)	00100000000		Small	s	A,G	(3)	001000000		Disordered	D	RDHQKSEP	(3)	001
Valine	V	(3)	00100000000000000000		K	K	K	(4)	00010000000		Polar uncharged	o	T,S	(4)	000100000
Leucine	L	(4)	'00010000000000000000		D	D	D	(5)	00001000000		Hydrophobic	h	I,L,V,M	(5)	000010000
Isoleucine	I	(5)	'00001000000000000000		E	E	E	(6)	00000100000		Bulky	b	F,Y,W	(6)	000001000
Proline	P	(6)	'00000100000000000000		Hydroxyl	X	Y,T,S	(7)	00000010000		Proline	p	P	(7)	000000100
Phenylalanine	F	(7)	'00000010000000000000		Polar	pol	N,Q,C	(8)	00000001000		Polar	q	N,Q,H	(8)	000000010
Tryptophan	W	(8)	'00000001000000000000		H	H	H	(9)	00000000100		Cysteine	C	C	(9)	000000001
Hydrophobic/Polar					M	M	M	(10)	00000000010
Glycine	G	(9)	'00000000100000000000		W	W	W	(11)	00000000001
Serine	S	(10)	'00000000010000000000
Cysteine	C	(11)	'00000000001000000000
Asparagine	N	(12)	'00000000000100000000
Glutamine	Q	(13)	'00000000000010000000
Tyrosine	Y	(14)	'00000000000001000000
Threonine	T	(15)	'00000000000000100000
Polar/positive/Basic
Lysine	K	(16)	'00000000000000010000
Arginine	R	(17)	'00000000000000001000
Histidine	H	(18)	'00000000000000000100
Polar/negative/acidic
Aspartic Acid	D	(19)	'00000000000000000010
Glutamic Acid	E	(20)	00000000000000000001
