# Supplementary material for: MatureP: prediction of secreted proteins with exclusive information from their mature regions
Source: Sci Rep. 2017 Jun 12;7:3263. doi: 10.1038/s41598-017-03557-4 (PMC5468347; doi:10.1038/s41598-017-03557-4)
Supplement: Supplementary file 4 — Table S3 [file 41598_2017_3557_MOESM4_ESM.xls]

## Sheet: a. PF classifiers
Supplementary Table 3a: SVM-based models that were trained to separate secretory pre-proteins from cytoplasmic proteins.
⁰ Individual representation of amino acids: Each amino acid is represented with a unique 20-digit binary number
¹ Binary coding: Representation of physicochemical features of aas by using groups of aas (see SupplementaryTable 2)
² PF region: Region of the proform sequence used; +1 is the first aas after the initiative Methionine
* cPseAAC: Customized Pseudo amino acid composition (supplementary methods)
** AUC: area under the ROC curve; Metric used to estimate the preformance of a classifier. AUC corresponds to the area under a ROC curve. ROC curve is constructed by alculating the the sensitivity (y-axis) and 1-specificity (x-axis) of multiple potential classifiers. AUC depicts relative trade-offs between true positive (benefits) and false positive (costs) and represents the performance of the a…
*** Algorithm used during training process: RF: Random Forests SVM: Support Vector Machines; RLR: Ridge Logistic Regression
˜ Disorder: 20 training features that correspont to the total interaction energy per eigenvector ("folding component") of the energy predictor matrix P (see Methods)
¬ 20 input features that correspont to the total interaction energy per eigenvector of the energy predictor matrix P (see Methods)
NR Classifier were trained using the the non-redundant dataset (see Methods)
						MODELS
	Classifier ID					#P1	#P2	#P3	#P4	#P5	#P6		#P1 NR
			Total number of Features
	TRAINING FEATURES	1	2000	binary coding¹	Individual⁰	+	+			+			+
		2	1100		relaxed	+		+		+			+
		3	900		compact	+			+	+			+
		4	300		by disorder propensity						+
		8	140	cPseAAC*						+
		9	20	Interaction Energy¬						+
	PF region⁰					2-101							2-101
	Machine learning algorithm***					RLR				RF			RLR
	k-max					50	25	25	25	50	25		50
	Best Model					Linear				Nonlinear			Linear
	# Selected features					50	25	25	25	50	25		50
	Equivalent Signatures					1	1	1	1	1	1		31104
	TRAIN	Area Under the ROC Curve**				0.971875	0.904114	0.901934	0.951859	0.978163	0.922825		0.959993
		Accuracy				0.949582	0.886989	0.877469	0.914545	0.953066	0.897866		0.939758
		Balanced Accuracy				0.904242	0.764294	0.740652	0.859059	0.902339	0.754534		0.874817
	TEST	Area Under the ROC Curve				0.955058	0.910326	0.928045	0.940102	0.984929	0.890336		0.927614
		Accuracy				0.93554	0.88676	0.900697	0.909408	0.966899	0.888502		0.908714
		Balanced Accuracy				0.863553	0.752193	0.799583	0.820443	0.929301	0.737676		0.822625
	EXPERIMENTAL	Area Under the ROC Curve**				0.979641							0.742137
		Accuracy				0.857636							0.75
		Balanced Accuracy				0.895958							0.564987

## Sheet: b. MD classifiers
Supplementary Table 3b: SVM-based classifiers that were trained to separate mature domains from cytoplasmic proteins.
⁰ Individual representation of amino acids: Each amino acid is represented with a unique 20-digit binary number
¹ Binary coding: Representation of physicochemical features of aas by using groups of aas (see SupplementaryTable 2)
² MD region: Region of the mature domain used; +1 is the first aas after the cleavage site
* cPseAAC: Customized Pseudo amino acid composition (supplementary methods)
** AUC: area under the ROC curve; Metric used to estimate the preformance of a classifier. AUC corresponds to the area under a ROC curve. ROC curve is constructed by alculating the the sensitivity (y-axis) and 1-specificity (x-axis) of multiple potential classifiers. AUC depicts relative trade-offs between true positive (benefits) and false positive (costs) and represents the performance of the a…
*** Algorithm used during training process: RF: Random Forests SVM: Support Vector Machines; RLR: Ridge Logistic Regression
˜ Disorder: 20 training features that correspont to the total interaction energy per eigenvector ("folding component") of the energy predictor matrix P (see Methods)
∟ The final classifier trained using all secretory/cytoplasmic proteins and all training features.
¬ 20 input features that correspont to the total interaction energy per eigenvector of the energy predictor matrix P (see Methods)
NR Classifier were trained using the the non-redundant dataset (see Methods)
						MODELS
	Classifier ID					#M1	#M2	#M3	#M4	#M5	#M6	#M7	#M8	#M9	#M10	#M11	#M12	#M13	#M14	#M15	#M16	#M17	#M18	#M19	#M20	#M21	#M22		#M22NR
			Total number of Features
	TRAINING FEATURES	1	2000	binary coding¹	Individual⁰	+	+				+		+			+	+						+		+	+	+		+
		2	1100		relaxed	+		+			+		+			+	+									+	+		+
		3	900		compact	+			+		+		+			+	+							+		+	+		+
		4	300		by disorder propensity					+																+	+		+
		5	20	amino acid composition														+			+	+				+	+		+
		6	20^2	2-peptide content													+		+		+		+			+	+		+
		7	20^3	3-peptide content																+	+			+	+	+	+		+
		8	140	cPseAAC*										+	+	+	+					+				+	+		+
		9	20	Interaction Energy¬								+	+		+	+	+									+	+		+
	MD region²					3-102					3-42	3-102														103-202	3-102		3-102
	Machine learning algorithm***					RF	SVM	RF	RLR	RF	RF	RLR	RF	RF	RF	RF	RF	RF	RLR		RF	RF	RLR		RF	RLR	RF		RLR
	k-max					25	50	50	25	25	25	25	25	25	25	25	25	50	25	25	25	50	25	25	25	50	50		50
	Best Model					Non linear			Linear	Non linear		Linear	Non linear						Linear		Non linear		Linear		Non linear	Linear	Non linear		Linear
	# Selected features					25	50	50	25	25	25	6	25	22	18	25	25	14	50	25	25	21	25	25	25	32	50		50
	Equivalent Signatures					32	1	1	1	4	16	1	48	1	1	8	4	1	1	98304	2	128	1	3072	512	1	8192		144
	TRAIN	Area Under the ROC Curve **				0.728334	0.723703	0.737924	0.667686	0.67115	0.746603	0.847276	0.861034	0.908275	0.903126	0.905925	0.904654	0.898471	0.846561	0.771848	0.902341	0.906861	0.813014	0.790338	0.790012	0.89546	0.914637		0.876396
		Accuracy				0.827057	0.828038	0.82817	0.818333	0.825512	0.830924	0.85953	0.863261	0.877011	0.882714	0.890099	0.886647	0.883563	0.858551	0.832948	0.882567	0.875292	0.835564	0.837064	0.839326	0.891239	0.880571		0.858889
		Balanced Accuracy				0.55694	0.548332	0.558371	0.522195	0.517583	0.568821	0.668171	0.665077	0.668689	0.701172	0.727784	0.715428	0.699451	0.671395	0.578765	0.686517	0.6688	0.631007	0.598627	0.58786	0.767624	0.686026		0.752364
	TEST	Area Under the ROC Curve**				0.724154	0.708235	-	0.681358	0.707408	0.72385	0.841835	0.868482	0.909373	0.908609	0.910556	0.901304	0.901419	0.850721	0.774287	0.907793	0.909039	0.808783	0.76628	0.765725	0.896092	0.912398		0.848
		Accuracy				0.827526	0.824042	-	0.817073	0.832753	0.818815	0.864111	0.87108	0.858885	0.878049	0.878049	0.881533	0.869338	0.824042	0.839721	0.867596	0.858885	0.837979	0.844948	0.843206	0.904181	0.874564		0.85283
		Balanced Accuracy				0.560515	0.5	-	0.542493	0.54422	0.539656	0.664476	0.692065	0.62237	0.688506	0.684613	0.69062	0.663754	0.5	0.610742	0.647123	0.626264	0.640833	0.621701	0.585603	0.790017	0.666925		0.740465
	EXPERIMENTAL	Area Under the ROC Curve**				0.801377	0.642987	0.885828	0.794491	0.707408	0.791229	0.858644	0.935846	0.828742	0.828199	0.846684	0.862631	0.810439	0.824346	0.615078	0.824937	0.807901	0.609641	0.702428	0.716745	0.89546	0.851033		0.718075
		Accuracy				0.3	0.258333	0.341667	0.283333	0.832753	0.266667	0.3	0.625	0.641667	0.625	0.633333	0.641667	0.666667	0.857143	0.258333	0.666667	0.641667	0.341667	0.241667	0.258333	0.891239	0.633333		0.416667
		Balanced Accuracy				0.52809	0.5	0.55618	0.516854	0.54422	0.505618	0.52809	0.7472	0.737405	0.726169	0.742298	0.747916	0.754259	0.660247	0.5	0.754259	0.737405	0.55618	0.457231	0.5	0.767624	0.742298		0.544903

## Sheet: c. Linear Models
Supplementary Table 3c Linear equivalent classifiers trained using linear regression
⁰ Individual representation of amino acids: Each amino acid is represented with a unique 20-digit binary number
¹ Binary coding: Representation of physicochemical features of aas by using groups of aas (see SupplementaryTable 2)
² MD region: Region of the mature domain used; +1 is the first aas after the cleavage site
* cPseAAC: Customized Pseudo amino acid composition (supplementary methods)
** AUC: area under the ROC curve; Metric used to estimate the preformance of a classifier. AUC corresponds to the area under a ROC curve. ROC curve is constructed by alculating the the sensitivity (y-axis) and 1-specificity (x-axis) of multiple potential classifiers. AUC depicts relative trade-offs between true positive (benefits) and false positive (costs) and represents the performance of the a…
˜ Disorder: 20 training features that correspont to the total interaction energy per eigenvector ("folding component") of the energy predictor matrix P (see Methods)
∟ The final classifier trained using all secretory/cytoplasmic proteins and all training features.
¬ 20 input features that correspont to the total interaction energy per eigenvector of the energy predictor matrix P (see Methods)
						MODELS
	Classifier ID					#M1	#M2	#M3	#M7	#M9	#M11	#M13	#M14	#M22	#M22NR		#P5	#P6
			Total number of Features
	TRAINING FEATURES	1	2000	binary coding¹	Individual⁰	+	+				+			+	+		+
		2	1100		relaxed	+		+			+			+	+		+
		3	900		compact	+					+			+	+		+
		4	300		by disorder propensity									+	+			+
		6	20	amino acid composition								+		+	+
		7	20^2	2-peptide content									+	+	+
		8	20^3	3-peptide content										+	+
		5	140	cPseAAC*						+	+			+	+		+
		9	20	Interaction Energy¬					+		+			+	+		+
	MD region²					3-102											2-101
		Machine learning algorithm				Ridge Logistic Regression											Ridge Logistic Regression
		Kmax				50	50	50	25	25	25	25	25	50	50		50	50
		# Selected features				50	50	50	6	22	25	14	25	49	50		50	45
		Equivalent Signatures				1	1	1	1	1	8	1	1	49152	144		1	4
		TRAIN	Area Under the ROC Curve**			0.754941	0.739357	0.739357	0.847276	0.89798	0.90374	0.890582	0.799773	0.905057	0.876396		0.979584	0.924853
			Accuracy			0.828593	0.831055	0.831055	0.85953	0.892275	0.890718	0.891264	0.835831	0.885037	0.858889		0.957208	0.905856
			Balanced Accuracy			0.594358	0.584313	0.584313	0.668171	0.758908	0.765799	0.747664	0.618182	0.755774	0.752364		0.919114	0.808752
		TEST	Area Under the ROC Curve			0.749116		0.690767	0.841835	0.89695	0.895736	0.879304	0.824346	0.896197	0.848		0.984929	0.917485
			Accuracy			0.824042	0.811847	0.811847	0.864111	0.878049	0.883275	0.867596	0.857143	0.867596	0.85283		0.966899	0.905923
			Balanced Accuracy			0.566188	0.551002	0.551002	0.664476	0.711867	0.742292	0.682164	0.660247	0.709417	0.740465		0.929301	0.798861

## Sheet: d.Other Bacteria
Supplementary Table 3d Prediction of secretory and the cytoplasmic proteins across Gram negative and positive bacteria
⁰ Individual representation of amino acids: Each amino acid is represented with a unique 20-digit binary number
¹ Binary coding: Representation of physicochemical features of aas by using groups of aas (see SupplementaryTable 2)
** AUC: area under the ROC curve; Metric used to estimate the preformance of a classifier. AUC corresponds to the area under a ROC curve. ROC curve is constructed by alculating the the sensitivity (y-axis) and 1-specificity (x-axis) of multiple potential classifiers. AUC depicts relative trade-offs between true positive (benefits) and false positive (costs) and represents the performance of the a…
˜ Disorder: 20 training features that correspont to the total interaction energy per eigenvector ("folding component") of the energy predictor matrix P (see Methods)
∟ The final classifier trained using all secretory/cytoplasmic proteins and all training features.
¬ 20 input features that correspont to the total interaction energy per eigenvector of the energy predictor matrix P (see Methods)
						MODELS
		Classifier ID				#P1	#M7	#M21	#M22		#P1	#M22
			Total number of Features
	TRAINING FEATURES	1	2000	binary coding¹	Individual⁰	+		+	+		+	+
		2	1100		relaxed	+		+	+		+	+
		3	900		compact	+		+	+		+	+
		4	300		by disorder propensity				+			+
		6	20	amino acid composition					+			+
		7	20^2	2-peptide content				+	+			+
		8	20^3	3-peptide content					+			+
		5	140	cPseAAC*				+	+			+
		9	20	Interaction Energy¬			+	+	+			+
	MD region²					2-101	3-102				2-101	3-102
			Redundancy Reduction			no					yes
			Best Model			linear			non-linear		linear	non-linear
			Other Bacteria	Gram-	Area Under the ROC Curve**	0.979641	0.746076	0.89546	0.857894		0.96923	0.818033
					Accuracy	0.857636	0.656154	0.891239	0.749538		0.895936	0.734167
					Balanced Accuracy	0.895958	0.619267	0.767624	0.724453		0.87399	0.699607
				Gram+	Area Under the ROC Curve**	0.97593	0.823994	0.89546	0.900414		0.971017	0.872513
					Accuracy	0.961127	0.858257	0.891239	0.880603		0.961961	0.866716
					Balanced Accuracy	0.913498	0.730338	0.767624	0.802748		0.871608	0.775551

## Sheet: e. Selected Features
Supplementary Table 3e: Features that were selected using the SES algorithm
¹ The coefficinets of the linear decision function. The equation of the linear decision boundary is estimated by the support vectors and the Langrange multipliers of the SVM-based models
² X.n: where X is a feature and n the corresponding position on the sequence. A feature can be a single aminoacid or a group of amino acids. Related symbols: @: (D,E); +: (K,R); sml: (V,G,A,P); sm: (A,G); h: (I,L,V,M); ph: (L,I,F); b: (Y,W,F); o: (T,S); x:(Y,T,S); pol: (N,Q,C); q: (N,Q,H)
X%: frequency of the X type residue within sequences; X: one of the twenty amino acids (one letter code)
En.N: Nth correlation factor that is based on Engelman hydrophobicity scale (Supplementary Methods)
K/D.N: Nth correlation factor that is based on Kyte-Doolittle hydrophobicity scale
fc.N: Nth "folding component". Total interaction energy calculated using the Nth eigenvector of energy predictor matrix P (Zsuzsanna Dosztanyi et al, 2005)
X.n: X can be D for disordered, O for ordered and M for other type of residue at position n (see Table S2); D: (R,D,H,Q,K,S,E,P); O: (W,F,Y,I,M,L,V); M: (N,C,T,A,G)
XY: repressentation of dipeptides, X,Y: one of the twenty amino acids (one letter code)		s
XYZ: repressentation of tripeptides, X,Y,Z: one of the twenty amino acids (one letter code)
	Preprotein Classifiers	#P1	Features²	+. 1	+. 2	@.16	@.15	L.11	@.13	@.10	h. 9	h.12	@.17	A.20	@.14	L.10	@. 8	@. 7	@. 5	+.15	+.13	+.14	A.18	+.17	L.13	q. 7	q. 8	@. 4	@.12	@.11	A.22	@. 9	ph.14	q.15	@. 2	@. 6	A.21	L. 8	@.18	q.13	+.16	+.18	q.11	q.14	A.19	+.12	q. 9	@. 3	A. 9
		#P2		'L. 9'	'A.19'	'L.11'	'L.10'	'K. 1'	'A.17'	'L.12'	'L. 8'	'A.18'	'A.21'	'D.15'	'E.15'	'E.13'	'D.14'	'L.13'	'D.10'	'E.14'	'L. 7'	'R.14'	'S. 1'	'A. 7'	'E.16'	'D.12'	'A. 8'	'D. 2'
		#P3		'K. 1'	'ph. 6'	'ph. 4'	'ph. 5'	'ph. 3'	'E.59'	'x.23'	'ph.31'	'ph.11'	'ph.10'	'sml. 1'	'R.54'	'pol.45'	'R.26'	'R.84'	'E.87'	'pol.42'	'K.28'	'ph.25'	'E.94'	'sml. 2'	'pol.17'	'pol.15'	'R.85'	'pol.16'	'R.16'	'H.82'	'E.63'	'H.95'	'E.26'	'pol.38'	'R.22'	'ph.87'	'E.58'	'E.96'	'x.32'	'M.53'	'R.78'	'H.84'	'R.67'	'H.78'	'H.21'	'x.12'	'K. 3'	'pol.13'	'D.58'
		#P4		'+. 1'	'h. 9'	'@.15'	'h.11'	'@.14'	'@.12'	'h. 8'	'@.16'	'@.13'	'+.14'	'@.10'	'@. 7'	'+.13'	'@. 4'	'@. 9'	'@.17'	'q. 7'	'+.12'	'q. 6'	'sm.19'	'@. 2'	'q.12'	'@. 5'	'+.17'	'@. 8'
		#P5		'K/D. 2'	'E%'	fc. 7'	fc. 9'	'+. 1'	'K/D. 5'	'H%'	'+. 2'	'K/D. 1'	'@.16'	'ph.12'	'@.15'	'R%'	'@.10'	'K/D. 4'	'@.13'	'L.11'	'@.14'	'L.10'	'K/D. 6'	'+.14'	'h. 9'	'@. 8'	'@. 2'	'+.15'	'+.17'	'+.13'	'@. 7'	'q. 7'	'@. 5'	'q.13'	'L. 8'	'@.17'	'L.14'	'A.18'	'@.11'	'@. 9'	'q. 8'	'ph.13'	'A.20'	'@.12'	'+.16'	'A.19'	'@. 4'	'q.11'	'q. 9'
		#P6		'D. 9'	'D.14'	'D.10'	'D.13'	'h.12'	'D.11'	'D. 8'	'D.15'	'D.18'	'D.17'	'M.20'	'D.16'	'D. 7'	'M.19'	'D.12'	'D. 6'	'M.22'	'M. 1'	'M.21'	'M.18'	'h. 5'	'h.11'	'h.34'	'h.13'	'M. 2'	'h.24'	'h.64'	'h.51'	'h.31'	'M.25'	'h.39'	'M.23'	'h.65'	'h.29'	'D.19'	'h.10'	'h. 9'	'h. 7'	'h.26'	'h.15'	'M.14'	'h.62'	'M.28'	'M.30'	'D.69'
	Mature Form Classifiers	#M1	Features²	'V. 1'	'+. 1'	'ph. 6'	'ph. 4'	'ph. 3'	'E.59'	'ph. 5'	'o.23'	'L.31'	'Q.38'	'ph.10'	'ph.11'	'G. 4'	'Q.17'	'+. 3'	'+.15'	'G. 1'	'Y.31'	'pol.42'	'pol.45'	'h.43'	'L. 8'	'o. 6'	'R.26'	'L.17'
		#M2		'V. 1'	'K. 1'	'E.59'	'G. 4'	'L.31'	'L. 6'	'Q.38'	'Q.17'	'G. 1'	'L. 3'	'Y.31'	'I. 4'	'C.11'	'L. 8'	'I. 5'	'R.26'	'E.94'	'L.17'	'R.54'	'S.23'	'I.10'	'E.87'	'K.28'	'Q.42'	'L.25'	'N.45'	'F.32'	'Q.15'	'R.84'	'S.17'	'H.95'	'F. 3'	'T.70'	'R.22'	'I.55'	'C. 7'	'C.27'	'G. 3'	'R.85'	'R.16'	'L.43'	'E.96'	'E.26'	'D.58'	'N.29'	'H.82'
		#M3		'K. 1'	'ph. 6'	'ph. 4'	'ph. 5'	'ph. 3'	'E.59'	'x.23'	'ph.31'	'ph.11'	'ph.10'	'sml. 1'	'R.54'	'pol.45'	'R.26'	'R.84'	'E.87'	'pol.42'	'K.28'	'ph.25'	'E.94'	'sml. 2'	'pol.17'	'pol.15'	'R.85'	'pol.16'
		#M4		'+. 1'	'h. 4'	'o.23'	'o. 6'	'+. 3'	'h. 1'	'C.11'	'+.15'	'sm. 4'	'h.92'	'h.43'	'q.17'	'h.31'	'q.45'	'C. 7'	'C.27'	'@.63'	'b.66'	'q.38'	'C.86'	'h.13'	'P.12'	'q.46'	'o.17'	'P. 2'
		#M5		'h. 4'	'h. 1'	'h. 6'	'h. 3'	'h.10'	'h.17'	'h.11'	'h.93'	'h.80'	'h.26'	'h.71'	'h. 5'	'h.92'	'M.73'	'h.38'	'D.29'	'h.41'	'h.25'	'h.18'	'h.32'	'h.13'	'D.88'	'D.82'	'M.68'	'h.76'
		#M6		'V. 1'	'+. 1'	'ph. 6'	'ph. 4'	'ph. 3'	'ph. 5'	'o.23'	'L.31'	'Q.38'	'ph.10'	'ph.11'	'G. 4'	'Q.17'	'+. 3'	'+.15'	'G. 1'	'Y.31'	'L. 8'	'o. 6'	'R.26'	'L.17'	'C.11'	'K.28'	'F.32'	'L.25'
		#M7		fc. 7'	fc.15'	fc. 1'	fc.11'	fc. 5'	fc.12'
		#M8		fc. 7'	fc.15'	fc. 1'	'V. 1'	fc.11'	'K. 1'	'ph. 4'	'ph. 6'	'x.23'	'G. 4'	'+. 3'	fc. 5'	'ph. 3'	'ph. 5'	'Y.31'	'+.15'	'G. 1'	'L.25'	'L.31'	'q.45'	'E.59'	'b.66'	'o. 6'	'F.32'	'C.11'
		#M9		'N%'	'L%'	'H%'	'R%'	'E%'	'Q%'	'S%'	'T%'	'C%'	'I%'	'D%'	'En. 2'	'K/D. 3'	'Y%'	'P%'	'F%'	'K/D. 2'	'K/D.43'	'K/D.12'	'K/D.46'	'K%'
		#M10		fc. 7'	'N%'	fc.15'	'K/D. 2'	'C%'	'L%'	'H%'	fc. 1'	'R%'	'K/D. 3'	'D%'	'S%'	'Y%'	'En. 2'	'K/D.12'	'T%'	'K/D.43'
		#M11		fc. 7'	'N%'	fc.15'	'K. 2'	'C%'	'V. 1'	'L%'	'H%'	'K. 1'	fc. 1'	'R%'	'ph.4'	'K. 3'	'ph.6'	'G. 4'	'o.23'	'ph.3'	'+. 3'	'ph.5'	'G. 1'	'D%'	'S%'	'E.59'	'Y%'	'o. 6'
		#M12		fc. 7'	'N%'	fc.15'	'K. 2'	'C%'	'V.1'	'L%'	'H%'	'K.1'	fc. 1'	'R%'	'KD'	'ph.4'	'K. 3'	'ph.6'	'GD'	'YN'	'G.4'	'DK'	'o.23'	'FI'	'ph.3'	'+. 3'	'ph.5'	'G.1'
		#M13		'N%'	'L%'	'H%'	'R%'	'E%'	'Q%'	'C%'	'S%'	'I%'	'D%'	'T%'	'Y%'	'F%'
		#M14		'EL'	'AL'	'RR'	'TN'	'YN'	'AH'	'LL'	'KD'	'EE'	'LC'	'QS'	'GN'	'RE'	'RH'	'HL'	'PP'	'GR'	'DN'	'SN'	'IL'	'NT'	'NN'	'CG'	'SS'	'FI'	'LE'	'LH'	'DQ'	'LR'	'GD'	'TT'	'RA'	'RL'	'EF'	'QQ'	'ST'	'HV'	'ER'	'HC'	'AI'	'VH'	'DK'	'QN'	'NS'	'EI'	'ND'
		#M15		LAA	NPP	SES	MRL	SII	VPV	TPV	LQP	HGG	VTP	LIA	PAP	RLR	YFF	QKK	RLM	EWL	IAA	YYY	QPG	DFF	GNP	STS	MAA	DKD
		#M16		'N%'	'L%'	'H%'	'R%'	'E%'	'Q%'	'C%'	'S%'	'I%'	'D%'	'T%'	'PP'	'KD'	'Y%'	'FI'	'QS'	'DK'	'GD'	'F%'	'PAP'	'TY'	'AH'	'EF'	'YN'	'ST'
		#M17		'N%'	'L%'	'H%'	'R%'	'E%'	'Q%'	'T%'	'C%'	'S%'	'I%'	'En. 2'	'D%'	'Y%'	'K/D. 3'	'F%'	'P%'	'K/D. 2'	'K/D.43'	'K/D.12'	'K%'	'K/D.46'
		#M18		'EL'	'V.1'	'AL'	'RR'	'TN'	'AH'	'KD'	'K.1'	'YN'	'LL'	'EE'	'LC'	'QS'	'GN'	'RE'	'RH'	'HL'	'SN'	'NT'	'DN'	'GR'	'PP'	'NN'	'CG'	'LR'
		#M19		'LAA'	'NPP'	'+. 1'	'SES'	'MRL'	'SII'	'VPV'	'TPV'	'LQP'	'h. 4'	'o.23'	'HGG'	'o. 6'	'VTP'	'PAP'	'LIA'	'+. 3'	'RLR'	'YFF'	'h. 1'	'QKK'	'C.11'	'sm. 4'	'RLM'	'+.15'
		#M20		'LAA'	'NPP'	'V. 1'	'MRL'	'ESS'	'K. 1'	'SII'	'VPV'	'TPV'	'LQP'	'E.59'	'G. 4'	'HGG'	'VTP'	'LIA'	'RLR'	'PAP'	'I. 4'	'C.11'	'QKK'	'G. 1'	'YFF'	'I. 5'	'S.23'
		#M21		fc. 4'	fc.15'	'N%'	'C%'	'H%'	'Y%'	fc. 7'	'o. 1'	'RE'	'IL'	'K/D. 2'	'ELL'	'G. 1'	'K. 1'	'V. 1'	'IE'	'ph.5'	'G. 3'	'E%'	'M.40'	fc.16'	'LI'	'R.17'	'I%'	'AQA'	'+.88'	'IV'	'h. 4'	'EH'	'FP'	'G. 5'	'I.45'
		#M22		fc. 7'	'N%'	fc.15'	'K/D. 2'	'C%'	'V. 1'	'L%'	'H%'	'K. 1'	'R%'	'h.4'	fc. 1'	'KD'	'K/D. 3'	'ph. 6'	'YN'	'DK'	'S%'	'GD'	'FI'	'ph. 3'	'+. 3'	'G. 4'	'EF'	'x.23'	'ph. 5'	'G. 1'	'E.59'	'o. 6'	'PAP'	'YY'	'K.28'	'GT'	'F.32'	'Y.31'	'+.15'	'S. 1'	'pol.45'	'ph.11'	'En. 2'	'AH'	'NTN'	'M.53'	'W.12'	'ph.10'	'Y%'
[truncated: 4 more columns]
