# Supplementary material for: MatureP: prediction of secreted proteins with exclusive information from their mature regions
Source: Sci Rep. 2017 Jun 12;7:3263. doi: 10.1038/s41598-017-03557-4 (PMC5468347; doi:10.1038/s41598-017-03557-4)
Supplement: Supplementary file 6 — Table S5 [file 41598_2017_3557_MOESM6_ESM.xls]

## Sheet: a. List of bacteria
Supplementary Table 5a: List of Gram negative and positive bacteria and the number of predicted secretory proteins used to test MatureP performance
* Secretory proteins were predicted by SignaP, PRED-TAT and LipoP (see Methods)
#	Strain (Uniprot)	Gram class	Organism ID (Uniprot)	# Proteins	# Secretory*	# Proteins with Type I signal peptides*	# proteins with Type II signal peptides*
	Gamma
1	Salmonella bongori N268-08	-	1197719	4751	376	265	111
2	Yersinia pestis bv. Antiqua (strain Antiqua)	-	360102	4136	331	246	85
3	Citrobacter freundii UCI 31	-	1400136	4932	472	351	121
4	Klebsiella pneumoniae (strain 342)	-	507522	5739	518	383	135
5	Pseudomonas fluorescens	-	294	7426	783	565	218
6	Acinetobacter baumannii (strain ACICU)	-	405416	3746	359	219	140
7	Coxiella burnetii (strain RSA 331 / Henzerling II)	-	360115	1892	90	55	35
8	Legionella pneumophila subsp. pneumophila (strain Philadelphia 1 / ATCC 33152 / DSM 7513)	-	272624	2950	225	167	58
9	Haemophilus influenzae	-	727	3568	349	257	92
	Beta
10	Neisseria gonorrhoeae	-	485	6015	561	389	172
11	Bordetella pertussis (strain CS)	-	1017264	3275	286	223	63
12	Ralstonia pickettii (strain 12J)	-	402626	4891	490	374	116
	Alpha
13	Bartonella quintana JK 19	-	1134507	1308	27	0	27
14	Brucella melitensis biotype 2 (strain ATCC 23457)	-	546272	3125	216	173	43
15	Candidatus Liberibacter asiaticus str. Ishi-1	-	931202	1068	31	10	21
	Proteobacteria
16	Helicobacter pylori (strain HPAG1)	-	357544	1542	107	69	38
17	Campylobacter lari (strain RM2100 / D67 / ATCC BAA-1060)	-	306263	1545	96	58	38
18	Campylobacter coli 2548	-	887315	1809	95	50	45
	Clamydiae
19	Chlamydia trachomatis (strain D/UW-3/Cx)	-	272561	897	46	27	19
20	chlamydophila pneumoniae	-	83558	4081	205	119	86
	Bacteroidetes
21	Bacteroides fragilis (strain YCH46)	-	295405	4598	856	385	471
22	Capnocytophaga canimorsus (strain 5)	-	860228	2395	324	126	198
	Mollicutes
23	Mycoplasma pneumoniae 309	-	1112856	708	50	5	45
	Bacilli
24	Streptococcus equinus (Streptococcus bovis)	-	1335	1996	59	27	32
	Spirochetes
25	Borrelia hermsii YOR			1591	168	17	151
				Total=>	7120	4560	2560
#	Strain (Uniprot)	Gram class	Organism ID (Uniprot)	# Proteins	# Secretory	# Proteins with Type I signal peptides	# proteins with Type II signal peptides
1	Enterococcus faecalis (strain 62)	+	936153	3011	154	81	73
2	Streptococcus pneumoniae (strain 70585)	+	488221	2179	74	31	43
3	Streptococcus uberis (strain ATCC BAA-854 / 0140J)	+	218495	1761	59	25	34
4	Staphylococcus aureus (strain NCTC 8325)	+	93061	2892	112	54	58
5	Listeria ivanovii WSLC3009	+	1457190	2773	160	83	77
6	Bacillus cereus (strain ATCC 10987)	+	222523	5835	292	126	166
	Clostridia
7	Clostridium tetani (strain Massachusetts / E88)	+	212717	2416	117	47	70
	Actinobacteria
8	Mycobacterium tuberculosis (strain ATCC 25177 / H37Ra)	+	419947	3993	125	62	63
9	Mycobacterium paratuberculosis (strain ATCC BAA-968 / K-10)	+	262316	4321	135	65	70
10	Mycobacterium bovis	+	1765	4353	133	67	66
				Total=>	1361	641	720

## Sheet: b. Gram- secretory proteins
Supplementary Table 5b: List of Gram negative secretory and cytoplasmic proteins and corresponding prediction for the three basic models
	Protein Accession (Uniprot)	Protein ID (Uniprot)	Organism	Class (Secretory/Cytoplasmic	Included in Non Redundant Dataset
	A0A024A2C9	A0A024A2C9_HAEIF	Haemophilus Influenzae	Secretory	yes
	A0A024A3X0	A0A024A3X0_HAEIF	Haemophilus Influenzae	Secretory	yes
	A0A037UWZ6	A0A037UWZ6_HAEIF	Haemophilus Influenzae	Secretory
	A0A037UX15	A0A037UX15_HAEIF	Haemophilus Influenzae	Secretory	yes
	A0A037UX43	A0A037UX43_HAEIF	Haemophilus Influenzae	Secretory
	A0A037UY43	A0A037UY43_HAEIF	Haemophilus Influenzae	Secretory
	A0A037UZ83	A0A037UZ83_HAEIF	Haemophilus Influenzae	Secretory	yes
	A0A037UZH6	A0A037UZH6_HAEIF	Haemophilus Influenzae	Secretory
	A0A037UZK4	A0A037UZK4_HAEIF	Haemophilus Influenzae	Secretory
	A0A037UZM5	A0A037UZM5_HAEIF	Haemophilus Influenzae	Secretory
	A0A037UZV8	A0A037UZV8_HAEIF	Haemophilus Influenzae	Secretory	yes
	A0A037V054	A0A037V054_HAEIF	Haemophilus Influenzae	Secretory
	A0A037V095	A0A037V095_HAEIF	Haemophilus Influenzae	Secretory
	A0A037V0D1	A0A037V0D1_HAEIF	Haemophilus Influenzae	Secretory	yes
	A0A037V0H2	A0A037V0H2_HAEIF	Haemophilus Influenzae	Secretory
	A0A037V0Z2	A0A037V0Z2_HAEIF	Haemophilus Influenzae	Secretory
	A0A037V0Z3	A0A037V0Z3_HAEIF	Haemophilus Influenzae	Secretory	yes
	A0A037V124	A0A037V124_HAEIF	Haemophilus Influenzae	Secretory	yes
	A0A037V1B8	A0A037V1B8_HAEIF	Haemophilus Influenzae	Secretory
	A0A037V1Z3	A0A037V1Z3_HAEIF	Haemophilus Influenzae	Secretory	yes
	A0A037V256	A0A037V256_HAEIF	Haemophilus Influenzae	Secretory
	A0A037V2B0	A0A037V2B0_HAEIF	Haemophilus Influenzae	Secretory
	A0A037V2G2	A0A037V2G2_HAEIF	Haemophilus Influenzae	Secretory
	A0A037V2H6	A0A037V2H6_HAEIF	Haemophilus Influenzae	Secretory
	A0A037V2V1	A0A037V2V1_HAEIF	Haemophilus Influenzae	Secretory	yes
	A0A037V2W9	A0A037V2W9_HAEIF	Haemophilus Influenzae	Secretory
	A0A037V2Z4	A0A037V2Z4_HAEIF	Haemophilus Influenzae	Secretory	yes
	A0A037V313	A0A037V313_HAEIF	Haemophilus Influenzae	Secretory
	A0A037V378	A0A037V378_HAEIF	Haemophilus Influenzae	Secretory
	A0A037V3G7	A0A037V3G7_HAEIF	Haemophilus Influenzae	Secretory
	A0A037V3U3	A0A037V3U3_HAEIF	Haemophilus Influenzae	Secretory
	A0A037V3W6	A0A037V3W6_HAEIF	Haemophilus Influenzae	Secretory
	A0A037V3X8	A0A037V3X8_HAEIF	Haemophilus Influenzae	Secretory
	A0A037V3Z8	A0A037V3Z8_HAEIF	Haemophilus Influenzae	Secretory	yes
	A0A037V438	A0A037V438_HAEIF	Haemophilus Influenzae	Secretory	yes
	A0A037V446	A0A037V446_HAEIF	Haemophilus Influenzae	Secretory
	A0A037V4B7	A0A037V4B7_HAEIF	Haemophilus Influenzae	Secretory
	A0A037V4C6	A0A037V4C6_HAEIF	Haemophilus Influenzae	Secretory
	A0A037V4D0	A0A037V4D0_HAEIF	Haemophilus Influenzae	Secretory	yes
	A0A037V4E2	A0A037V4E2_HAEIF	Haemophilus Influenzae	Secretory
	A0A037V4G4	A0A037V4G4_HAEIF	Haemophilus Influenzae	Secretory
	A0A037V4M2	A0A037V4M2_HAEIF	Haemophilus Influenzae	Secretory
	A0A037V4N0	A0A037V4N0_HAEIF	Haemophilus Influenzae	Secretory	yes
	A0A037V4N1	A0A037V4N1_HAEIF	Haemophilus Influenzae	Secretory	yes
	A0A037V4P0	A0A037V4P0_HAEIF	Haemophilus Influenzae	Secretory
	A0A037V4Q8	A0A037V4Q8_HAEIF	Haemophilus Influenzae	Secretory
	A0A037V563	A0A037V563_HAEIF	Haemophilus Influenzae	Secretory
	A0A037V597	A0A037V597_HAEIF	Haemophilus Influenzae	Secretory
	A0A037V5B1	A0A037V5B1_HAEIF	Haemophilus Influenzae	Secretory
	A0A037V5C4	A0A037V5C4_HAEIF	Haemophilus Influenzae	Secretory
	A0A037V5G9	A0A037V5G9_HAEIF	Haemophilus Influenzae	Secretory	yes
	A0A037V5J2	A0A037V5J2_HAEIF	Haemophilus Influenzae	Secretory
	A0A037V5N7	A0A037V5N7_HAEIF	Haemophilus Influenzae	Secretory
	A0A037V5R5	A0A037V5R5_HAEIF	Haemophilus Influenzae	Secretory	yes
	A0A037V626	A0A037V626_HAEIF	Haemophilus Influenzae	Secretory
	A0A037V627	A0A037V627_HAEIF	Haemophilus Influenzae	Secretory
	A0A037V677	A0A037V677_HAEIF	Haemophilus Influenzae	Secretory
	A0A037V699	A0A037V699_HAEIF	Haemophilus Influenzae	Secretory
	A0A037V6C9	A0A037V6C9_HAEIF	Haemophilus Influenzae	Secretory
	A0A037V6D5	A0A037V6D5_HAEIF	Haemophilus Influenzae	Secretory
	A0A037V6E1	A0A037V6E1_HAEIF	Haemophilus Influenzae	Secretory
	A0A037V6F6	A0A037V6F6_HAEIF	Haemophilus Influenzae	Secretory	yes
	A0A037V6H1	A0A037V6H1_HAEIF	Haemophilus Influenzae	Secretory
	A0A037V6I1	A0A037V6I1_HAEIF	Haemophilus Influenzae	Secretory
	A0A037V6J9	A0A037V6J9_HAEIF	Haemophilus Influenzae	Secretory
	A0A037V6N2	A0A037V6N2_HAEIF	Haemophilus Influenzae	Secretory	yes
	A0A037V6R7	A0A037V6R7_HAEIF	Haemophilus Influenzae	Secretory
	A0A037V707	A0A037V707_HAEIF	Haemophilus Influenzae	Secretory
	A0A037V736	A0A037V736_HAEIF	Haemophilus Influenzae	Secretory
	A0A037V742	A0A037V742_HAEIF	Haemophilus Influenzae	Secretory	yes
	A0A037V7C4	A0A037V7C4_HAEIF	Haemophilus Influenzae	Secretory	yes
	A0A037V7M1	A0A037V7M1_HAEIF	Haemophilus Influenzae	Secretory	yes
	A0A037V7N6	A0A037V7N6_HAEIF	Haemophilus Influenzae	Secretory
	A0A037V7R2	A0A037V7R2_HAEIF	Haemophilus Influenzae	Secretory
	A0A037V7V0	A0A037V7V0_HAEIF	Haemophilus Influenzae	Secretory
	A0A037V7Y5	A0A037V7Y5_HAEIF	Haemophilus Influenzae	Secretory
	A0A037V7Z9	A0A037V7Z9_HAEIF	Haemophilus Influenzae	Secretory
	A0A037V8C6	A0A037V8C6_HAEIF	Haemophilus Influenzae	Secretory	yes
	A0A037V8D8	A0A037V8D8_HAEIF	Haemophilus Influenzae	Secretory	yes
	A0A037V8K2	A0A037V8K2_HAEIF	Haemophilus Influenzae	Secretory	yes
	A0A037V8L7	A0A037V8L7_HAEIF	Haemophilus Influenzae	Secretory	yes
	A0A037V8L9	A0A037V8L9_HAEIF	Haemophilus Influenzae	Secretory
	A0A037V8R4	A0A037V8R4_HAEIF	Haemophilus Influenzae	Secretory
	A0A037V8Y1	A0A037V8Y1_HAEIF	Haemophilus Influenzae	Secretory
	A0A037V986	A0A037V986_HAEIF	Haemophilus Influenzae	Secretory
	A0A037V998	A0A037V998_HAEIF	Haemophilus Influenzae	Secretory	yes
	A0A037V9A6	A0A037V9A6_HAEIF	Haemophilus Influenzae	Secretory	yes
	A0A037V9F7	A0A037V9F7_HAEIF	Haemophilus Influenzae	Secretory
	A0A037V9G8	A0A037V9G8_HAEIF	Haemophilus Influenzae	Secretory
	A0A037V9T9	A0A037V9T9_HAEIF	Haemophilus Influenzae	Secretory
	A0A037V9W0	A0A037V9W0_HAEIF	Haemophilus Influenzae	Secretory
	A0A037V9W5	A0A037V9W5_HAEIF	Haemophilus Influenzae	Secretory
	A0A037VAB0	A0A037VAB0_HAEIF	Haemophilus Influenzae	Secretory	yes
	A0A037VAD5	A0A037VAD5_HAEIF	Haemophilus Influenzae	Secretory
	A0A037VAF3	A0A037VAF3_HAEIF	Haemophilus Influenzae	Secretory
	A0A037VAG2	A0A037VAG2_HAEIF	Haemophilus Influenzae	Secretory
	A0A037VAH8	A0A037VAH8_HAEIF	Haemophilus Influenzae	Secretory	yes
	A0A037VAJ4	A0A037VAJ4_HAEIF	Haemophilus Influenzae	Secretory
	A0A037VAK1	A0A037VAK1_HAEIF	Haemophilus Influenzae	Secretory
	A0A037VAQ6	A0A037VAQ6_HAEIF	Haemophilus Influenzae	Secretory
	A0A037VAR0	A0A037VAR0_HAEIF	Haemophilus Influenzae	Secretory	yes
	A0A037VAS0	A0A037VAS0_HAEIF	Haemophilus Influenzae	Secretory
	A0A037VAU8	A0A037VAU8_HAEIF	Haemophilus Influenzae	Secretory	yes
	A0A037VAV5	A0A037VAV5_HAEIF	Haemophilus Influenzae	Secretory	yes
	A0A037VAW3	A0A037VAW3_HAEIF	Haemophilus Influenzae	Secretory
	A0A037VB11	A0A037VB11_HAEIF	Haemophilus Influenzae	Secretory
	A0A037VB23	A0A037VB23_HAEIF	Haemophilus Influenzae	Secretory
	A0A037VB26	A0A037VB26_HAEIF	Haemophilus Influenzae	Secretory
	A0A037VB93	A0A037VB93_HAEIF	Haemophilus Influenzae	Secretory
	A0A037VBE3	A0A037VBE3_HAEIF	Haemophilus Influenzae	Secretory	yes
	A0A037VBH4	A0A037VBH4_HAEIF	Haemophilus Influenzae	Secretory	yes
	A0A037VBJ0	A0A037VBJ0_HAEIF	Haemophilus Influenzae	Secretory
	A0A037VBJ8	A0A037VBJ8_HAEIF	Haemophilus Influenzae	Secretory
	A0A037VBK0	A0A037VBK0_HAEIF	Haemophilus Influenzae	Secretory
	A0A037VBQ7	A0A037VBQ7_HAEIF	Haemophilus Influenzae	Secretory
	A0A037VBU8	A0A037VBU8_HAEIF	Haemophilus Influenzae	Secretory
	A0A037VC30	A0A037VC30_HAEIF	Haemophilus Influenzae	Secretory
	A0A037VC39	A0A037VC39_HAEIF	Haemophilus Influenzae	Secretory
	A0A037VC88	A0A037VC88_HAEIF	Haemophilus Influenzae	Secretory
	A0A037VCB0	A0A037VCB0_HAEIF	Haemophilus Influenzae	Secretory
	A0A037VCI0	A0A037VCI0_HAEIF	Haemophilus Influenzae	Secretory
	A0A037VCM6	A0A037VCM6_HAEIF	Haemophilus Influenzae	Secretory
	A0A037VCP5	A0A037VCP5_HAEIF	Haemophilus Influenzae	Secretory
	A0A037VCV5	A0A037VCV5_HAEIF	Haemophilus Influenzae	Secretory
	A0A037VDA9	A0A037VDA9_HAEIF	Haemophilus Influenzae	Secretory	yes
	A0A037VDC0	A0A037VDC0_HAEIF	Haemophilus Influenzae	Secretory
	A0A037VDR1	A0A037VDR1_HAEIF	Haemophilus Influenzae	Secretory
	A0A037VDW8	A0A037VDW8_HAEIF	Haemophilus Influenzae	Secretory
	A0A037VE13	A0A037VE13_HAEIF	Haemophilus Influenzae	Secretory	yes
	A0A037VE62	A0A037VE62_HAEIF	Haemophilus Influenzae	Secretory	yes
	A0A037VEB7	A0A037VEB7_HAEIF	Haemophilus Influenzae	Secretory	yes
	A0A037VEL0	A0A037VEL0_HAEIF	Haemophilus Influenzae	Secretory
	A0A037VEL6	A0A037VEL6_HAEIF	Haemophilus Influenzae	Secretory
	A0A037VEM3	A0A037VEM3_HAEIF	Haemophilus Influenzae	Secretory
	A0A037VF38	A0A037VF38_HAEIF	Haemophilus Influenzae	Secretory	yes
	A0A037VF54	A0A037VF54_HAEIF	Haemophilus Influenzae	Secretory
	A0A037VFB5	A0A037VFB5_HAEIF	Haemophilus Influenzae	Secretory
	A0A037VG30	A0A037VG30_HAEIF	Haemophilus Influenzae	Secretory
	A0A037VGB4	A0A037VGB4_HAEIF	Haemophilus Influenzae	Secretory
	A0A037VGC8	A0A037VGC8_HAEIF	Haemophilus Influenzae	Secretory	yes
	A0A037VGT9	A0A037VGT9_HAEIF	Haemophilus Influenzae	Secretory	yes
	A0A037VH80	A0A037VH80_HAEIF	Haemophilus Influenzae	Secretory
	A0A037VH98	A0A037VH98_HAEIF	Haemophilus Influenzae	Secretory
	A0A037VHB6	A0A037VHB6_HAEIF	Haemophilus Influenzae	Secretory
	A0A060A5Z2	A0A060A5Z2_PSEFL	Pseudomonas fluorescens	Secretory
	A0A060A9K4	A0A060A9K4_PSEFL	Pseudomonas fluorescens	Secretory
	A0A060A9N0	A0A060A9N0_PSEFL	Pseudomonas fluorescens	Secretory	yes
	A0A060A9Z0	A0A060A9Z0_PSEFL	Pseudomonas fluorescens	Secretory
	A0A060AET9	A0A060AET9_PSEFL	Pseudomonas fluorescens	Secretory
	A0A060AF70	A0A060AF70_PSEFL	Pseudomonas fluorescens	Secretory
	A0A060AF88	A0A060AF88_PSEFL	Pseudomonas fluorescens	Secretory	yes
	A0A060AF93	A0A060AF93_PSEFL	Pseudomonas fluorescens	Secretory	yes
	A0A060AFA3	A0A060AFA3_PSEFL	Pseudomonas fluorescens	Secretory
	A0A060AFB7	A0A060AFB7_PSEFL	Pseudomonas fluorescens	Secretory	yes
	A0A060AFC8	A0A060AFC8_PSEFL	Pseudomonas fluorescens	Secretory
	A0A066S4A2	A0A066S4A2_NEIGO	Neisseria gonorrhoeae	Secretory
	A0A066S4B8	A0A066S4B8_NEIGO	Neisseria gonorrhoeae	Secretory
	A0A066S4P3	A0A066S4P3_NEIGO	Neisseria gonorrhoeae	Secretory	yes
	A0A066S557	A0A066S557_NEIGO	Neisseria gonorrhoeae	Secretory
	A0A066S581	A0A066S581_NEIGO	Neisseria gonorrhoeae	Secretory
	A0A066S5F2	A0A066S5F2_NEIGO	Neisseria gonorrhoeae	Secretory
	A0A066S5S0	A0A066S5S0_NEIGO	Neisseria gonorrhoeae	Secretory
	A0A066S5T4	A0A066S5T4_NEIGO	Neisseria gonorrhoeae	Secretory
	A0A066S671	A0A066S671_NEIGO	Neisseria gonorrhoeae	Secretory
	A0A066S689	A0A066S689_NEIGO	Neisseria gonorrhoeae	Secretory
	A0A066S6M1	A0A066S6M1_NEIGO	Neisseria gonorrhoeae	Secretory
	A0A066S6U1	A0A066S6U1_NEIGO	Neisseria gonorrhoeae	Secretory	yes
	A0A066S6U6	A0A066S6U6_NEIGO	Neisseria gonorrhoeae	Secretory
	A0A066S6V3	A0A066S6V3_NEIGO	Neisseria gonorrhoeae	Secretory
	A0A066S6Z6	A0A066S6Z6_NEIGO	Neisseria gonorrhoeae	Secretory
	A0A066S7G7	A0A066S7G7_NEIGO	Neisseria gonorrhoeae	Secretory	yes
	A0A066S817	A0A066S817_NEIGO	Neisseria gonorrhoeae	Secretory
	A0A066S835	A0A066S835_NEIGO	Neisseria gonorrhoeae	Secretory
	A0A066S839	A0A066S839_NEIGO	Neisseria gonorrhoeae	Secretory
	A0A066S888	A0A066S888_NEIGO	Neisseria gonorrhoeae	Secretory
	A0A066S8C6	A0A066S8C6_NEIGO	Neisseria gonorrhoeae	Secretory	yes
	A0A066S8D0	A0A066S8D0_NEIGO	Neisseria gonorrhoeae	Secretory
	A0A066S8L9	A0A066S8L9_NEIGO	Neisseria gonorrhoeae	Secretory	yes
	A0A066S8S1	A0A066S8S1_NEIGO	Neisseria gonorrhoeae	Secretory
	A0A066S8Y3	A0A066S8Y3_NEIGO	Neisseria gonorrhoeae	Secretory
	A0A066S8Z7	A0A066S8Z7_NEIGO	Neisseria gonorrhoeae	Secretory	yes
	A0A066S901	A0A066S901_NEIGO	Neisseria gonorrhoeae	Secretory
	A0A066S913	A0A066S913_NEIGO	Neisseria gonorrhoeae	Secretory
	A0A066S9F5	A0A066S9F5_NEIGO	Neisseria gonorrhoeae	Secretory	yes
	A0A066S9G9	A0A066S9G9_NEIGO	Neisseria gonorrhoeae	Secretory
	A0A066S9N2	A0A066S9N2_NEIGO	Neisseria gonorrhoeae	Secretory	yes
	A0A066S9R4	A0A066S9R4_NEIGO	Neisseria gonorrhoeae	Secretory	yes
	A0A066SA21	A0A066SA21_NEIGO	Neisseria gonorrhoeae	Secretory
	A0A066SA31	A0A066SA31_NEIGO	Neisseria gonorrhoeae	Secretory
	A0A066SA82	A0A066SA82_NEIGO	Neisseria gonorrhoeae	Secretory
	A0A066SAH5	A0A066SAH5_NEIGO	Neisseria gonorrhoeae	Secretory	yes
	A0A066SAL2	A0A066SAL2_NEIGO	Neisseria gonorrhoeae	Secretory
	A0A066SAL4	A0A066SAL4_NEIGO	Neisseria gonorrhoeae	Secretory	yes
	A0A066SAR7	A0A066SAR7_NEIGO	Neisseria gonorrhoeae	Secretory	yes
	A0A066SAT3	A0A066SAT3_NEIGO	Neisseria gonorrhoeae	Secretory
	A0A066SAW9	A0A066SAW9_NEIGO	Neisseria gonorrhoeae	Secretory	yes
	A0A066SB03	A0A066SB03_NEIGO	Neisseria gonorrhoeae	Secretory
	A0A066SB36	A0A066SB36_NEIGO	Neisseria gonorrhoeae	Secretory	yes
	A0A066SB47	A0A066SB47_NEIGO	Neisseria gonorrhoeae	Secretory	yes
	A0A066SBC4	A0A066SBC4_NEIGO	Neisseria gonorrhoeae	Secretory
	A0A066SBE2	A0A066SBE2_NEIGO	Neisseria gonorrhoeae	Secretory
	A0A066SBM8	A0A066SBM8_NEIGO	Neisseria gonorrhoeae	Secretory	yes
	A0A066SBP2	A0A066SBP2_NEIGO	Neisseria gonorrhoeae	Secretory
	A0A066SBQ1	A0A066SBQ1_NEIGO	Neisseria gonorrhoeae	Secretory
	A0A066SBV9	A0A066SBV9_NEIGO	Neisseria gonorrhoeae	Secretory	yes
	A0A066SBY9	A0A066SBY9_NEIGO	Neisseria gonorrhoeae	Secretory
	A0A066SC48	A0A066SC48_NEIGO	Neisseria gonorrhoeae	Secretory
	A0A066SCA2	A0A066SCA2_NEIGO	Neisseria gonorrhoeae	Secretory
	A0A066SCC0	A0A066SCC0_NEIGO	Neisseria gonorrhoeae	Secretory
	A0A066SCH5	A0A066SCH5_NEIGO	Neisseria gonorrhoeae	Secretory
	A0A066SCH7	A0A066SCH7_NEIGO	Neisseria gonorrhoeae	Secretory
	A0A066SCM0	A0A066SCM0_NEIGO	Neisseria gonorrhoeae	Secretory
	A0A066SCN9	A0A066SCN9_NEIGO	Neisseria gonorrhoeae	Secretory	yes
	A0A066SCQ0	A0A066SCQ0_NEIGO	Neisseria gonorrhoeae	Secretory
	A0A066SCW0	A0A066SCW0_NEIGO	Neisseria gonorrhoeae	Secretory
	A0A066SCW6	A0A066SCW6_NEIGO	Neisseria gonorrhoeae	Secretory
	A0A066SCY7	A0A066SCY7_NEIGO	Neisseria gonorrhoeae	Secretory	yes
	A0A066SCZ9	A0A066SCZ9_NEIGO	Neisseria gonorrhoeae	Secretory
	A0A066SD00	A0A066SD00_NEIGO	Neisseria gonorrhoeae	Secretory	yes
	A0A066SD14	A0A066SD14_NEIGO	Neisseria gonorrhoeae	Secretory
	A0A066SD23	A0A066SD23_NEIGO	Neisseria gonorrhoeae	Secretory
	A0A066SD80	A0A066SD80_NEIGO	Neisseria gonorrhoeae	Secretory	yes
	A0A066SD96	A0A066SD96_NEIGO	Neisseria gonorrhoeae	Secretory	yes
	A0A066SDD3	A0A066SDD3_NEIGO	Neisseria gonorrhoeae	Secretory
	A0A066SDH9	A0A066SDH9_NEIGO	Neisseria gonorrhoeae	Secretory
	A0A066SDN5	A0A066SDN5_NEIGO	Neisseria gonorrhoeae	Secretory	yes
	A0A066SDY8	A0A066SDY8_NEIGO	Neisseria gonorrhoeae	Secretory
	A0A066SDZ8	A0A066SDZ8_NEIGO	Neisseria gonorrhoeae	Secretory
	A0A066SE20	A0A066SE20_NEIGO	Neisseria gonorrhoeae	Secretory	yes
	A0A066SE51	A0A066SE51_NEIGO	Neisseria gonorrhoeae	Secretory	yes
	A0A066SE56	A0A066SE56_NEIGO	Neisseria gonorrhoeae	Secretory	yes
	A0A066SE61	A0A066SE61_NEIGO	Neisseria gonorrhoeae	Secretory
	A0A066SEA9	A0A066SEA9_NEIGO	Neisseria gonorrhoeae	Secretory
	A0A066SEB4	A0A066SEB4_NEIGO	Neisseria gonorrhoeae	Secretory	yes
	A0A066SEC4	A0A066SEC4_NEIGO	Neisseria gonorrhoeae	Secretory
	A0A066SEH2	A0A066SEH2_NEIGO	Neisseria gonorrhoeae	Secretory	yes
	A0A066SEL2	A0A066SEL2_NEIGO	Neisseria gonorrhoeae	Secretory	yes
	A0A066SEQ1	A0A066SEQ1_NEIGO	Neisseria gonorrhoeae	Secretory
	A0A066SEX8	A0A066SEX8_NEIGO	Neisseria gonorrhoeae	Secretory	yes
	A0A066SF19	A0A066SF19_NEIGO	Neisseria gonorrhoeae	Secretory	yes
	A0A066SF26	A0A066SF26_NEIGO	Neisseria gonorrhoeae	Secretory
	A0A066SF29	A0A066SF29_NEIGO	Neisseria gonorrhoeae	Secretory
	A0A066SF51	A0A066SF51_NEIGO	Neisseria gonorrhoeae	Secretory
	A0A066SF65	A0A066SF65_NEIGO	Neisseria gonorrhoeae	Secretory	yes
	A0A066SF71	A0A066SF71_NEIGO	Neisseria gonorrhoeae	Secretory
	A0A066SF91	A0A066SF91_NEIGO	Neisseria gonorrhoeae	Secretory
	A0A066SFA1	A0A066SFA1_NEIGO	Neisseria gonorrhoeae	Secretory
	A0A066SFC5	A0A066SFC5_NEIGO	Neisseria gonorrhoeae	Secretory
	A0A066SFD8	A0A066SFD8_NEIGO	Neisseria gonorrhoeae	Secretory
	A0A066SFG6	A0A066SFG6_NEIGO	Neisseria gonorrhoeae	Secretory	yes
	A0A066SFG9	A0A066SFG9_NEIGO	Neisseria gonorrhoeae	Secretory
	A0A066SFJ9	A0A066SFJ9_NEIGO	Neisseria gonorrhoeae	Secretory
	A0A066SFK5	A0A066SFK5_NEIGO	Neisseria gonorrhoeae	Secretory	yes
	A0A066SFL9	A0A066SFL9_NEIGO	Neisseria gonorrhoeae	Secretory
	A0A066SFM2	A0A066SFM2_NEIGO	Neisseria gonorrhoeae	Secretory
	A0A066SFN3	A0A066SFN3_NEIGO	Neisseria gonorrhoeae	Secretory	yes
	A0A066SFR3	A0A066SFR3_NEIGO	Neisseria gonorrhoeae	Secretory	yes
	A0A066SFS6	A0A066SFS6_NEIGO	Neisseria gonorrhoeae	Secretory
	A0A066SFU0	A0A066SFU0_NEIGO	Neisseria gonorrhoeae	Secretory
	A0A066SG13	A0A066SG13_NEIGO	Neisseria gonorrhoeae	Secretory
	A0A066SG28	A0A066SG28_NEIGO	Neisseria gonorrhoeae	Secretory
	A0A066SG66	A0A066SG66_NEIGO	Neisseria gonorrhoeae	Secretory
	A0A066SG81	A0A066SG81_NEIGO	Neisseria gonorrhoeae	Secretory
	A0A066SG90	A0A066SG90_NEIGO	Neisseria gonorrhoeae	Secretory
	A0A066SGA2	A0A066SGA2_NEIGO	Neisseria gonorrhoeae	Secretory
	A0A066SGC0	A0A066SGC0_NEIGO	Neisseria gonorrhoeae	Secretory
	A0A066SGE9	A0A066SGE9_NEIGO	Neisseria gonorrhoeae	Secretory	yes
	A0A066SGF8	A0A066SGF8_NEIGO	Neisseria gonorrhoeae	Secretory	yes
	A0A066SGG1	A0A066SGG1_NEIGO	Neisseria gonorrhoeae	Secretory
	A0A066SGI9	A0A066SGI9_NEIGO	Neisseria gonorrhoeae	Secretory
	A0A066SGJ5	A0A066SGJ5_NEIGO	Neisseria gonorrhoeae	Secretory
	A0A066SGN4	A0A066SGN4_NEIGO	Neisseria gonorrhoeae	Secretory
	A0A066SGR3	A0A066SGR3_NEIGO	Neisseria gonorrhoeae	Secretory	yes
	A0A066SGR4	A0A066SGR4_NEIGO	Neisseria gonorrhoeae	Secretory	yes
	A0A066SGS5	A0A066SGS5_NEIGO	Neisseria gonorrhoeae	Secretory
	A0A066SGU0	A0A066SGU0_NEIGO	Neisseria gonorrhoeae	Secretory	yes
	A0A066SH22	A0A066SH22_NEIGO	Neisseria gonorrhoeae	Secretory
	A0A066SH30	A0A066SH30_NEIGO	Neisseria gonorrhoeae	Secretory
	A0A066SH68	A0A066SH68_NEIGO	Neisseria gonorrhoeae	Secretory	yes
	A0A066SH89	A0A066SH89_NEIGO	Neisseria gonorrhoeae	Secretory	yes
	A0A066SH98	A0A066SH98_NEIGO	Neisseria gonorrhoeae	Secretory
	A0A066SHD4	A0A066SHD4_NEIGO	Neisseria gonorrhoeae	Secretory
	A0A066SHI5	A0A066SHI5_NEIGO	Neisseria gonorrhoeae	Secretory	yes
	A0A066SHM0	A0A066SHM0_NEIGO	Neisseria gonorrhoeae	Secretory
	A0A066SHQ4	A0A066SHQ4_NEIGO	Neisseria gonorrhoeae	Secretory
	A0A066SHR7	A0A066SHR7_NEIGO	Neisseria gonorrhoeae	Secretory
	A0A066SHR8	A0A066SHR8_NEIGO	Neisseria gonorrhoeae	Secretory	yes
	A0A066SHU7	A0A066SHU7_NEIGO	Neisseria gonorrhoeae	Secretory
	A0A066SHV2	A0A066SHV2_NEIGO	Neisseria gonorrhoeae	Secretory
	A0A066SHX6	A0A066SHX6_NEIGO	Neisseria gonorrhoeae	Secretory
	A0A066SHY9	A0A066SHY9_NEIGO	Neisseria gonorrhoeae	Secretory	yes
	A0A066SHZ2	A0A066SHZ2_NEIGO	Neisseria gonorrhoeae	Secretory
	A0A066SI25	A0A066SI25_NEIGO	Neisseria gonorrhoeae	Secretory	yes
	A0A066SI31	A0A066SI31_NEIGO	Neisseria gonorrhoeae	Secretory	yes
	A0A066SI43	A0A066SI43_NEIGO	Neisseria gonorrhoeae	Secretory
	A0A066SI99	A0A066SI99_NEIGO	Neisseria gonorrhoeae	Secretory
	A0A066SIG1	A0A066SIG1_NEIGO	Neisseria gonorrhoeae	Secretory	yes
	A0A066SII4	A0A066SII4_NEIGO	Neisseria gonorrhoeae	Secretory
	A0A066SIL7	A0A066SIL7_NEIGO	Neisseria gonorrhoeae	Secretory
	A0A066SIM0	A0A066SIM0_NEIGO	Neisseria gonorrhoeae	Secretory
	A0A066SIU2	A0A066SIU2_NEIGO	Neisseria gonorrhoeae	Secretory	yes
	A0A066SIX6	A0A066SIX6_NEIGO	Neisseria gonorrhoeae	Secretory
	A0A066SIY9	A0A066SIY9_NEIGO	Neisseria gonorrhoeae	Secretory
	A0A066SIZ5	A0A066SIZ5_NEIGO	Neisseria gonorrhoeae	Secretory	yes
	A0A066SJ00	A0A066SJ00_NEIGO	Neisseria gonorrhoeae	Secretory
	A0A066SJB8	A0A066SJB8_NEIGO	Neisseria gonorrhoeae	Secretory
	A0A066SJH4	A0A066SJH4_NEIGO	Neisseria gonorrhoeae	Secretory
	A0A066SJJ9	A0A066SJJ9_NEIGO	Neisseria gonorrhoeae	Secretory
	A0A066SJK6	A0A066SJK6_NEIGO	Neisseria gonorrhoeae	Secretory
	A0A066SJP4	A0A066SJP4_NEIGO	Neisseria gonorrhoeae	Secretory	yes
	A0A066SJQ6	A0A066SJQ6_NEIGO	Neisseria gonorrhoeae	Secretory
	A0A066SJV0	A0A066SJV0_NEIGO	Neisseria gonorrhoeae	Secretory
	A0A066SJV9	A0A066SJV9_NEIGO	Neisseria gonorrhoeae	Secretory
	A0A066SJY4	A0A066SJY4_NEIGO	Neisseria gonorrhoeae	Secretory
	A0A066SJY6	A0A066SJY6_NEIGO	Neisseria gonorrhoeae	Secretory
	A0A066SJZ3	A0A066SJZ3_NEIGO	Neisseria gonorrhoeae	Secretory
	A0A066SJZ5	A0A066SJZ5_NEIGO	Neisseria gonorrhoeae	Secretory
	A0A066SK64	A0A066SK64_NEIGO	Neisseria gonorrhoeae	Secretory
	A0A066SKD7	A0A066SKD7_NEIGO	Neisseria gonorrhoeae	Secretory
	A0A066SKF3	A0A066SKF3_NEIGO	Neisseria gonorrhoeae	Secretory	yes
	A0A066SKG6	A0A066SKG6_NEIGO	Neisseria gonorrhoeae	Secretory	yes
	A0A066SKM8	A0A066SKM8_NEIGO	Neisseria gonorrhoeae	Secretory
	A0A066SKP6	A0A066SKP6_NEIGO	Neisseria gonorrhoeae	Secretory	yes
	A0A066SKR8	A0A066SKR8_NEIGO	Neisseria gonorrhoeae	Secretory	yes
	A0A066SKU0	A0A066SKU0_NEIGO	Neisseria gonorrhoeae	Secretory
	A0A066SKV7	A0A066SKV7_NEIGO	Neisseria gonorrhoeae	Secretory
	A0A066SKY2	A0A066SKY2_NEIGO	Neisseria gonorrhoeae	Secretory
	A0A066SKZ0	A0A066SKZ0_NEIGO	Neisseria gonorrhoeae	Secretory	yes
	A0A066SL08	A0A066SL08_NEIGO	Neisseria gonorrhoeae	Secretory
	A0A066SL57	A0A066SL57_NEIGO	Neisseria gonorrhoeae	Secretory
	A0A066SL79	A0A066SL79_NEIGO	Neisseria gonorrhoeae	Secretory
	A0A066SLB2	A0A066SLB2_NEIGO	Neisseria gonorrhoeae	Secretory
	A0A066SLD6	A0A066SLD6_NEIGO	Neisseria gonorrhoeae	Secretory
	A0A066SLD7	A0A066SLD7_NEIGO	Neisseria gonorrhoeae	Secretory	yes
	A0A066SLK0	A0A066SLK0_NEIGO	Neisseria gonorrhoeae	Secretory
	A0A066SLL2	A0A066SLL2_NEIGO	Neisseria gonorrhoeae	Secretory
	A0A066SLL9	A0A066SLL9_NEIGO	Neisseria gonorrhoeae	Secretory	yes
	A0A066SLT0	A0A066SLT0_NEIGO	Neisseria gonorrhoeae	Secretory
	A0A066SLV4	A0A066SLV4_NEIGO	Neisseria gonorrhoeae	Secretory	yes
	A0A066SLZ0	A0A066SLZ0_NEIGO	Neisseria gonorrhoeae	Secretory
	A0A066SM74	A0A066SM74_NEIGO	Neisseria gonorrhoeae	Secretory
	A0A066SM90	A0A066SM90_NEIGO	Neisseria gonorrhoeae	Secretory
	A0A066SMB2	A0A066SMB2_NEIGO	Neisseria gonorrhoeae	Secretory
	A0A066SME0	A0A066SME0_NEIGO	Neisseria gonorrhoeae	Secretory
	A0A066SMF3	A0A066SMF3_NEIGO	Neisseria gonorrhoeae	Secretory	yes
	A0A066SMH4	A0A066SMH4_NEIGO	Neisseria gonorrhoeae	Secretory
	A0A066SML3	A0A066SML3_NEIGO	Neisseria gonorrhoeae	Secretory
	A0A066SML5	A0A066SML5_NEIGO	Neisseria gonorrhoeae	Secretory
	A0A066SMM7	A0A066SMM7_NEIGO	Neisseria gonorrhoeae	Secretory	yes
	A0A066SMN2	A0A066SMN2_NEIGO	Neisseria gonorrhoeae	Secretory
	A0A066SMP0	A0A066SMP0_NEIGO	Neisseria gonorrhoeae	Secretory
	A0A066SMY6	A0A066SMY6_NEIGO	Neisseria gonorrhoeae	Secretory
	A0A066SN02	A0A066SN02_NEIGO	Neisseria gonorrhoeae	Secretory
	A0A066SN38	A0A066SN38_NEIGO	Neisseria gonorrhoeae	Secretory
	A0A066SN69	A0A066SN69_NEIGO	Neisseria gonorrhoeae	Secretory
	A0A066SN70	A0A066SN70_NEIGO	Neisseria gonorrhoeae	Secretory	yes
	A0A066SNG0	A0A066SNG0_NEIGO	Neisseria gonorrhoeae	Secretory
	A0A066SNH6	A0A066SNH6_NEIGO	Neisseria gonorrhoeae	Secretory	yes
	A0A066SNJ5	A0A066SNJ5_NEIGO	Neisseria gonorrhoeae	Secretory
	A0A066SNN0	A0A066SNN0_NEIGO	Neisseria gonorrhoeae	Secretory	yes
	A0A066SNP2	A0A066SNP2_NEIGO	Neisseria gonorrhoeae	Secretory
	A0A066SPC4	A0A066SPC4_NEIGO	Neisseria gonorrhoeae	Secretory
	A0A066SPE0	A0A066SPE0_NEIGO	Neisseria gonorrhoeae	Secretory	yes
	A0A066SPF4	A0A066SPF4_NEIGO	Neisseria gonorrhoeae	Secretory	yes
	A0A066SPK2	A0A066SPK2_NEIGO	Neisseria gonorrhoeae	Secretory
	A0A066SPL0	A0A066SPL0_NEIGO	Neisseria gonorrhoeae	Secretory	yes
	A0A066SPN3	A0A066SPN3_NEIGO	Neisseria gonorrhoeae	Secretory
	A0A066SPN8	A0A066SPN8_NEIGO	Neisseria gonorrhoeae	Secretory	yes
	A0A066SPS0	A0A066SPS0_NEIGO	Neisseria gonorrhoeae	Secretory	yes
	A0A066SPV4	A0A066SPV4_NEIGO	Neisseria gonorrhoeae	Secretory
	A0A066SPY1	A0A066SPY1_NEIGO	Neisseria gonorrhoeae	Secretory
	A0A066SQ31	A0A066SQ31_NEIGO	Neisseria gonorrhoeae	Secretory
	A0A066SQ38	A0A066SQ38_NEIGO	Neisseria gonorrhoeae	Secretory
	A0A066SQC4	A0A066SQC4_NEIGO	Neisseria gonorrhoeae	Secretory	yes
	A0A066SQF6	A0A066SQF6_NEIGO	Neisseria gonorrhoeae	Secretory
	A0A066SQK2	A0A066SQK2_NEIGO	Neisseria gonorrhoeae	Secretory
	A0A066SQK8	A0A066SQK8_NEIGO	Neisseria gonorrhoeae	Secretory	yes
	A0A066SQW4	A0A066SQW4_NEIGO	Neisseria gonorrhoeae	Secretory
	A0A066SR55	A0A066SR55_NEIGO	Neisseria gonorrhoeae	Secretory
	A0A066SR64	A0A066SR64_NEIGO	Neisseria gonorrhoeae	Secretory
	A0A066SR83	A0A066SR83_NEIGO	Neisseria gonorrhoeae	Secretory
	A0A066SRA3	A0A066SRA3_NEIGO	Neisseria gonorrhoeae	Secretory
	A0A066SRF7	A0A066SRF7_NEIGO	Neisseria gonorrhoeae	Secretory
	A0A066SRJ2	A0A066SRJ2_NEIGO	Neisseria gonorrhoeae	Secretory
	A0A066SRJ9	A0A066SRJ9_NEIGO	Neisseria gonorrhoeae	Secretory	yes
	A0A066SRW4	A0A066SRW4_NEIGO	Neisseria gonorrhoeae	Secretory
	A0A066SS19	A0A066SS19_NEIGO	Neisseria gonorrhoeae	Secretory
	A0A066SS29	A0A066SS29_NEIGO	Neisseria gonorrhoeae	Secretory
	A0A066SS38	A0A066SS38_NEIGO	Neisseria gonorrhoeae	Secretory	yes
	A0A066SS58	A0A066SS58_NEIGO	Neisseria gonorrhoeae	Secretory
	A0A066SS79	A0A066SS79_NEIGO	Neisseria gonorrhoeae	Secretory
	A0A066SSI7	A0A066SSI7_NEIGO	Neisseria gonorrhoeae	Secretory
	A0A066SSQ2	A0A066SSQ2_NEIGO	Neisseria gonorrhoeae	Secretory
	A0A066SSQ9	A0A066SSQ9_NEIGO	Neisseria gonorrhoeae	Secretory	yes
	A0A066SSR3	A0A066SSR3_NEIGO	Neisseria gonorrhoeae	Secretory
	A0A066SSU9	A0A066SSU9_NEIGO	Neisseria gonorrhoeae	Secretory	yes
	A0A066SSX6	A0A066SSX6_NEIGO	Neisseria gonorrhoeae	Secretory	yes
	A0A066SSZ7	A0A066SSZ7_NEIGO	Neisseria gonorrhoeae	Secretory
	A0A066ST12	A0A066ST12_NEIGO	Neisseria gonorrhoeae	Secretory
	A0A066ST58	A0A066ST58_NEIGO	Neisseria gonorrhoeae	Secretory
	A0A066STA6	A0A066STA6_NEIGO	Neisseria gonorrhoeae	Secretory
	A0A066STC2	A0A066STC2_NEIGO	Neisseria gonorrhoeae	Secretory	yes
	A0A066STG4	A0A066STG4_NEIGO	Neisseria gonorrhoeae	Secretory	yes
	A0A066STS2	A0A066STS2_NEIGO	Neisseria gonorrhoeae	Secretory	yes
	A0A066STZ9	A0A066STZ9_NEIGO	Neisseria gonorrhoeae	Secretory
	A0A066SU19	A0A066SU19_NEIGO	Neisseria gonorrhoeae	Secretory	yes
	A0A066SU64	A0A066SU64_NEIGO	Neisseria gonorrhoeae	Secretory
	A0A066SUE6	A0A066SUE6_NEIGO	Neisseria gonorrhoeae	Secretory
	A0A066SUH3	A0A066SUH3_NEIGO	Neisseria gonorrhoeae	Secretory
	A0A066SUL7	A0A066SUL7_NEIGO	Neisseria gonorrhoeae	Secretory
	A0A066SUR6	A0A066SUR6_NEIGO	Neisseria gonorrhoeae	Secretory	yes
	A0A066SUU6	A0A066SUU6_NEIGO	Neisseria gonorrhoeae	Secretory
	A0A066SUY8	A0A066SUY8_NEIGO	Neisseria gonorrhoeae	Secretory
	A0A066SV67	A0A066SV67_NEIGO	Neisseria gonorrhoeae	Secretory
	A0A066SV79	A0A066SV79_NEIGO	Neisseria gonorrhoeae	Secretory	yes
	A0A066SV83	A0A066SV83_NEIGO	Neisseria gonorrhoeae	Secretory
	A0A066SVA9	A0A066SVA9_NEIGO	Neisseria gonorrhoeae	Secretory	yes
	A0A066SVJ4	A0A066SVJ4_NEIGO	Neisseria gonorrhoeae	Secretory	yes
	A0A066SW27	A0A066SW27_NEIGO	Neisseria gonorrhoeae	Secretory	yes
	A0A066SW79	A0A066SW79_NEIGO	Neisseria gonorrhoeae	Secretory	yes
	A0A066SWB8	A0A066SWB8_NEIGO	Neisseria gonorrhoeae	Secretory
	A0A067WEH8	A0A067WEH8_BARQI	Bartonella quintana JK 19	Secretory	yes
	A0A067WF81	A0A067WF81_BARQI	Bartonella quintana JK 19	Secretory	yes
	A0A067WF87	A0A067WF87_BARQI	Bartonella quintana JK 19	Secretory
	A0A067WFQ8	A0A067WFQ8_BARQI	Bartonella quintana JK 19	Secretory	yes
	A0A067WGM7	A0A067WGM7_BARQI	Bartonella quintana JK 19	Secretory	yes
	A0A067WGY8	A0A067WGY8_BARQI	Bartonella quintana JK 19	Secretory
	A0A067WHF4	A0A067WHF4_BARQI	Bartonella quintana JK 19	Secretory	yes
	A0A067WHN4	A0A067WHN4_BARQI	Bartonella quintana JK 19	Secretory
	A0A067WHW1	A0A067WHW1_BARQI	Bartonella quintana JK 19	Secretory	yes
	A0A067WI00	A0A067WI00_BARQI	Bartonella quintana JK 19	Secretory
	A0A067WI40	A0A067WI40_BARQI	Bartonella quintana JK 19	Secretory
	A0A067WJC6	A0A067WJC6_BARQI	Bartonella quintana JK 19	Secretory
	A0A067WJL7	A0A067WJL7_BARQI	Bartonella quintana JK 19	Secretory	yes
	A0A067WJS9	A0A067WJS9_BARQI	Bartonella quintana JK 19	Secretory	yes
	A0A067WLI0	A0A067WLI0_BARQI	Bartonella quintana JK 19	Secretory
	A0A067WNU7	A0A067WNU7_BARQI	Bartonella quintana JK 19	Secretory
	A0A067WNW5	A0A067WNW5_BARQI	Bartonella quintana JK 19	Secretory
	A0A067WPD5	A0A067WPD5_BARQI	Bartonella quintana JK 19	Secretory	yes
	A0A067WPN2	A0A067WPN2_BARQI	Bartonella quintana JK 19	Secretory
	A0A067WPT3	A0A067WPT3_BARQI	Bartonella quintana JK 19	Secretory
	A0A067WQP3	A0A067WQP3_BARQI	Bartonella quintana JK 19	Secretory	yes
	A0A067WRH2	A0A067WRH2_BARQI	Bartonella quintana JK 19	Secretory
	A0A067WU31	A0A067WU31_BARQI	Bartonella quintana JK 19	Secretory
	A0A067WU39	A0A067WU39_BARQI	Bartonella quintana JK 19	Secretory	yes
	A0A067WVJ5	A0A067WVJ5_BARQI	Bartonella quintana JK 19	Secretory
	A0A067WVU5	A0A067WVU5_BARQI	Bartonella quintana JK 19	Secretory	yes
	A0A067WWC9	A0A067WWC9_BARQI	Bartonella quintana JK 19	Secretory
	A0A072D2U0	A0A072D2U0_NEIGO	Neisseria gonorrhoeae	Secretory	yes
	A0A072D2Y5	A0A072D2Y5_NEIGO	Neisseria gonorrhoeae	Secretory	yes
	A0A072D3I8	A0A072D3I8_NEIGO	Neisseria gonorrhoeae	Secretory
	A0A072D3R1	A0A072D3R1_NEIGO	Neisseria gonorrhoeae	Secretory	yes
	A0A072D3U2	A0A072D3U2_NEIGO	Neisseria gonorrhoeae	Secretory
	A0A072D451	A0A072D451_NEIGO	Neisseria gonorrhoeae	Secretory
	A0A072D456	A0A072D456_NEIGO	Neisseria gonorrhoeae	Secretory
	A0A072D487	A0A072D487_NEIGO	Neisseria gonorrhoeae	Secretory	yes
	A0A072D4F7	A0A072D4F7_NEIGO	Neisseria gonorrhoeae	Secretory
	A0A072D4G2	A0A072D4G2_NEIGO	Neisseria gonorrhoeae	Secretory
	A0A072D4K4	A0A072D4K4_NEIGO	Neisseria gonorrhoeae	Secretory
	A0A072D4U1	A0A072D4U1_NEIGO	Neisseria gonorrhoeae	Secretory
	A0A072D4U6	A0A072D4U6_NEIGO	Neisseria gonorrhoeae	Secretory
	A0A072D4X5	A0A072D4X5_NEIGO	Neisseria gonorrhoeae	Secretory
	A0A072D530	A0A072D530_NEIGO	Neisseria gonorrhoeae	Secretory
	A0A072D531	A0A072D531_NEIGO	Neisseria gonorrhoeae	Secretory	yes
	A0A072D581	A0A072D581_NEIGO	Neisseria gonorrhoeae	Secretory
	A0A072D5C7	A0A072D5C7_NEIGO	Neisseria gonorrhoeae	Secretory
	A0A072D5D5	A0A072D5D5_NEIGO	Neisseria gonorrhoeae	Secretory
	A0A072D5D7	A0A072D5D7_NEIGO	Neisseria gonorrhoeae	Secretory
	A0A072D5K5	A0A072D5K5_NEIGO	Neisseria gonorrhoeae	Secretory
	A0A072D5L8	A0A072D5L8_NEIGO	Neisseria gonorrhoeae	Secretory	yes
	A0A072D5P2	A0A072D5P2_NEIGO	Neisseria gonorrhoeae	Secretory
	A0A072D5R3	A0A072D5R3_NEIGO	Neisseria gonorrhoeae	Secretory	yes
	A0A072D5T1	A0A072D5T1_NEIGO	Neisseria gonorrhoeae	Secretory
	A0A072D5Y9	A0A072D5Y9_NEIGO	Neisseria gonorrhoeae	Secretory
	A0A072D612	A0A072D612_NEIGO	Neisseria gonorrhoeae	Secretory
	A0A072D655	A0A072D655_NEIGO	Neisseria gonorrhoeae	Secretory
	A0A072D668	A0A072D668_NEIGO	Neisseria gonorrhoeae	Secretory
	A0A072D6L5	A0A072D6L5_NEIGO	Neisseria gonorrhoeae	Secretory
	A0A072D6R7	A0A072D6R7_NEIGO	Neisseria gonorrhoeae	Secretory
	A0A072D731	A0A072D731_NEIGO	Neisseria gonorrhoeae	Secretory
	A0A072D756	A0A072D756_NEIGO	Neisseria gonorrhoeae	Secretory
	A0A072D763	A0A072D763_NEIGO	Neisseria gonorrhoeae	Secretory	yes
	A0A072D767	A0A072D767_NEIGO	Neisseria gonorrhoeae	Secretory	yes
	A0A072D770	A0A072D770_NEIGO	Neisseria gonorrhoeae	Secretory
	A0A072D7A2	A0A072D7A2_NEIGO	Neisseria gonorrhoeae	Secretory
	A0A072D7B5	A0A072D7B5_NEIGO	Neisseria gonorrhoeae	Secretory
	A0A072D7G9	A0A072D7G9_NEIGO	Neisseria gonorrhoeae	Secretory
	A0A072D7H7	A0A072D7H7_NEIGO	Neisseria gonorrhoeae	Secretory	yes
	A0A072D7I3	A0A072D7I3_NEIGO	Neisseria gonorrhoeae	Secretory
	A0A072D7N7	A0A072D7N7_NEIGO	Neisseria gonorrhoeae	Secretory	yes
	A0A072D811	A0A072D811_NEIGO	Neisseria gonorrhoeae	Secretory
	A0A072D866	A0A072D866_NEIGO	Neisseria gonorrhoeae	Secretory	yes
	A0A072D8H9	A0A072D8H9_NEIGO	Neisseria gonorrhoeae	Secretory
	A0A072D8K1	A0A072D8K1_NEIGO	Neisseria gonorrhoeae	Secretory
	A0A072D8N3	A0A072D8N3_NEIGO	Neisseria gonorrhoeae	Secretory
	A0A072D8S9	A0A072D8S9_NEIGO	Neisseria gonorrhoeae	Secretory
	A0A072D8U1	A0A072D8U1_NEIGO	Neisseria gonorrhoeae	Secretory
	A0A072D8Z8	A0A072D8Z8_NEIGO	Neisseria gonorrhoeae	Secretory
	A0A072D946	A0A072D946_NEIGO	Neisseria gonorrhoeae	Secretory
	A0A072DF26	A0A072DF26_NEIGO	Neisseria gonorrhoeae	Secretory
	A0A072DF60	A0A072DF60_NEIGO	Neisseria gonorrhoeae	Secretory
	A0A072DG30	A0A072DG30_NEIGO	Neisseria gonorrhoeae	Secretory	yes
	A0A072DGD1	A0A072DGD1_NEIGO	Neisseria gonorrhoeae	Secretory	yes
	A0A072DHJ7	A0A072DHJ7_NEIGO	Neisseria gonorrhoeae	Secretory
	A0A072DII1	A0A072DII1_NEIGO	Neisseria gonorrhoeae	Secretory
	A0A072DIT9	A0A072DIT9_NEIGO	Neisseria gonorrhoeae	Secretory
	A0A072DIY1	A0A072DIY1_NEIGO	Neisseria gonorrhoeae	Secretory
	A0A072DJV8	A0A072DJV8_NEIGO	Neisseria gonorrhoeae	Secretory
	A0A075P190	A0A075P190_PSEFL	Pseudomonas fluorescens	Secretory
	A0A075P1C4	A0A075P1C4_PSEFL	Pseudomonas fluorescens	Secretory
	A0A075P1P5	A0A075P1P5_PSEFL	Pseudomonas fluorescens	Secretory	yes
	A0A075P1R9	A0A075P1R9_PSEFL	Pseudomonas fluorescens	Secretory
	A0A075P1W0	A0A075P1W0_PSEFL	Pseudomonas fluorescens	Secretory
	A0A075P259	A0A075P259_PSEFL	Pseudomonas fluorescens	Secretory
	A0A075P2E0	A0A075P2E0_PSEFL	Pseudomonas fluorescens	Secretory
	A0A075P2E4	A0A075P2E4_PSEFL	Pseudomonas fluorescens	Secretory	yes
	A0A075P2E7	A0A075P2E7_PSEFL	Pseudomonas fluorescens	Secretory	yes
	A0A075P2G9	A0A075P2G9_PSEFL	Pseudomonas fluorescens	Secretory	yes
	A0A075P2I7	A0A075P2I7_PSEFL	Pseudomonas fluorescens	Secretory
	A0A075P2J7	A0A075P2J7_PSEFL	Pseudomonas fluorescens	Secretory
	A0A075P2M8	A0A075P2M8_PSEFL	Pseudomonas fluorescens	Secretory	yes
	A0A075P2P3	A0A075P2P3_PSEFL	Pseudomonas fluorescens	Secretory
	A0A075P2S3	A0A075P2S3_PSEFL	Pseudomonas fluorescens	Secretory
	A0A075P361	A0A075P361_PSEFL	Pseudomonas fluorescens	Secretory
	A0A075P374	A0A075P374_PSEFL	Pseudomonas fluorescens	Secretory
	A0A075P394	A0A075P394_PSEFL	Pseudomonas fluorescens	Secretory
	A0A075P3E2	A0A075P3E2_PSEFL	Pseudomonas fluorescens	Secretory
	A0A075P3F5	A0A075P3F5_PSEFL	Pseudomonas fluorescens	Secretory
	A0A075P3P9	A0A075P3P9_PSEFL	Pseudomonas fluorescens	Secretory	yes
	A0A075P468	A0A075P468_PSEFL	Pseudomonas fluorescens	Secretory	yes
	A0A075P487	A0A075P487_PSEFL	Pseudomonas fluorescens	Secretory	yes
	A0A075P4A4	A0A075P4A4_PSEFL	Pseudomonas fluorescens	Secretory
	A0A075P4B5	A0A075P4B5_PSEFL	Pseudomonas fluorescens	Secretory	yes
	A0A075P4E2	A0A075P4E2_PSEFL	Pseudomonas fluorescens	Secretory
	A0A075P4F6	A0A075P4F6_PSEFL	Pseudomonas fluorescens	Secretory
	A0A075P4J0	A0A075P4J0_PSEFL	Pseudomonas fluorescens	Secretory	yes
	A0A075P4J8	A0A075P4J8_PSEFL	Pseudomonas fluorescens	Secretory
	A0A075P4K1	A0A075P4K1_PSEFL	Pseudomonas fluorescens	Secretory	yes
	A0A075P4K8	A0A075P4K8_PSEFL	Pseudomonas fluorescens	Secretory
	A0A075P4S0	A0A075P4S0_PSEFL	Pseudomonas fluorescens	Secretory
	A0A075P4T6	A0A075P4T6_PSEFL	Pseudomonas fluorescens	Secretory
	A0A075P4T8	A0A075P4T8_PSEFL	Pseudomonas fluorescens	Secretory	yes
	A0A075P4V4	A0A075P4V4_PSEFL	Pseudomonas fluorescens	Secretory
	A0A075P4W4	A0A075P4W4_PSEFL	Pseudomonas fluorescens	Secretory
	A0A075P4Y0	A0A075P4Y0_PSEFL	Pseudomonas fluorescens	Secretory
	A0A075P4Y2	A0A075P4Y2_PSEFL	Pseudomonas fluorescens	Secretory
	A0A075P4Y8	A0A075P4Y8_PSEFL	Pseudomonas fluorescens	Secretory
	A0A075P4Z2	A0A075P4Z2_PSEFL	Pseudomonas fluorescens	Secretory
	A0A075P520	A0A075P520_PSEFL	Pseudomonas fluorescens	Secretory
	A0A075P548	A0A075P548_PSEFL	Pseudomonas fluorescens	Secretory
	A0A075P559	A0A075P559_PSEFL	Pseudomonas fluorescens	Secretory
	A0A075P575	A0A075P575_PSEFL	Pseudomonas fluorescens	Secretory	yes
	A0A075P5A8	A0A075P5A8_PSEFL	Pseudomonas fluorescens	Secretory
	A0A075P5F2	A0A075P5F2_PSEFL	Pseudomonas fluorescens	Secretory
	A0A075P5H0	A0A075P5H0_PSEFL	Pseudomonas fluorescens	Secretory	yes
	A0A075P5I1	A0A075P5I1_PSEFL	Pseudomonas fluorescens	Secretory
	A0A075P5J3	A0A075P5J3_PSEFL	Pseudomonas fluorescens	Secretory	yes
	A0A075P5J9	A0A075P5J9_PSEFL	Pseudomonas fluorescens	Secretory	yes
	A0A075P5N2	A0A075P5N2_PSEFL	Pseudomonas fluorescens	Secretory
	A0A075P5N4	A0A075P5N4_PSEFL	Pseudomonas fluorescens	Secretory	yes
	A0A075P5N8	A0A075P5N8_PSEFL	Pseudomonas fluorescens	Secretory
	A0A075P5P9	A0A075P5P9_PSEFL	Pseudomonas fluorescens	Secretory
	A0A075P5Q5	A0A075P5Q5_PSEFL	Pseudomonas fluorescens	Secretory	yes
	A0A075P5R2	A0A075P5R2_PSEFL	Pseudomonas fluorescens	Secretory	yes
	A0A075P5R8	A0A075P5R8_PSEFL	Pseudomonas fluorescens	Secretory
	A0A075P5S5	A0A075P5S5_PSEFL	Pseudomonas fluorescens	Secretory
	A0A075P5T8	A0A075P5T8_PSEFL	Pseudomonas fluorescens	Secretory	yes
	A0A075P5U8	A0A075P5U8_PSEFL	Pseudomonas fluorescens	Secretory
	A0A075P5X7	A0A075P5X7_PSEFL	Pseudomonas fluorescens	Secretory
	A0A075P5Z1	A0A075P5Z1_PSEFL	Pseudomonas fluorescens	Secretory
	A0A075P615	A0A075P615_PSEFL	Pseudomonas fluorescens	Secretory	yes
	A0A075P634	A0A075P634_PSEFL	Pseudomonas fluorescens	Secretory
	A0A075P653	A0A075P653_PSEFL	Pseudomonas fluorescens	Secretory
	A0A075P662	A0A075P662_PSEFL	Pseudomonas fluorescens	Secretory
	A0A075P664	A0A075P664_PSEFL	Pseudomonas fluorescens	Secretory
	A0A075P698	A0A075P698_PSEFL	Pseudomonas fluorescens	Secretory	yes
	A0A075P6A9	A0A075P6A9_PSEFL	Pseudomonas fluorescens	Secretory
	A0A075P6E4	A0A075P6E4_PSEFL	Pseudomonas fluorescens	Secretory
	A0A075P6E8	A0A075P6E8_PSEFL	Pseudomonas fluorescens	Secretory	yes
	A0A075P6F3	A0A075P6F3_PSEFL	Pseudomonas fluorescens	Secretory	yes
	A0A075P6F4	A0A075P6F4_PSEFL	Pseudomonas fluorescens	Secretory
	A0A075P6L7	A0A075P6L7_PSEFL	Pseudomonas fluorescens	Secretory
	A0A075P6L9	A0A075P6L9_PSEFL	Pseudomonas fluorescens	Secretory
	A0A075P6M0	A0A075P6M0_PSEFL	Pseudomonas fluorescens	Secretory
	A0A075P6M6	A0A075P6M6_PSEFL	Pseudomonas fluorescens	Secretory
	A0A075P6N9	A0A075P6N9_PSEFL	Pseudomonas fluorescens	Secretory
	A0A075P6P5	A0A075P6P5_PSEFL	Pseudomonas fluorescens	Secretory	yes
	A0A075P6Q2	A0A075P6Q2_PSEFL	Pseudomonas fluorescens	Secretory
	A0A075P6R1	A0A075P6R1_PSEFL	Pseudomonas fluorescens	Secretory
	A0A075P6S1	A0A075P6S1_PSEFL	Pseudomonas fluorescens	Secretory
	A0A075P6T0	A0A075P6T0_PSEFL	Pseudomonas fluorescens	Secretory
	A0A075P6U1	A0A075P6U1_PSEFL	Pseudomonas fluorescens	Secretory
	A0A075P6W2	A0A075P6W2_PSEFL	Pseudomonas fluorescens	Secretory
	A0A075P6W3	A0A075P6W3_PSEFL	Pseudomonas fluorescens	Secretory
	A0A075P6X1	A0A075P6X1_PSEFL	Pseudomonas fluorescens	Secretory
	A0A075P6Y0	A0A075P6Y0_PSEFL	Pseudomonas fluorescens	Secretory
	A0A075P6Z6	A0A075P6Z6_PSEFL	Pseudomonas fluorescens	Secretory
	A0A075P705	A0A075P705_PSEFL	Pseudomonas fluorescens	Secretory
	A0A075P712	A0A075P712_PSEFL	Pseudomonas fluorescens	Secretory
	A0A075P715	A0A075P715_PSEFL	Pseudomonas fluorescens	Secretory
	A0A075P731	A0A075P731_PSEFL	Pseudomonas fluorescens	Secretory
	A0A075P741	A0A075P741_PSEFL	Pseudomonas fluorescens	Secretory	yes
	A0A075P745	A0A075P745_PSEFL	Pseudomonas fluorescens	Secretory
	A0A075P751	A0A075P751_PSEFL	Pseudomonas fluorescens	Secretory	yes
	A0A075P774	A0A075P774_PSEFL	Pseudomonas fluorescens	Secretory	yes
	A0A075P776	A0A075P776_PSEFL	Pseudomonas fluorescens	Secretory	yes
	A0A075P783	A0A075P783_PSEFL	Pseudomonas fluorescens	Secretory
	A0A075P798	A0A075P798_PSEFL	Pseudomonas fluorescens	Secretory	yes
	A0A075P7A0	A0A075P7A0_PSEFL	Pseudomonas fluorescens	Secretory	yes
	A0A075P7A9	A0A075P7A9_PSEFL	Pseudomonas fluorescens	Secretory	yes
	A0A075P7B5	A0A075P7B5_PSEFL	Pseudomonas fluorescens	Secretory
	A0A075P7B9	A0A075P7B9_PSEFL	Pseudomonas fluorescens	Secretory	yes
	A0A075P7C3	A0A075P7C3_PSEFL	Pseudomonas fluorescens	Secretory
	A0A075P7D9	A0A075P7D9_PSEFL	Pseudomonas fluorescens	Secretory
	A0A075P7E2	A0A075P7E2_PSEFL	Pseudomonas fluorescens	Secretory
	A0A075P7E7	A0A075P7E7_PSEFL	Pseudomonas fluorescens	Secretory
	A0A075P7E8	A0A075P7E8_PSEFL	Pseudomonas fluorescens	Secretory
	A0A075P7G0	A0A075P7G0_PSEFL	Pseudomonas fluorescens	Secretory
	A0A075P7G8	A0A075P7G8_PSEFL	Pseudomonas fluorescens	Secretory
	A0A075P7K6	A0A075P7K6_PSEFL	Pseudomonas fluorescens	Secretory
	A0A075P7L1	A0A075P7L1_PSEFL	Pseudomonas fluorescens	Secretory
	A0A075P7P1	A0A075P7P1_PSEFL	Pseudomonas fluorescens	Secretory
	A0A075P7P2	A0A075P7P2_PSEFL	Pseudomonas fluorescens	Secretory	yes
	A0A075P7Q4	A0A075P7Q4_PSEFL	Pseudomonas fluorescens	Secretory
	A0A075P7Q8	A0A075P7Q8_PSEFL	Pseudomonas fluorescens	Secretory
	A0A075P7R4	A0A075P7R4_PSEFL	Pseudomonas fluorescens	Secretory	yes
	A0A075P7S7	A0A075P7S7_PSEFL	Pseudomonas fluorescens	Secretory
	A0A075P7T6	A0A075P7T6_PSEFL	Pseudomonas fluorescens	Secretory
	A0A075P7U3	A0A075P7U3_PSEFL	Pseudomonas fluorescens	Secretory
	A0A075P7U5	A0A075P7U5_PSEFL	Pseudomonas fluorescens	Secretory
	A0A075P7W1	A0A075P7W1_PSEFL	Pseudomonas fluorescens	Secretory
	A0A075P7W4	A0A075P7W4_PSEFL	Pseudomonas fluorescens	Secretory
	A0A075P7X3	A0A075P7X3_PSEFL	Pseudomonas fluorescens	Secretory
	A0A075P7X5	A0A075P7X5_PSEFL	Pseudomonas fluorescens	Secretory
	A0A075P7Y0	A0A075P7Y0_PSEFL	Pseudomonas fluorescens	Secretory	yes
	A0A075P802	A0A075P802_PSEFL	Pseudomonas fluorescens	Secretory
	A0A075P820	A0A075P820_PSEFL	Pseudomonas fluorescens	Secretory	yes
	A0A075P888	A0A075P888_PSEFL	Pseudomonas fluorescens	Secretory
	A0A075P894	A0A075P894_PSEFL	Pseudomonas fluorescens	Secretory
	A0A075P8A4	A0A075P8A4_PSEFL	Pseudomonas fluorescens	Secretory	yes
	A0A075P8B9	A0A075P8B9_PSEFL	Pseudomonas fluorescens	Secretory
	A0A075P8G0	A0A075P8G0_PSEFL	Pseudomonas fluorescens	Secretory
	A0A075P8H9	A0A075P8H9_PSEFL	Pseudomonas fluorescens	Secretory	yes
	A0A075P8J2	A0A075P8J2_PSEFL	Pseudomonas fluorescens	Secretory
	A0A075P8J5	A0A075P8J5_PSEFL	Pseudomonas fluorescens	Secretory	yes
	A0A075P8J8	A0A075P8J8_PSEFL	Pseudomonas fluorescens	Secretory
	A0A075P8K1	A0A075P8K1_PSEFL	Pseudomonas fluorescens	Secretory
	A0A075P8K2	A0A075P8K2_PSEFL	Pseudomonas fluorescens	Secretory
	A0A075P8L1	A0A075P8L1_PSEFL	Pseudomonas fluorescens	Secretory
	A0A075P8T3	A0A075P8T3_PSEFL	Pseudomonas fluorescens	Secretory	yes
	A0A075P8U0	A0A075P8U0_PSEFL	Pseudomonas fluorescens	Secretory	yes
	A0A075P8U7	A0A075P8U7_PSEFL	Pseudomonas fluorescens	Secretory
	A0A075P8V6	A0A075P8V6_PSEFL	Pseudomonas fluorescens	Secretory	yes
	A0A075P8W4	A0A075P8W4_PSEFL	Pseudomonas fluorescens	Secretory	yes
	A0A075P905	A0A075P905_PSEFL	Pseudomonas fluorescens	Secretory
	A0A075P906	A0A075P906_PSEFL	Pseudomonas fluorescens	Secretory
	A0A075P908	A0A075P908_PSEFL	Pseudomonas fluorescens	Secretory
	A0A075P918	A0A075P918_PSEFL	Pseudomonas fluorescens	Secretory	yes
	A0A075P968	A0A075P968_PSEFL	Pseudomonas fluorescens	Secretory	yes
	A0A075P988	A0A075P988_PSEFL	Pseudomonas fluorescens	Secretory	yes
	A0A075P9B9	A0A075P9B9_PSEFL	Pseudomonas fluorescens	Secretory
	A0A075P9E1	A0A075P9E1_PSEFL	Pseudomonas fluorescens	Secretory
	A0A075P9F3	A0A075P9F3_PSEFL	Pseudomonas fluorescens	Secretory
	A0A075P9G9	A0A075P9G9_PSEFL	Pseudomonas fluorescens	Secretory
	A0A075P9H9	A0A075P9H9_PSEFL	Pseudomonas fluorescens	Secretory
	A0A075P9K4	A0A075P9K4_PSEFL	Pseudomonas fluorescens	Secretory	yes
	A0A075P9N4	A0A075P9N4_PSEFL	Pseudomonas fluorescens	Secretory
	A0A075P9N7	A0A075P9N7_PSEFL	Pseudomonas fluorescens	Secretory	yes
	A0A075P9P9	A0A075P9P9_PSEFL	Pseudomonas fluorescens	Secretory
	A0A075P9Q1	A0A075P9Q1_PSEFL	Pseudomonas fluorescens	Secretory	yes
	A0A075P9T4	A0A075P9T4_PSEFL	Pseudomonas fluorescens	Secretory
	A0A075P9T5	A0A075P9T5_PSEFL	Pseudomonas fluorescens	Secretory
	A0A075P9U0	A0A075P9U0_PSEFL	Pseudomonas fluorescens	Secretory	yes
	A0A075P9V2	A0A075P9V2_PSEFL	Pseudomonas fluorescens	Secretory	yes
	A0A075P9V4	A0A075P9V4_PSEFL	Pseudomonas fluorescens	Secretory
	A0A075P9W9	A0A075P9W9_PSEFL	Pseudomonas fluorescens	Secretory	yes
	A0A075P9Y2	A0A075P9Y2_PSEFL	Pseudomonas fluorescens	Secretory	yes
	A0A075P9Y7	A0A075P9Y7_PSEFL	Pseudomonas fluorescens	Secretory	yes
	A0A075PA04	A0A075PA04_PSEFL	Pseudomonas fluorescens	Secretory	yes
	A0A075PA09	A0A075PA09_PSEFL	Pseudomonas fluorescens	Secretory
	A0A075PA21	A0A075PA21_PSEFL	Pseudomonas fluorescens	Secretory
	A0A075PA40	A0A075PA40_PSEFL	Pseudomonas fluorescens	Secretory
	A0A075PA47	A0A075PA47_PSEFL	Pseudomonas fluorescens	Secretory	yes
	A0A075PA66	A0A075PA66_PSEFL	Pseudomonas fluorescens	Secretory
	A0A075PAA1	A0A075PAA1_PSEFL	Pseudomonas fluorescens	Secretory	yes
	A0A075PAA6	A0A075PAA6_PSEFL	Pseudomonas fluorescens	Secretory
	A0A075PAA7	A0A075PAA7_PSEFL	Pseudomonas fluorescens	Secretory	yes
	A0A075PAC1	A0A075PAC1_PSEFL	Pseudomonas fluorescens	Secretory
	A0A075PAC2	A0A075PAC2_PSEFL	Pseudomonas fluorescens	Secretory
	A0A075PAC3	A0A075PAC3_PSEFL	Pseudomonas fluorescens	Secretory	yes
	A0A075PAC6	A0A075PAC6_PSEFL	Pseudomonas fluorescens	Secretory	yes
	A0A075PAE8	A0A075PAE8_PSEFL	Pseudomonas fluorescens	Secretory	yes
	A0A075PAF1	A0A075PAF1_PSEFL	Pseudomonas fluorescens	Secretory
	A0A075PAI1	A0A075PAI1_PSEFL	Pseudomonas fluorescens	Secretory
	A0A075PAJ6	A0A075PAJ6_PSEFL	Pseudomonas fluorescens	Secretory
	A0A075PAK4	A0A075PAK4_PSEFL	Pseudomonas fluorescens	Secretory
	A0A075PAK6	A0A075PAK6_PSEFL	Pseudomonas fluorescens	Secretory	yes
	A0A075PAL3	A0A075PAL3_PSEFL	Pseudomonas fluorescens	Secretory
	A0A075PAL5	A0A075PAL5_PSEFL	Pseudomonas fluorescens	Secretory	yes
	A0A075PAL6	A0A075PAL6_PSEFL	Pseudomonas fluorescens	Secretory
	A0A075PAM1	A0A075PAM1_PSEFL	Pseudomonas fluorescens	Secretory	yes
	A0A075PAN0	A0A075PAN0_PSEFL	Pseudomonas fluorescens	Secretory
	A0A075PAN1	A0A075PAN1_PSEFL	Pseudomonas fluorescens	Secretory	yes
	A0A075PAN2	A0A075PAN2_PSEFL	Pseudomonas fluorescens	Secretory	yes
	A0A075PAQ8	A0A075PAQ8_PSEFL	Pseudomonas fluorescens	Secretory	yes
	A0A075PAS3	A0A075PAS3_PSEFL	Pseudomonas fluorescens	Secretory	yes
	A0A075PAS7	A0A075PAS7_PSEFL	Pseudomonas fluorescens	Secretory
	A0A075PAT2	A0A075PAT2_PSEFL	Pseudomonas fluorescens	Secretory
	A0A075PAU3	A0A075PAU3_PSEFL	Pseudomonas fluorescens	Secretory
	A0A075PAU5	A0A075PAU5_PSEFL	Pseudomonas fluorescens	Secretory
	A0A075PAV0	A0A075PAV0_PSEFL	Pseudomonas fluorescens	Secretory
	A0A075PAV1	A0A075PAV1_PSEFL	Pseudomonas fluorescens	Secretory
	A0A075PAY3	A0A075PAY3_PSEFL	Pseudomonas fluorescens	Secretory	yes
	A0A075PAY4	A0A075PAY4_PSEFL	Pseudomonas fluorescens	Secretory
	A0A075PAZ2	A0A075PAZ2_PSEFL	Pseudomonas fluorescens	Secretory
	A0A075PAZ5	A0A075PAZ5_PSEFL	Pseudomonas fluorescens	Secretory
	A0A075PB02	A0A075PB02_PSEFL	Pseudomonas fluorescens	Secretory
	A0A075PB03	A0A075PB03_PSEFL	Pseudomonas fluorescens	Secretory
	A0A075PB10	A0A075PB10_PSEFL	Pseudomonas fluorescens	Secretory
	A0A075PB25	A0A075PB25_PSEFL	Pseudomonas fluorescens	Secretory
	A0A075PB51	A0A075PB51_PSEFL	Pseudomonas fluorescens	Secretory
	A0A075PB81	A0A075PB81_PSEFL	Pseudomonas fluorescens	Secretory	yes
	A0A075PB87	A0A075PB87_PSEFL	Pseudomonas fluorescens	Secretory	yes
	A0A075PB94	A0A075PB94_PSEFL	Pseudomonas fluorescens	Secretory
	A0A075PBA5	A0A075PBA5_PSEFL	Pseudomonas fluorescens	Secretory	yes
	A0A075PBB1	A0A075PBB1_PSEFL	Pseudomonas fluorescens	Secretory
	A0A075PBF0	A0A075PBF0_PSEFL	Pseudomonas fluorescens	Secretory
	A0A075PBF3	A0A075PBF3_PSEFL	Pseudomonas fluorescens	Secretory
	A0A075PBG4	A0A075PBG4_PSEFL	Pseudomonas fluorescens	Secretory
	A0A075PBG8	A0A075PBG8_PSEFL	Pseudomonas fluorescens	Secretory	yes
	A0A075PBI1	A0A075PBI1_PSEFL	Pseudomonas fluorescens	Secretory
	A0A075PBJ1	A0A075PBJ1_PSEFL	Pseudomonas fluorescens	Secretory
	A0A075PBJ2	A0A075PBJ2_PSEFL	Pseudomonas fluorescens	Secretory
	A0A075PBK3	A0A075PBK3_PSEFL	Pseudomonas fluorescens	Secretory
	A0A075PBL2	A0A075PBL2_PSEFL	Pseudomonas fluorescens	Secretory	yes
	A0A075PBL7	A0A075PBL7_PSEFL	Pseudomonas fluorescens	Secretory
	A0A075PBL9	A0A075PBL9_PSEFL	Pseudomonas fluorescens	Secretory
	A0A075PBM1	A0A075PBM1_PSEFL	Pseudomonas fluorescens	Secretory	yes
	A0A075PBM2	A0A075PBM2_PSEFL	Pseudomonas fluorescens	Secretory	yes
	A0A075PBN3	A0A075PBN3_PSEFL	Pseudomonas fluorescens	Secretory
	A0A075PBP3	A0A075PBP3_PSEFL	Pseudomonas fluorescens	Secretory
	A0A075PBP4	A0A075PBP4_PSEFL	Pseudomonas fluorescens	Secretory
	A0A075PBQ2	A0A075PBQ2_PSEFL	Pseudomonas fluorescens	Secretory
	A0A075PBQ7	A0A075PBQ7_PSEFL	Pseudomonas fluorescens	Secretory
	A0A075PBR8	A0A075PBR8_PSEFL	Pseudomonas fluorescens	Secretory
	A0A075PBS3	A0A075PBS3_PSEFL	Pseudomonas fluorescens	Secretory
	A0A075PBS6	A0A075PBS6_PSEFL	Pseudomonas fluorescens	Secretory	yes
	A0A075PBV3	A0A075PBV3_PSEFL	Pseudomonas fluorescens	Secretory	yes
	A0A075PBV6	A0A075PBV6_PSEFL	Pseudomonas fluorescens	Secretory
	A0A075PBW4	A0A075PBW4_PSEFL	Pseudomonas fluorescens	Secretory	yes
	A0A075PBX4	A0A075PBX4_PSEFL	Pseudomonas fluorescens	Secretory
	A0A075PBZ2	A0A075PBZ2_PSEFL	Pseudomonas fluorescens	Secretory
	A0A075PC33	A0A075PC33_PSEFL	Pseudomonas fluorescens	Secretory
	A0A075PC42	A0A075PC42_PSEFL	Pseudomonas fluorescens	Secretory
	A0A075PC45	A0A075PC45_PSEFL	Pseudomonas fluorescens	Secretory
	A0A075PC50	A0A075PC50_PSEFL	Pseudomonas fluorescens	Secretory	yes
	A0A075PC56	A0A075PC56_PSEFL	Pseudomonas fluorescens	Secretory
	A0A075PC90	A0A075PC90_PSEFL	Pseudomonas fluorescens	Secretory	yes
	A0A075PC96	A0A075PC96_PSEFL	Pseudomonas fluorescens	Secretory
	A0A075PCA2	A0A075PCA2_PSEFL	Pseudomonas fluorescens	Secretory
	A0A075PCB1	A0A075PCB1_PSEFL	Pseudomonas fluorescens	Secretory
	A0A075PCC8	A0A075PCC8_PSEFL	Pseudomonas fluorescens	Secretory	yes
	A0A075PCD3	A0A075PCD3_PSEFL	Pseudomonas fluorescens	Secretory
	A0A075PCE3	A0A075PCE3_PSEFL	Pseudomonas fluorescens	Secretory
	A0A075PCF4	A0A075PCF4_PSEFL	Pseudomonas fluorescens	Secretory	yes
	A0A075PCG1	A0A075PCG1_PSEFL	Pseudomonas fluorescens	Secretory	yes
	A0A075PCH4	A0A075PCH4_PSEFL	Pseudomonas fluorescens	Secretory	yes
	A0A075PCH8	A0A075PCH8_PSEFL	Pseudomonas fluorescens	Secretory	yes
	A0A075PCI2	A0A075PCI2_PSEFL	Pseudomonas fluorescens	Secretory
	A0A075PCJ7	A0A075PCJ7_PSEFL	Pseudomonas fluorescens	Secretory	yes
	A0A075PCK7	A0A075PCK7_PSEFL	Pseudomonas fluorescens	Secretory
	A0A075PCL3	A0A075PCL3_PSEFL	Pseudomonas fluorescens	Secretory
	A0A075PCM5	A0A075PCM5_PSEFL	Pseudomonas fluorescens	Secretory	yes
	A0A075PCP3	A0A075PCP3_PSEFL	Pseudomonas fluorescens	Secretory	yes
	A0A075PCR5	A0A075PCR5_PSEFL	Pseudomonas fluorescens	Secretory
	A0A075PCT1	A0A075PCT1_PSEFL	Pseudomonas fluorescens	Secretory	yes
	A0A075PCT7	A0A075PCT7_PSEFL	Pseudomonas fluorescens	Secretory	yes
	A0A075PCT9	A0A075PCT9_PSEFL	Pseudomonas fluorescens	Secretory
	A0A075PCU2	A0A075PCU2_PSEFL	Pseudomonas fluorescens	Secretory
	A0A075PCU5	A0A075PCU5_PSEFL	Pseudomonas fluorescens	Secretory
	A0A075PCU8	A0A075PCU8_PSEFL	Pseudomonas fluorescens	Secretory
	A0A075PCW1	A0A075PCW1_PSEFL	Pseudomonas fluorescens	Secretory	yes
	A0A075PCX6	A0A075PCX6_PSEFL	Pseudomonas fluorescens	Secretory	yes
	A0A075PCY9	A0A075PCY9_PSEFL	Pseudomonas fluorescens	Secretory
	A0A075PCZ7	A0A075PCZ7_PSEFL	Pseudomonas fluorescens	Secretory	yes
	A0A075PCZ8	A0A075PCZ8_PSEFL	Pseudomonas fluorescens	Secretory	yes
	A0A075PD00	A0A075PD00_PSEFL	Pseudomonas fluorescens	Secretory
	A0A075PD04	A0A075PD04_PSEFL	Pseudomonas fluorescens	Secretory
	A0A075PD06	A0A075PD06_PSEFL	Pseudomonas fluorescens	Secretory
	A0A075PD16	A0A075PD16_PSEFL	Pseudomonas fluorescens	Secretory	yes
	A0A075PD21	A0A075PD21_PSEFL	Pseudomonas fluorescens	Secretory
	A0A075PD25	A0A075PD25_PSEFL	Pseudomonas fluorescens	Secretory	yes
	A0A075PD37	A0A075PD37_PSEFL	Pseudomonas fluorescens	Secretory	yes
	A0A075PD61	A0A075PD61_PSEFL	Pseudomonas fluorescens	Secretory
	A0A075PD81	A0A075PD81_PSEFL	Pseudomonas fluorescens	Secretory
	A0A075PD95	A0A075PD95_PSEFL	Pseudomonas fluorescens	Secretory
	A0A075PD97	A0A075PD97_PSEFL	Pseudomonas fluorescens	Secretory
	A0A075PD99	A0A075PD99_PSEFL	Pseudomonas fluorescens	Secretory	yes
	A0A075PDA6	A0A075PDA6_PSEFL	Pseudomonas fluorescens	Secretory
	A0A075PDA9	A0A075PDA9_PSEFL	Pseudomonas fluorescens	Secretory
	A0A075PDB0	A0A075PDB0_PSEFL	Pseudomonas fluorescens	Secretory
	A0A075PDB2	A0A075PDB2_PSEFL	Pseudomonas fluorescens	Secretory
	A0A075PDC2	A0A075PDC2_PSEFL	Pseudomonas fluorescens	Secretory
	A0A075PDC5	A0A075PDC5_PSEFL	Pseudomonas fluorescens	Secretory	yes
	A0A075PDC6	A0A075PDC6_PSEFL	Pseudomonas fluorescens	Secretory
	A0A075PDD3	A0A075PDD3_PSEFL	Pseudomonas fluorescens	Secretory
	A0A075PDD9	A0A075PDD9_PSEFL	Pseudomonas fluorescens	Secretory
	A0A075PDE6	A0A075PDE6_PSEFL	Pseudomonas fluorescens	Secretory	yes
	A0A075PDF3	A0A075PDF3_PSEFL	Pseudomonas fluorescens	Secretory
	A0A075PDF7	A0A075PDF7_PSEFL	Pseudomonas fluorescens	Secretory
	A0A075PDG1	A0A075PDG1_PSEFL	Pseudomonas fluorescens	Secretory
	A0A075PDH2	A0A075PDH2_PSEFL	Pseudomonas fluorescens	Secretory	yes
	A0A075PDI0	A0A075PDI0_PSEFL	Pseudomonas fluorescens	Secretory
	A0A075PDI1	A0A075PDI1_PSEFL	Pseudomonas fluorescens	Secretory
	A0A075PDI3	A0A075PDI3_PSEFL	Pseudomonas fluorescens	Secretory
	A0A075PDJ0	A0A075PDJ0_PSEFL	Pseudomonas fluorescens	Secretory	yes
	A0A075PDK5	A0A075PDK5_PSEFL	Pseudomonas fluorescens	Secretory
	A0A075PDL4	A0A075PDL4_PSEFL	Pseudomonas fluorescens	Secretory
	A0A075PDM1	A0A075PDM1_PSEFL	Pseudomonas fluorescens	Secretory	yes
	A0A075PDN6	A0A075PDN6_PSEFL	Pseudomonas fluorescens	Secretory
	A0A075PDP0	A0A075PDP0_PSEFL	Pseudomonas fluorescens	Secretory	yes
	A0A075PDP2	A0A075PDP2_PSEFL	Pseudomonas fluorescens	Secretory
	A0A075PDQ4	A0A075PDQ4_PSEFL	Pseudomonas fluorescens	Secretory
	A0A075PDQ7	A0A075PDQ7_PSEFL	Pseudomonas fluorescens	Secretory
	A0A075PDQ9	A0A075PDQ9_PSEFL	Pseudomonas fluorescens	Secretory	yes
	A0A075PDS1	A0A075PDS1_PSEFL	Pseudomonas fluorescens	Secretory
	A0A075PDS4	A0A075PDS4_PSEFL	Pseudomonas fluorescens	Secretory	yes
	A0A075PDT6	A0A075PDT6_PSEFL	Pseudomonas fluorescens	Secretory	yes
	A0A075PDT7	A0A075PDT7_PSEFL	Pseudomonas fluorescens	Secretory
	A0A075PDU1	A0A075PDU1_PSEFL	Pseudomonas fluorescens	Secretory
	A0A075PDW1	A0A075PDW1_PSEFL	Pseudomonas fluorescens	Secretory	yes
	A0A075PDW7	A0A075PDW7_PSEFL	Pseudomonas fluorescens	Secretory	yes
	A0A075PDX4	A0A075PDX4_PSEFL	Pseudomonas fluorescens	Secretory
	A0A075PDY2	A0A075PDY2_PSEFL	Pseudomonas fluorescens	Secretory
	A0A075PDZ8	A0A075PDZ8_PSEFL	Pseudomonas fluorescens	Secretory	yes
	A0A075PE12	A0A075PE12_PSEFL	Pseudomonas fluorescens	Secretory
	A0A075PE18	A0A075PE18_PSEFL	Pseudomonas fluorescens	Secretory
	A0A075PE23	A0A075PE23_PSEFL	Pseudomonas fluorescens	Secretory
	A0A075PE31	A0A075PE31_PSEFL	Pseudomonas fluorescens	Secretory	yes
	A0A075PE37	A0A075PE37_PSEFL	Pseudomonas fluorescens	Secretory	yes
	A0A075PE53	A0A075PE53_PSEFL	Pseudomonas fluorescens	Secretory	yes
	A0A075PE55	A0A075PE55_PSEFL	Pseudomonas fluorescens	Secretory	yes
	A0A075PE58	A0A075PE58_PSEFL	Pseudomonas fluorescens	Secretory	yes
	A0A075PE60	A0A075PE60_PSEFL	Pseudomonas fluorescens	Secretory
	A0A075PE61	A0A075PE61_PSEFL	Pseudomonas fluorescens	Secretory	yes
	A0A075PE65	A0A075PE65_PSEFL	Pseudomonas fluorescens	Secretory	yes
	A0A075PE73	A0A075PE73_PSEFL	Pseudomonas fluorescens	Secretory
	A0A075PE78	A0A075PE78_PSEFL	Pseudomonas fluorescens	Secretory
	A0A075PE80	A0A075PE80_PSEFL	Pseudomonas fluorescens	Secretory
	A0A075PE91	A0A075PE91_PSEFL	Pseudomonas fluorescens	Secretory
	A0A075PE95	A0A075PE95_PSEFL	Pseudomonas fluorescens	Secretory
	A0A075PE96	A0A075PE96_PSEFL	Pseudomonas fluorescens	Secretory
	A0A075PEA1	A0A075PEA1_PSEFL	Pseudomonas fluorescens	Secretory
	A0A075PEA7	A0A075PEA7_PSEFL	Pseudomonas fluorescens	Secretory	yes
	A0A075PEA8	A0A075PEA8_PSEFL	Pseudomonas fluorescens	Secretory	yes
	A0A075PEA9	A0A075PEA9_PSEFL	Pseudomonas fluorescens	Secretory	yes
	A0A075PEB6	A0A075PEB6_PSEFL	Pseudomonas fluorescens	Secretory	yes
	A0A075PEC6	A0A075PEC6_PSEFL	Pseudomonas fluorescens	Secretory
	A0A075PEC8	A0A075PEC8_PSEFL	Pseudomonas fluorescens	Secretory	yes
	A0A075PEC9	A0A075PEC9_PSEFL	Pseudomonas fluorescens	Secretory	yes
	A0A075PED0	A0A075PED0_PSEFL	Pseudomonas fluorescens	Secretory	yes
	A0A075PED5	A0A075PED5_PSEFL	Pseudomonas fluorescens	Secretory
	A0A075PEH0	A0A075PEH0_PSEFL	Pseudomonas fluorescens	Secretory
	A0A075PEI4	A0A075PEI4_PSEFL	Pseudomonas fluorescens	Secretory
	A0A075PEK4	A0A075PEK4_PSEFL	Pseudomonas fluorescens	Secretory
	A0A075PEL4	A0A075PEL4_PSEFL	Pseudomonas fluorescens	Secretory
	A0A075PEN0	A0A075PEN0_PSEFL	Pseudomonas fluorescens	Secretory
	A0A075PEN3	A0A075PEN3_PSEFL	Pseudomonas fluorescens	Secretory
	A0A075PEP9	A0A075PEP9_PSEFL	Pseudomonas fluorescens	Secretory	yes
	A0A075PEQ4	A0A075PEQ4_PSEFL	Pseudomonas fluorescens	Secretory
	A0A075PER5	A0A075PER5_PSEFL	Pseudomonas fluorescens	Secretory	yes
	A0A075PER7	A0A075PER7_PSEFL	Pseudomonas fluorescens	Secretory
	A0A075PES4	A0A075PES4_PSEFL	Pseudomonas fluorescens	Secretory
	A0A075PEU9	A0A075PEU9_PSEFL	Pseudomonas fluorescens	Secretory
	A0A075PEX5	A0A075PEX5_PSEFL	Pseudomonas fluorescens	Secretory
	A0A075PEY3	A0A075PEY3_PSEFL	Pseudomonas fluorescens	Secretory	yes
	A0A075PEZ2	A0A075PEZ2_PSEFL	Pseudomonas fluorescens	Secretory
	A0A075PEZ6	A0A075PEZ6_PSEFL	Pseudomonas fluorescens	Secretory
	A0A075PF14	A0A075PF14_PSEFL	Pseudomonas fluorescens	Secretory
	A0A075PF20	A0A075PF20_PSEFL	Pseudomonas fluorescens	Secretory
	A0A075PF24	A0A075PF24_PSEFL	Pseudomonas fluorescens	Secretory
	A0A075PF40	A0A075PF40_PSEFL	Pseudomonas fluorescens	Secretory
	A0A075PF42	A0A075PF42_PSEFL	Pseudomonas fluorescens	Secretory
	A0A075PF44	A0A075PF44_PSEFL	Pseudomonas fluorescens	Secretory
	A0A075PF59	A0A075PF59_PSEFL	Pseudomonas fluorescens	Secretory
	A0A075PF61	A0A075PF61_PSEFL	Pseudomonas fluorescens	Secretory
	A0A075PF68	A0A075PF68_PSEFL	Pseudomonas fluorescens	Secretory
	A0A075PF77	A0A075PF77_PSEFL	Pseudomonas fluorescens	Secretory
	A0A075PF79	A0A075PF79_PSEFL	Pseudomonas fluorescens	Secretory
	A0A075PF86	A0A075PF86_PSEFL	Pseudomonas fluorescens	Secretory
	A0A075PF93	A0A075PF93_PSEFL	Pseudomonas fluorescens	Secretory	yes
	A0A075PF98	A0A075PF98_PSEFL	Pseudomonas fluorescens	Secretory	yes
	A0A075PFA3	A0A075PFA3_PSEFL	Pseudomonas fluorescens	Secretory
	A0A075PFA4	A0A075PFA4_PSEFL	Pseudomonas fluorescens	Secretory
	A0A075PFA7	A0A075PFA7_PSEFL	Pseudomonas fluorescens	Secretory	yes
	A0A075PFC0	A0A075PFC0_PSEFL	Pseudomonas fluorescens	Secretory
	A0A075PFD0	A0A075PFD0_PSEFL	Pseudomonas fluorescens	Secretory
	A0A075PFD1	A0A075PFD1_PSEFL	Pseudomonas fluorescens	Secretory	yes
	A0A075PFD7	A0A075PFD7_PSEFL	Pseudomonas fluorescens	Secretory	yes
	A0A075PFE7	A0A075PFE7_PSEFL	Pseudomonas fluorescens	Secretory
	A0A075PFF0	A0A075PFF0_PSEFL	Pseudomonas fluorescens	Secretory
	A0A075PFG7	A0A075PFG7_PSEFL	Pseudomonas fluorescens	Secretory	yes
	A0A075PFH2	A0A075PFH2_PSEFL	Pseudomonas fluorescens	Secretory
	A0A075PFH5	A0A075PFH5_PSEFL	Pseudomonas fluorescens	Secretory
	A0A075PFI5	A0A075PFI5_PSEFL	Pseudomonas fluorescens	Secretory
	A0A075PFK0	A0A075PFK0_PSEFL	Pseudomonas fluorescens	Secretory
	A0A075PFL9	A0A075PFL9_PSEFL	Pseudomonas fluorescens	Secretory
	A0A075PFN6	A0A075PFN6_PSEFL	Pseudomonas fluorescens	Secretory
	A0A075PFQ5	A0A075PFQ5_PSEFL	Pseudomonas fluorescens	Secretory	yes
	A0A075PFR1	A0A075PFR1_PSEFL	Pseudomonas fluorescens	Secretory
	A0A075PFR8	A0A075PFR8_PSEFL	Pseudomonas fluorescens	Secretory
	A0A075PFW6	A0A075PFW6_PSEFL	Pseudomonas fluorescens	Secretory
	A0A075PFZ1	A0A075PFZ1_PSEFL	Pseudomonas fluorescens	Secretory	yes
	A0A075PG07	A0A075PG07_PSEFL	Pseudomonas fluorescens	Secretory	yes
	A0A075PG11	A0A075PG11_PSEFL	Pseudomonas fluorescens	Secretory	yes
	A0A075PG15	A0A075PG15_PSEFL	Pseudomonas fluorescens	Secretory
	A0A075PG25	A0A075PG25_PSEFL	Pseudomonas fluorescens	Secretory
	A0A075PG43	A0A075PG43_PSEFL	Pseudomonas fluorescens	Secretory
	A0A075PG49	A0A075PG49_PSEFL	Pseudomonas fluorescens	Secretory	yes
	A0A075PG82	A0A075PG82_PSEFL	Pseudomonas fluorescens	Secretory
	A0A075PG91	A0A075PG91_PSEFL	Pseudomonas fluorescens	Secretory	yes
	A0A075PG96	A0A075PG96_PSEFL	Pseudomonas fluorescens	Secretory
	A0A075PGA7	A0A075PGA7_PSEFL	Pseudomonas fluorescens	Secretory
	A0A075PGC7	A0A075PGC7_PSEFL	Pseudomonas fluorescens	Secretory	yes
	A0A075PGD6	A0A075PGD6_PSEFL	Pseudomonas fluorescens	Secretory
	A0A075PGE7	A0A075PGE7_PSEFL	Pseudomonas fluorescens	Secretory
	A0A075PGF1	A0A075PGF1_PSEFL	Pseudomonas fluorescens	Secretory
	A0A075PGF4	A0A075PGF4_PSEFL	Pseudomonas fluorescens	Secretory
	A0A075PGF5	A0A075PGF5_PSEFL	Pseudomonas fluorescens	Secretory
	A0A075PGG0	A0A075PGG0_PSEFL	Pseudomonas fluorescens	Secretory
	A0A075PGI3	A0A075PGI3_PSEFL	Pseudomonas fluorescens	Secretory
	A0A075PGI8	A0A075PGI8_PSEFL	Pseudomonas fluorescens	Secretory
	A0A075PGJ8	A0A075PGJ8_PSEFL	Pseudomonas fluorescens	Secretory
	A0A075PGK2	A0A075PGK2_PSEFL	Pseudomonas fluorescens	Secretory	yes
	A0A075PGK6	A0A075PGK6_PSEFL	Pseudomonas fluorescens	Secretory	yes
	A0A075PGQ8	A0A075PGQ8_PSEFL	Pseudomonas fluorescens	Secretory
	A0A075PGR3	A0A075PGR3_PSEFL	Pseudomonas fluorescens	Secretory	yes
	A0A075PGR5	A0A075PGR5_PSEFL	Pseudomonas fluorescens	Secretory	yes
	A0A075PGS3	A0A075PGS3_PSEFL	Pseudomonas fluorescens	Secretory
	A0A075PGS5	A0A075PGS5_PSEFL	Pseudomonas fluorescens	Secretory
	A0A075PGS7	A0A075PGS7_PSEFL	Pseudomonas fluorescens	Secretory	yes
	A0A075PGT2	A0A075PGT2_PSEFL	Pseudomonas fluorescens	Secretory	yes
	A0A075PGV2	A0A075PGV2_PSEFL	Pseudomonas fluorescens	Secretory
	A0A075PGY0	A0A075PGY0_PSEFL	Pseudomonas fluorescens	Secretory	yes
	A0A075PGZ2	A0A075PGZ2_PSEFL	Pseudomonas fluorescens	Secretory
	A0A075PH25	A0A075PH25_PSEFL	Pseudomonas fluorescens	Secretory
	A0A075PH32	A0A075PH32_PSEFL	Pseudomonas fluorescens	Secretory
	A0A075PH40	A0A075PH40_PSEFL	Pseudomonas fluorescens	Secretory	yes
	A0A075PH68	A0A075PH68_PSEFL	Pseudomonas fluorescens	Secretory
	A0A075PH73	A0A075PH73_PSEFL	Pseudomonas fluorescens	Secretory
	A0A075PH96	A0A075PH96_PSEFL	Pseudomonas fluorescens	Secretory
	A0A075PHA2	A0A075PHA2_PSEFL	Pseudomonas fluorescens	Secretory	yes
	A0A075PHA8	A0A075PHA8_PSEFL	Pseudomonas fluorescens	Secretory	yes
	A0A075PHC0	A0A075PHC0_PSEFL	Pseudomonas fluorescens	Secretory
	A0A075PHC4	A0A075PHC4_PSEFL	Pseudomonas fluorescens	Secretory
	A0A075PHD1	A0A075PHD1_PSEFL	Pseudomonas fluorescens	Secretory	yes
	A0A075PHF6	A0A075PHF6_PSEFL	Pseudomonas fluorescens	Secretory
	A0A075PHF8	A0A075PHF8_PSEFL	Pseudomonas fluorescens	Secretory	yes
	A0A075PHG1	A0A075PHG1_PSEFL	Pseudomonas fluorescens	Secretory
	A0A075PHG8	A0A075PHG8_PSEFL	Pseudomonas fluorescens	Secretory	yes
	A0A075PHH5	A0A075PHH5_PSEFL	Pseudomonas fluorescens	Secretory
	A0A075PHI3	A0A075PHI3_PSEFL	Pseudomonas fluorescens	Secretory
	A0A075PHI5	A0A075PHI5_PSEFL	Pseudomonas fluorescens	Secretory	yes
	A0A075PHJ0	A0A075PHJ0_PSEFL	Pseudomonas fluorescens	Secretory
	A0A075PHK2	A0A075PHK2_PSEFL	Pseudomonas fluorescens	Secretory
	A0A075PHK7	A0A075PHK7_PSEFL	Pseudomonas fluorescens	Secretory	yes
	A0A075PHL3	A0A075PHL3_PSEFL	Pseudomonas fluorescens	Secretory	yes
	A0A075PHL7	A0A075PHL7_PSEFL	Pseudomonas fluorescens	Secretory
	A0A075PHM5	A0A075PHM5_PSEFL	Pseudomonas fluorescens	Secretory
	A0A075PHM7	A0A075PHM7_PSEFL	Pseudomonas fluorescens	Secretory
	A0A075PHN5	A0A075PHN5_PSEFL	Pseudomonas fluorescens	Secretory
	A0A075PHP8	A0A075PHP8_PSEFL	Pseudomonas fluorescens	Secretory
	A0A075PHQ7	A0A075PHQ7_PSEFL	Pseudomonas fluorescens	Secretory	yes
	A0A075PHR0	A0A075PHR0_PSEFL	Pseudomonas fluorescens	Secretory
	A0A075PHT7	A0A075PHT7_PSEFL	Pseudomonas fluorescens	Secretory
	A0A075PHV4	A0A075PHV4_PSEFL	Pseudomonas fluorescens	Secretory
	A0A075PHV9	A0A075PHV9_PSEFL	Pseudomonas fluorescens	Secretory
	A0A075PHW5	A0A075PHW5_PSEFL	Pseudomonas fluorescens	Secretory	yes
	A0A075PHY0	A0A075PHY0_PSEFL	Pseudomonas fluorescens	Secretory
	A0A075PHY1	A0A075PHY1_PSEFL	Pseudomonas fluorescens	Secretory
	A0A075PHY4	A0A075PHY4_PSEFL	Pseudomonas fluorescens	Secretory
	A0A075PHZ3	A0A075PHZ3_PSEFL	Pseudomonas fluorescens	Secretory	yes
	A0A075PI07	A0A075PI07_PSEFL	Pseudomonas fluorescens	Secretory
	A0A075PI14	A0A075PI14_PSEFL	Pseudomonas fluorescens	Secretory
	A0A075PI21	A0A075PI21_PSEFL	Pseudomonas fluorescens	Secretory
	A0A075PI54	A0A075PI54_PSEFL	Pseudomonas fluorescens	Secretory
	A0A075PI56	A0A075PI56_PSEFL	Pseudomonas fluorescens	Secretory
	A0A075PI69	A0A075PI69_PSEFL	Pseudomonas fluorescens	Secretory
	A0A075PI70	A0A075PI70_PSEFL	Pseudomonas fluorescens	Secretory
	A0A075PI72	A0A075PI72_PSEFL	Pseudomonas fluorescens	Secretory
	A0A075PI73	A0A075PI73_PSEFL	Pseudomonas fluorescens	Secretory
	A0A075PI74	A0A075PI74_PSEFL	Pseudomonas fluorescens	Secretory
	A0A075PI90	A0A075PI90_PSEFL	Pseudomonas fluorescens	Secretory	yes
	A0A075PI99	A0A075PI99_PSEFL	Pseudomonas fluorescens	Secretory
	A0A075PID0	A0A075PID0_PSEFL	Pseudomonas fluorescens	Secretory
	A0A075PID4	A0A075PID4_PSEFL	Pseudomonas fluorescens	Secretory
	A0A075PID6	A0A075PID6_PSEFL	Pseudomonas fluorescens	Secretory	yes
	A0A075PIE6	A0A075PIE6_PSEFL	Pseudomonas fluorescens	Secretory	yes
	A0A075PIE8	A0A075PIE8_PSEFL	Pseudomonas fluorescens	Secretory
	A0A075PIG6	A0A075PIG6_PSEFL	Pseudomonas fluorescens	Secretory
	A0A075PII4	A0A075PII4_PSEFL	Pseudomonas fluorescens	Secretory	yes
	A0A075PIJ6	A0A075PIJ6_PSEFL	Pseudomonas fluorescens	Secretory
	A0A075PIK1	A0A075PIK1_PSEFL	Pseudomonas fluorescens	Secretory
	A0A075PIK5	A0A075PIK5_PSEFL	Pseudomonas fluorescens	Secretory	yes
	A0A075PIL1	A0A075PIL1_PSEFL	Pseudomonas fluorescens	Secretory	yes
	A0A075PIN0	A0A075PIN0_PSEFL	Pseudomonas fluorescens	Secretory
	A0A075PIP4	A0A075PIP4_PSEFL	Pseudomonas fluorescens	Secretory	yes
	A0A075PIQ3	A0A075PIQ3_PSEFL	Pseudomonas fluorescens	Secretory
	A0A075PIR6	A0A075PIR6_PSEFL	Pseudomonas fluorescens	Secretory
	A0A075PIS3	A0A075PIS3_PSEFL	Pseudomonas fluorescens	Secretory
	A0A075PIT5	A0A075PIT5_PSEFL	Pseudomonas fluorescens	Secretory	yes
	A0A075PIT6	A0A075PIT6_PSEFL	Pseudomonas fluorescens	Secretory
	A0A075PIW2	A0A075PIW2_PSEFL	Pseudomonas fluorescens	Secretory
	A0A075PIW5	A0A075PIW5_PSEFL	Pseudomonas fluorescens	Secretory	yes
	A0A075PIY3	A0A075PIY3_PSEFL	Pseudomonas fluorescens	Secretory
	A0A075PJ31	A0A075PJ31_PSEFL	Pseudomonas fluorescens	Secretory
	A0A075PJ37	A0A075PJ37_PSEFL	Pseudomonas fluorescens	Secretory	yes
	A0A075PJ42	A0A075PJ42_PSEFL	Pseudomonas fluorescens	Secretory
	A0A075PJ67	A0A075PJ67_PSEFL	Pseudomonas fluorescens	Secretory	yes
	A0A075PJ73	A0A075PJ73_PSEFL	Pseudomonas fluorescens	Secretory	yes
	A0A075PJ94	A0A075PJ94_PSEFL	Pseudomonas fluorescens	Secretory
	A0A075PJA2	A0A075PJA2_PSEFL	Pseudomonas fluorescens	Secretory	yes
	A0A075PJA7	A0A075PJA7_PSEFL	Pseudomonas fluorescens	Secretory	yes
	A0A075PJD0	A0A075PJD0_PSEFL	Pseudomonas fluorescens	Secretory
	A0A075PJE7	A0A075PJE7_PSEFL	Pseudomonas fluorescens	Secretory
	A0A075PJM9	A0A075PJM9_PSEFL	Pseudomonas fluorescens	Secretory	yes
	A0A075PJN6	A0A075PJN6_PSEFL	Pseudomonas fluorescens	Secretory	yes
	A0A075PJP7	A0A075PJP7_PSEFL	Pseudomonas fluorescens	Secretory
	A0A075PJQ6	A0A075PJQ6_PSEFL	Pseudomonas fluorescens	Secretory
	A0A075PJR5	A0A075PJR5_PSEFL	Pseudomonas fluorescens	Secretory	yes
	A0A075PJU1	A0A075PJU1_PSEFL	Pseudomonas fluorescens	Secretory
	A0A075PJW5	A0A075PJW5_PSEFL	Pseudomonas fluorescens	Secretory
	A0A075PJX0	A0A075PJX0_PSEFL	Pseudomonas fluorescens	Secretory
	A0A075PJX8	A0A075PJX8_PSEFL	Pseudomonas fluorescens	Secretory
	A0A075PK15	A0A075PK15_PSEFL	Pseudomonas fluorescens	Secretory
	A0A075PK21	A0A075PK21_PSEFL	Pseudomonas fluorescens	Secretory
	A0A075PK30	A0A075PK30_PSEFL	Pseudomonas fluorescens	Secretory
	A0A075PK45	A0A075PK45_PSEFL	Pseudomonas fluorescens	Secretory	yes
	A0A075PK90	A0A075PK90_PSEFL	Pseudomonas fluorescens	Secretory
	A0A075PK96	A0A075PK96_PSEFL	Pseudomonas fluorescens	Secretory	yes
	A0A075PK97	A0A075PK97_PSEFL	Pseudomonas fluorescens	Secretory
	A0A075PKA3	A0A075PKA3_PSEFL	Pseudomonas fluorescens	Secretory
	A0A075PKB8	A0A075PKB8_PSEFL	Pseudomonas fluorescens	Secretory
	A0A075PKD2	A0A075PKD2_PSEFL	Pseudomonas fluorescens	Secretory
	A0A075PKD9	A0A075PKD9_PSEFL	Pseudomonas fluorescens	Secretory	yes
	A0A075PKG2	A0A075PKG2_PSEFL	Pseudomonas fluorescens	Secretory
	A0A075PKI0	A0A075PKI0_PSEFL	Pseudomonas fluorescens	Secretory	yes
	A0A075PKI2	A0A075PKI2_PSEFL	Pseudomonas fluorescens	Secretory	yes
	A0A075PKK2	A0A075PKK2_PSEFL	Pseudomonas fluorescens	Secretory
	A0A075PKM8	A0A075PKM8_PSEFL	Pseudomonas fluorescens	Secretory
	A0A075PKN3	A0A075PKN3_PSEFL	Pseudomonas fluorescens	Secretory
	A0A075PKS7	A0A075PKS7_PSEFL	Pseudomonas fluorescens	Secretory	yes
	A0A075PKV0	A0A075PKV0_PSEFL	Pseudomonas fluorescens	Secretory
	A0A075PKV7	A0A075PKV7_PSEFL	Pseudomonas fluorescens	Secretory
	A0A075PKX7	A0A075PKX7_PSEFL	Pseudomonas fluorescens	Secretory
	A0A075PKX8	A0A075PKX8_PSEFL	Pseudomonas fluorescens	Secretory
	A0A075PKZ4	A0A075PKZ4_PSEFL	Pseudomonas fluorescens	Secretory
	A0A075PKZ6	A0A075PKZ6_PSEFL	Pseudomonas fluorescens	Secretory	yes
	A0A075PL00	A0A075PL00_PSEFL	Pseudomonas fluorescens	Secretory
	A0A075PL04	A0A075PL04_PSEFL	Pseudomonas fluorescens	Secretory
	A0A075PL19	A0A075PL19_PSEFL	Pseudomonas fluorescens	Secretory
	A0A075PL24	A0A075PL24_PSEFL	Pseudomonas fluorescens	Secretory	yes
	A0A075PL38	A0A075PL38_PSEFL	Pseudomonas fluorescens	Secretory	yes
	A0A075PL67	A0A075PL67_PSEFL	Pseudomonas fluorescens	Secretory	yes
	A0A075PL74	A0A075PL74_PSEFL	Pseudomonas fluorescens	Secretory
	A0A075PLE7	A0A075PLE7_PSEFL	Pseudomonas fluorescens	Secretory
	A0A075PLG0	A0A075PLG0_PSEFL	Pseudomonas fluorescens	Secretory	yes
	A0A075PLM7	A0A075PLM7_PSEFL	Pseudomonas fluorescens	Secretory
	A0A075PLN7	A0A075PLN7_PSEFL	Pseudomonas fluorescens	Secretory
	A0A075PLR2	A0A075PLR2_PSEFL	Pseudomonas fluorescens	Secretory	yes
	A0A075PLT0	A0A075PLT0_PSEFL	Pseudomonas fluorescens	Secretory	yes
	A0A075PLU2	A0A075PLU2_PSEFL	Pseudomonas fluorescens	Secretory
	A0A075PLX0	A0A075PLX0_PSEFL	Pseudomonas fluorescens	Secretory	yes
	A0A075PM37	A0A075PM37_PSEFL	Pseudomonas fluorescens	Secretory	yes
	A0A075PM55	A0A075PM55_PSEFL	Pseudomonas fluorescens	Secretory
	A0A075PMC3	A0A075PMC3_PSEFL	Pseudomonas fluorescens	Secretory	yes
	A0A075PMG1	A0A075PMG1_PSEFL	Pseudomonas fluorescens	Secretory	yes
	A0A075PMJ0	A0A075PMJ0_PSEFL	Pseudomonas fluorescens	Secretory
	A0A075PMS6	A0A075PMS6_PSEFL	Pseudomonas fluorescens	Secretory	yes
	A0A075PNB6	A0A075PNB6_PSEFL	Pseudomonas fluorescens	Secretory	yes
	A0A075PNG0	A0A075PNG0_PSEFL	Pseudomonas fluorescens	Secretory
	A0A075PNL1	A0A075PNL1_PSEFL	Pseudomonas fluorescens	Secretory
	A0A075PNR5	A0A075PNR5_PSEFL	Pseudomonas fluorescens	Secretory
	A0A075PNT6	A0A075PNT6_PSEFL	Pseudomonas fluorescens	Secretory	yes
	A0A075PNV3	A0A075PNV3_PSEFL	Pseudomonas fluorescens	Secretory
	A0A075PNX3	A0A075PNX3_PSEFL	Pseudomonas fluorescens	Secretory
	A0A075PNX9	A0A075PNX9_PSEFL	Pseudomonas fluorescens	Secretory
	A0A075PNZ8	A0A075PNZ8_PSEFL	Pseudomonas fluorescens	Secretory
	A0A075PP20	A0A075PP20_PSEFL	Pseudomonas fluorescens	Secretory	yes
	A0A075PP45	A0A075PP45_PSEFL	Pseudomonas fluorescens	Secretory
	A0A075PP51	A0A075PP51_PSEFL	Pseudomonas fluorescens	Secretory
	A0A075PPA3	A0A075PPA3_PSEFL	Pseudomonas fluorescens	Secretory
	A0A075PPH3	A0A075PPH3_PSEFL	Pseudomonas fluorescens	Secretory
	A0A075PPL9	A0A075PPL9_PSEFL	Pseudomonas fluorescens	Secretory
	A0A075PPM4	A0A075PPM4_PSEFL	Pseudomonas fluorescens	Secretory	yes
	A0A075PPT0	A0A075PPT0_PSEFL	Pseudomonas fluorescens	Secretory	yes
	A0A075PPT9	A0A075PPT9_PSEFL	Pseudomonas fluorescens	Secretory
	A0A075PPV4	A0A075PPV4_PSEFL	Pseudomonas fluorescens	Secretory
	A0A075PPZ5	A0A075PPZ5_PSEFL	Pseudomonas fluorescens	Secretory
	A0A075PQ72	A0A075PQ72_PSEFL	Pseudomonas fluorescens	Secretory	yes
	A0A075PQB0	A0A075PQB0_PSEFL	Pseudomonas fluorescens	Secretory	yes
	A0A075PQD8	A0A075PQD8_PSEFL	Pseudomonas fluorescens	Secretory
	A0A075PQE9	A0A075PQE9_PSEFL	Pseudomonas fluorescens	Secretory	yes
	A0A075PQU7	A0A075PQU7_PSEFL	Pseudomonas fluorescens	Secretory
	A0A075PR57	A0A075PR57_PSEFL	Pseudomonas fluorescens	Secretory
	A0A077K1I6	A0A077K1I6_LIBAS	Candidatus Liberibacter asiaticus str. Ishi-1	Secretory	yes
	A0A077K1S4	A0A077K1S4_LIBAS	Candidatus Liberibacter asiaticus str. Ishi-1	Secretory
	A0A077K252	A0A077K252_LIBAS	Candidatus Liberibacter asiaticus str. Ishi-1	Secretory
	A0A077K2X6	A0A077K2X6_LIBAS	Candidatus Liberibacter asiaticus str. Ishi-1	Secretory
	A0A077K2Y9	A0A077K2Y9_LIBAS	Candidatus Liberibacter asiaticus str. Ishi-1	Secretory	yes
	A0A077K356	A0A077K356_LIBAS	Candidatus Liberibacter asiaticus str. Ishi-1	Secretory
	A0A077K3B5	A0A077K3B5_LIBAS	Candidatus Liberibacter asiaticus str. Ishi-1	Secretory
	A0A077K3L3	A0A077K3L3_LIBAS	Candidatus Liberibacter asiaticus str. Ishi-1	Secretory
	A0A077K3L8	A0A077K3L8_LIBAS	Candidatus Liberibacter asiaticus str. Ishi-1	Secretory
	A0A077K3Q4	A0A077K3Q4_LIBAS	Candidatus Liberibacter asiaticus str. Ishi-1	Secretory
	A0A077K401	A0A077K401_LIBAS	Candidatus Liberibacter asiaticus str. Ishi-1	Secretory
	A0A077K4B2	A0A077K4B2_LIBAS	Candidatus Liberibacter asiaticus str. Ishi-1	Secretory	yes
	A0A077K4Q9	A0A077K4Q9_LIBAS	Candidatus Liberibacter asiaticus str. Ishi-1	Secretory
	A0A077K4S7	A0A077K4S7_LIBAS	Candidatus Liberibacter asiaticus str. Ishi-1	Secretory
	A0A077K4T1	A0A077K4T1_LIBAS	Candidatus Liberibacter asiaticus str. Ishi-1	Secretory	yes
	A0A077K532	A0A077K532_LIBAS	Candidatus Liberibacter asiaticus str. Ishi-1	Secretory	yes
	A0A077K5D0	A0A077K5D0_LIBAS	Candidatus Liberibacter asiaticus str. Ishi-1	Secretory
	A0A077K5G9	A0A077K5G9_LIBAS	Candidatus Liberibacter asiaticus str. Ishi-1	Secretory
	A0A077K5J5	A0A077K5J5_LIBAS	Candidatus Liberibacter asiaticus str. Ishi-1	Secretory
	A0A077K603	A0A077K603_LIBAS	Candidatus Liberibacter asiaticus str. Ishi-1	Secretory
	A0A077K627	A0A077K627_LIBAS	Candidatus Liberibacter asiaticus str. Ishi-1	Secretory
	A0A077K684	A0A077K684_LIBAS	Candidatus Liberibacter asiaticus str. Ishi-1	Secretory
	A0A077K688	A0A077K688_LIBAS	Candidatus Liberibacter asiaticus str. Ishi-1	Secretory
	A0A077K6A0	A0A077K6A0_LIBAS	Candidatus Liberibacter asiaticus str. Ishi-1	Secretory
	A0A077K8Z3	A0A077K8Z3_LIBAS	Candidatus Liberibacter asiaticus str. Ishi-1	Secretory	yes
	A0A077KAG7	A0A077KAG7_LIBAS	Candidatus Liberibacter asiaticus str. Ishi-1	Secretory
	A0A077KAS6	A0A077KAS6_LIBAS	Candidatus Liberibacter asiaticus str. Ishi-1	Secretory	yes
	A0A077KAV9	A0A077KAV9_LIBAS	Candidatus Liberibacter asiaticus str. Ishi-1	Secretory
	A0A077KAY8	A0A077KAY8_LIBAS	Candidatus Liberibacter asiaticus str. Ishi-1	Secretory	yes
	A0A077KBB7	A0A077KBB7_LIBAS	Candidatus Liberibacter asiaticus str. Ishi-1	Secretory	yes
	A0A077KBF2	A0A077KBF2_LIBAS	Candidatus Liberibacter asiaticus str. Ishi-1	Secretory	yes
	A0A083Z0E1	A0A083Z0E1_STREI	Streptococcus equinus (Streptococcus bovis)	Secretory
	A0A083Z0E2	A0A083Z0E2_STREI	Streptococcus equinus (Streptococcus bovis)	Secretory
	A0A083Z0E8	A0A083Z0E8_STREI	Streptococcus equinus (Streptococcus bovis)	Secretory	yes
	A0A083Z0I4	A0A083Z0I4_STREI	Streptococcus equinus (Streptococcus bovis)	Secretory	yes
	A0A083Z0I5	A0A083Z0I5_STREI	Streptococcus equinus (Streptococcus bovis)	Secretory	yes
	A0A083Z0J4	A0A083Z0J4_STREI	Streptococcus equinus (Streptococcus bovis)	Secretory
	A0A083Z0J5	A0A083Z0J5_STREI	Streptococcus equinus (Streptococcus bovis)	Secretory
	A0A083Z177	A0A083Z177_STREI	Streptococcus equinus (Streptococcus bovis)	Secretory
	A0A083Z1H6	A0A083Z1H6_STREI	Streptococcus equinus (Streptococcus bovis)	Secretory	yes
	A0A083Z1Z7	A0A083Z1Z7_STREI	Streptococcus equinus (Streptococcus bovis)	Secretory
	A0A083Z215	A0A083Z215_STREI	Streptococcus equinus (Streptococcus bovis)	Secretory	yes
	A0A083Z257	A0A083Z257_STREI	Streptococcus equinus (Streptococcus bovis)	Secretory
	A0A083Z2A0	A0A083Z2A0_STREI	Streptococcus equinus (Streptococcus bovis)	Secretory
	A0A083Z2A8	A0A083Z2A8_STREI	Streptococcus equinus (Streptococcus bovis)	Secretory
	A0A083Z2B6	A0A083Z2B6_STREI	Streptococcus equinus (Streptococcus bovis)	Secretory	yes
	A0A083Z2B9	A0A083Z2B9_STREI	Streptococcus equinus (Streptococcus bovis)	Secretory
	A0A083Z2L4	A0A083Z2L4_STREI	Streptococcus equinus (Streptococcus bovis)	Secretory
	A0A083Z2M1	A0A083Z2M1_STREI	Streptococcus equinus (Streptococcus bovis)	Secretory
	A0A083Z2S8	A0A083Z2S8_STREI	Streptococcus equinus (Streptococcus bovis)	Secretory
	A0A083Z2T0	A0A083Z2T0_STREI	Streptococcus equinus (Streptococcus bovis)	Secretory
	A0A083Z2T1	A0A083Z2T1_STREI	Streptococcus equinus (Streptococcus bovis)	Secretory
	A0A083Z2V9	A0A083Z2V9_STREI	Streptococcus equinus (Streptococcus bovis)	Secretory
	A0A083Z2Y9	A0A083Z2Y9_STREI	Streptococcus equinus (Streptococcus bovis)	Secretory
	A0A083Z2Z0	A0A083Z2Z0_STREI	Streptococcus equinus (Streptococcus bovis)	Secretory
	A0A083Z2Z5	A0A083Z2Z5_STREI	Streptococcus equinus (Streptococcus bovis)	Secretory
	A0A083Z307	A0A083Z307_STREI	Streptococcus equinus (Streptococcus bovis)	Secretory
	A0A083Z341	A0A083Z341_STREI	Streptococcus equinus (Streptococcus bovis)	Secretory	yes
	A0A083Z389	A0A083Z389_STREI	Streptococcus equinus (Streptococcus bovis)	Secretory
	A0A083Z397	A0A083Z397_STREI	Streptococcus equinus (Streptococcus bovis)	Secretory	yes
	A0A083Z3C3	A0A083Z3C3_STREI	Streptococcus equinus (Streptococcus bovis)	Secretory	yes
	A0A083Z4A5	A0A083Z4A5_STREI	Streptococcus equinus (Streptococcus bovis)	Secretory
	A0A083Z4A9	A0A083Z4A9_STREI	Streptococcus equinus (Streptococcus bovis)	Secretory
	A0A083Z4B0	A0A083Z4B0_STREI	Streptococcus equinus (Streptococcus bovis)	Secretory
	A0A083Z4B2	A0A083Z4B2_STREI	Streptococcus equinus (Streptococcus bovis)	Secretory
	A0A083Z4C7	A0A083Z4C7_STREI	Streptococcus equinus (Streptococcus bovis)	Secretory	yes
	A0A083Z4C8	A0A083Z4C8_STREI	Streptococcus equinus (Streptococcus bovis)	Secretory	yes
	A0A083Z4C9	A0A083Z4C9_STREI	Streptococcus equinus (Streptococcus bovis)	Secretory
	A0A083Z4M9	A0A083Z4M9_STREI	Streptococcus equinus (Streptococcus bovis)	Secretory
	A0A083Z4W7	A0A083Z4W7_STREI	Streptococcus equinus (Streptococcus bovis)	Secretory
	A0A083Z4X9	A0A083Z4X9_STREI	Streptococcus equinus (Streptococcus bovis)	Secretory
	A0A083Z4Y8	A0A083Z4Y8_STREI	Streptococcus equinus (Streptococcus bovis)	Secretory
	A0A083Z588	A0A083Z588_STREI	Streptococcus equinus (Streptococcus bovis)	Secretory
	A0A083Z5H3	A0A083Z5H3_STREI	Streptococcus equinus (Streptococcus bovis)	Secretory
	A0A083Z5R8	A0A083Z5R8_STREI	Streptococcus equinus (Streptococcus bovis)	Secretory	yes
	A0A083Z5Z7	A0A083Z5Z7_STREI	Streptococcus equinus (Streptococcus bovis)	Secretory	yes
	A0A083Z6N5	A0A083Z6N5_STREI	Streptococcus equinus (Streptococcus bovis)	Secretory
	A0A083Z6P1	A0A083Z6P1_STREI	Streptococcus equinus (Streptococcus bovis)	Secretory
	A0A083Z6T0	A0A083Z6T0_STREI	Streptococcus equinus (Streptococcus bovis)	Secretory
	A0A083Z6T1	A0A083Z6T1_STREI	Streptococcus equinus (Streptococcus bovis)	Secretory
	A0A083Z6T3	A0A083Z6T3_STREI	Streptococcus equinus (Streptococcus bovis)	Secretory
	A0A083Z6T7	A0A083Z6T7_STREI	Streptococcus equinus (Streptococcus bovis)	Secretory	yes
	A0A083Z6T9	A0A083Z6T9_STREI	Streptococcus equinus (Streptococcus bovis)	Secretory
	A0A083Z6V2	A0A083Z6V2_STREI	Streptococcus equinus (Streptococcus bovis)	Secretory
	A0A083Z6W1	A0A083Z6W1_STREI	Streptococcus equinus (Streptococcus bovis)	Secretory	yes
	A0A083Z6Y4	A0A083Z6Y4_STREI	Streptococcus equinus (Streptococcus bovis)	Secretory
	A0PCB7	A0PCB7_STREI	Streptococcus equinus (Streptococcus bovis)	Secretory	yes
	A2VC31	A2VC31_PSEFL	Pseudomonas fluorescens	Secretory
	A2VC32	A2VC32_PSEFL	Pseudomonas fluorescens	Secretory	yes
	A2VC33	A2VC33_PSEFL	Pseudomonas fluorescens	Secretory
	A2VC34	A2VC34_PSEFL	Pseudomonas fluorescens	Secretory
	A5YTS1	A5YTS1_PSEFL	Pseudomonas fluorescens	Secretory
	A6YSM9	A6YSM9_HAEIF	Haemophilus Influenzae	Secretory	yes
	A8E0K8	A8E0K8_HAEIF	Haemophilus Influenzae	Secretory
	A8E0K9	A8E0K9_HAEIF	Haemophilus Influenzae	Secretory
	A8E0L1	A8E0L1_HAEIF	Haemophilus Influenzae	Secretory
	A8E0L2	A8E0L2_HAEIF	Haemophilus Influenzae	Secretory	yes
	A8E0L4	A8E0L4_HAEIF	Haemophilus Influenzae	Secretory
	A8W859	A8W859_PSEFL	Pseudomonas fluorescens	Secretory
	A8W866	A8W866_PSEFL	Pseudomonas fluorescens	Secretory
	A9N8I7	A9N8I7_COXBR	Coxiella burnetii (strain RSA 331 / Henzerling II)	Secretory
	A9N8N7	A9N8N7_COXBR	Coxiella burnetii (strain RSA 331 / Henzerling II)	Secretory
	A9N8T2	A9N8T2_COXBR	Coxiella burnetii (strain RSA 331 / Henzerling II)	Secretory
	A9N8U3	A9N8U3_COXBR	Coxiella burnetii (strain RSA 331 / Henzerling II)	Secretory
	A9N8Y4	A9N8Y4_COXBR	Coxiella burnetii (strain RSA 331 / Henzerling II)	Secretory
	A9N914	A9N914_COXBR	Coxiella burnetii (strain RSA 331 / Henzerling II)	Secretory	yes
	A9N9B5	A9N9B5_COXBR	Coxiella burnetii (strain RSA 331 / Henzerling II)	Secretory
	A9N9E3	A9N9E3_COXBR	Coxiella burnetii (strain RSA 331 / Henzerling II)	Secretory	yes
	A9N9I9	A9N9I9_COXBR	Coxiella burnetii (strain RSA 331 / Henzerling II)	Secretory	yes
	A9N9J0	A9N9J0_COXBR	Coxiella burnetii (strain RSA 331 / Henzerling II)	Secretory
	A9N9J5	A9N9J5_COXBR	Coxiella burnetii (strain RSA 331 / Henzerling II)	Secretory
	A9N9M8	A9N9M8_COXBR	Coxiella burnetii (strain RSA 331 / Henzerling II)	Secretory
	A9N9R6	A9N9R6_COXBR	Coxiella burnetii (strain RSA 331 / Henzerling II)	Secretory
	A9N9R7	A9N9R7_COXBR	Coxiella burnetii (strain RSA 331 / Henzerling II)	Secretory
	A9N9S6	A9N9S6_COXBR	Coxiella burnetii (strain RSA 331 / Henzerling II)	Secretory
	A9N9S7	A9N9S7_COXBR	Coxiella burnetii (strain RSA 331 / Henzerling II)	Secretory	yes
	A9N9T0	A9N9T0_COXBR	Coxiella burnetii (strain RSA 331 / Henzerling II)	Secretory	yes
	A9N9U6	A9N9U6_COXBR	Coxiella burnetii (strain RSA 331 / Henzerling II)	Secretory	yes
	A9N9W9	A9N9W9_COXBR	Coxiella burnetii (strain RSA 331 / Henzerling II)	Secretory
	A9N9X6	A9N9X6_COXBR	Coxiella burnetii (strain RSA 331 / Henzerling II)	Secretory	yes
	A9N9X8	A9N9X8_COXBR	Coxiella burnetii (strain RSA 331 / Henzerling II)	Secretory
	A9N9X9	A9N9X9_COXBR	Coxiella burnetii (strain RSA 331 / Henzerling II)	Secretory	yes
	A9N9Z3	A9N9Z3_COXBR	Coxiella burnetii (strain RSA 331 / Henzerling II)	Secretory
	A9N9Z5	A9N9Z5_COXBR	Coxiella burnetii (strain RSA 331 / Henzerling II)	Secretory
	A9NA00	A9NA00_COXBR	Coxiella burnetii (strain RSA 331 / Henzerling II)	Secretory
	A9NA01	A9NA01_COXBR	Coxiella burnetii (strain RSA 331 / Henzerling II)	Secretory
	A9NA18	A9NA18_COXBR	Coxiella burnetii (strain RSA 331 / Henzerling II)	Secretory
	A9NA19	A9NA19_COXBR	Coxiella burnetii (strain RSA 331 / Henzerling II)	Secretory	yes
	A9NA64	A9NA64_COXBR	Coxiella burnetii (strain RSA 331 / Henzerling II)	Secretory	yes
	A9NAA3	A9NAA3_COXBR	Coxiella burnetii (strain RSA 331 / Henzerling II)	Secretory	yes
	A9NAB8	A9NAB8_COXBR	Coxiella burnetii (strain RSA 331 / Henzerling II)	Secretory
	A9NAI9	A9NAI9_COXBR	Coxiella burnetii (strain RSA 331 / Henzerling II)	Secretory
	A9NAJ1	A9NAJ1_COXBR	Coxiella burnetii (strain RSA 331 / Henzerling II)	Secretory
	A9NAQ5	A9NAQ5_COXBR	Coxiella burnetii (strain RSA 331 / Henzerling II)	Secretory
	A9NAQ9	A9NAQ9_COXBR	Coxiella burnetii (strain RSA 331 / Henzerling II)	Secretory	yes
	A9NAR7	A9NAR7_COXBR	Coxiella burnetii (strain RSA 331 / Henzerling II)	Secretory
	A9NAS3	LOLB_COXBR	Coxiella burnetii (strain RSA 331 / Henzerling II)	Secretory	yes
	A9NAT9	A9NAT9_COXBR	Coxiella burnetii (strain RSA 331 / Henzerling II)	Secretory	yes
	A9NAU2	A9NAU2_COXBR	Coxiella burnetii (strain RSA 331 / Henzerling II)	Secretory
	A9NAV0	A9NAV0_COXBR	Coxiella burnetii (strain RSA 331 / Henzerling II)	Secretory
	A9NAV9	A9NAV9_COXBR	Coxiella burnetii (strain RSA 331 / Henzerling II)	Secretory	yes
	A9NB41	A9NB41_COXBR	Coxiella burnetii (strain RSA 331 / Henzerling II)	Secretory
	A9NB46	A9NB46_COXBR	Coxiella burnetii (strain RSA 331 / Henzerling II)	Secretory
	A9NB54	A9NB54_COXBR	Coxiella burnetii (strain RSA 331 / Henzerling II)	Secretory
	A9NB89	A9NB89_COXBR	Coxiella burnetii (strain RSA 331 / Henzerling II)	Secretory	yes
	A9NB97	A9NB97_COXBR	Coxiella burnetii (strain RSA 331 / Henzerling II)	Secretory	yes
	A9NBH1	A9NBH1_COXBR	Coxiella burnetii (strain RSA 331 / Henzerling II)	Secretory
	A9NBJ6	A9NBJ6_COXBR	Coxiella burnetii (strain RSA 331 / Henzerling II)	Secretory
	A9NBK5	A9NBK5_COXBR	Coxiella burnetii (strain RSA 331 / Henzerling II)	Secretory
	A9NBM4	A9NBM4_COXBR	Coxiella burnetii (strain RSA 331 / Henzerling II)	Secretory
	A9NBM8	A9NBM8_COXBR	Coxiella burnetii (strain RSA 331 / Henzerling II)	Secretory
	A9NBS6	A9NBS6_COXBR	Coxiella burnetii (strain RSA 331 / Henzerling II)	Secretory
	A9NBS9	A9NBS9_COXBR	Coxiella burnetii (strain RSA 331 / Henzerling II)	Secretory
	A9NC24	A9NC24_COXBR	Coxiella burnetii (strain RSA 331 / Henzerling II)	Secretory
	A9NC28	A9NC28_COXBR	Coxiella burnetii (strain RSA 331 / Henzerling II)	Secretory	yes
	A9NC97	A9NC97_COXBR	Coxiella burnetii (strain RSA 331 / Henzerling II)	Secretory
	A9NCA4	A9NCA4_COXBR	Coxiella burnetii (strain RSA 331 / Henzerling II)	Secretory
	A9NCB7	A9NCB7_COXBR	Coxiella burnetii (strain RSA 331 / Henzerling II)	Secretory	yes
	A9NCK7	A9NCK7_COXBR	Coxiella burnetii (strain RSA 331 / Henzerling II)	Secretory
	A9NCL7	A9NCL7_COXBR	Coxiella burnetii (strain RSA 331 / Henzerling II)	Secretory
	A9NCM2	A9NCM2_COXBR	Coxiella burnetii (strain RSA 331 / Henzerling II)	Secretory
	A9NCP8	A9NCP8_COXBR	Coxiella burnetii (strain RSA 331 / Henzerling II)	Secretory	yes
	A9NCS9	A9NCS9_COXBR	Coxiella burnetii (strain RSA 331 / Henzerling II)	Secretory
	A9NCT5	A9NCT5_COXBR	Coxiella burnetii (strain RSA 331 / Henzerling II)	Secretory
	A9NCU1	A9NCU1_COXBR	Coxiella burnetii (strain RSA 331 / Henzerling II)	Secretory
	A9NCU2	A9NCU2_COXBR	Coxiella burnetii (strain RSA 331 / Henzerling II)	Secretory	yes
	A9NCV4	A9NCV4_COXBR	Coxiella burnetii (strain RSA 331 / Henzerling II)	Secretory	yes
	A9NCW9	A9NCW9_COXBR	Coxiella burnetii (strain RSA 331 / Henzerling II)	Secretory
	A9NCX6	A9NCX6_COXBR	Coxiella burnetii (strain RSA 331 / Henzerling II)	Secretory
	A9NCY0	A9NCY0_COXBR	Coxiella burnetii (strain RSA 331 / Henzerling II)	Secretory
	A9ND27	A9ND27_COXBR	Coxiella burnetii (strain RSA 331 / Henzerling II)	Secretory
	A9NDE1	A9NDE1_COXBR	Coxiella burnetii (strain RSA 331 / Henzerling II)	Secretory
	A9NDE4	A9NDE4_COXBR	Coxiella burnetii (strain RSA 331 / Henzerling II)	Secretory
	A9NDF1	A9NDF1_COXBR	Coxiella burnetii (strain RSA 331 / Henzerling II)	Secretory
	A9NDG2	A9NDG2_COXBR	Coxiella burnetii (strain RSA 331 / Henzerling II)	Secretory
	A9NDG7	A9NDG7_COXBR	Coxiella burnetii (strain RSA 331 / Henzerling II)	Secretory	yes
	A9NDH8	A9NDH8_COXBR	Coxiella burnetii (strain RSA 331 / Henzerling II)	Secretory
	A9NDI0	A9NDI0_COXBR	Coxiella burnetii (strain RSA 331 / Henzerling II)	Secretory	yes
	A9NDK4	A9NDK4_COXBR	Coxiella burnetii (strain RSA 331 / Henzerling II)	Secretory
	A9NDK8	A9NDK8_COXBR	Coxiella burnetii (strain RSA 331 / Henzerling II)	Secretory	yes
	A9NDL9	A9NDL9_COXBR	Coxiella burnetii (strain RSA 331 / Henzerling II)	Secretory
	A9NDM7	A9NDM7_COXBR	Coxiella burnetii (strain RSA 331 / Henzerling II)	Secretory
	A9NDN7	A9NDN7_COXBR	Coxiella burnetii (strain RSA 331 / Henzerling II)	Secretory
	A9NDP8	A9NDP8_COXBR	Coxiella burnetii (strain RSA 331 / Henzerling II)	Secretory
	A9NDR0	A9NDR0_COXBR	Coxiella burnetii (strain RSA 331 / Henzerling II)	Secretory	yes
	A9NDR3	LOLA_COXBR	Coxiella burnetii (strain RSA 331 / Henzerling II)	Secretory
	A9NDT2	A9NDT2_COXBR	Coxiella burnetii (strain RSA 331 / Henzerling II)	Secretory
	A9NDT6	A9NDT6_COXBR	Coxiella burnetii (strain RSA 331 / Henzerling II)	Secretory
	A9NDX2	A9NDX2_COXBR	Coxiella burnetii (strain RSA 331 / Henzerling II)	Secretory
	A9NDY7	A9NDY7_COXBR	Coxiella burnetii (strain RSA 331 / Henzerling II)	Secretory
	A9Q6I0	A9Q6I0_PSEFL	Pseudomonas fluorescens	Secretory
	A9Z0W6	A9Z0W6_PSEFL	Pseudomonas fluorescens	Secretory
	A9Z0W7	A9Z0W7_PSEFL	Pseudomonas fluorescens	Secretory
	B1GRM6	B1GRM6_PSEFL	Pseudomonas fluorescens	Secretory
	B1GRM9	B1GRM9_PSEFL	Pseudomonas fluorescens	Secretory
	B1PW47	B1PW47_STREI	Streptococcus equinus (Streptococcus bovis)	Secretory
	B2CPK9	B2CPK9_HAEIF	Haemophilus Influenzae	Secretory	yes
	B2D1M3	B2D1M3_PSEFL	Pseudomonas fluorescens	Secretory
	B2HTA2	B2HTA2_ACIBC	Acinetobacter baumannii (strain ACICU)	Secretory
	B2HTA5	B2HTA5_ACIBC	Acinetobacter baumannii (strain ACICU)	Secretory
	B2HTB0	B2HTB0_ACIBC	Acinetobacter baumannii (strain ACICU)	Secretory
	B2HTB9	B2HTB9_ACIBC	Acinetobacter baumannii (strain ACICU)	Secretory
	B2HTC3	B2HTC3_ACIBC	Acinetobacter baumannii (strain ACICU)	Secretory
	B2HTC5	B2HTC5_ACIBC	Acinetobacter baumannii (strain ACICU)	Secretory
	B2HTD4	B2HTD4_ACIBC	Acinetobacter baumannii (strain ACICU)	Secretory	yes
	B2HTD5	B2HTD5_ACIBC	Acinetobacter baumannii (strain ACICU)	Secretory
	B2HTG1	B2HTG1_ACIBC	Acinetobacter baumannii (strain ACICU)	Secretory
	B2HTI3	B2HTI3_ACIBC	Acinetobacter baumannii (strain ACICU)	Secretory
	B2HTK1	B2HTK1_ACIBC	Acinetobacter baumannii (strain ACICU)	Secretory
	B2HTL5	B2HTL5_ACIBC	Acinetobacter baumannii (strain ACICU)	Secretory
	B2HTP3	B2HTP3_ACIBC	Acinetobacter baumannii (strain ACICU)	Secretory	yes
	B2HTP4	B2HTP4_ACIBC	Acinetobacter baumannii (strain ACICU)	Secretory
	B2HTP6	B2HTP6_ACIBC	Acinetobacter baumannii (strain ACICU)	Secretory
	B2HTP8	B2HTP8_ACIBC	Acinetobacter baumannii (strain ACICU)	Secretory
	B2HTQ3	B2HTQ3_ACIBC	Acinetobacter baumannii (strain ACICU)	Secretory
	B2HTQ8	B2HTQ8_ACIBC	Acinetobacter baumannii (strain ACICU)	Secretory
	B2HTU7	B2HTU7_ACIBC	Acinetobacter baumannii (strain ACICU)	Secretory
	B2HTV3	B2HTV3_ACIBC	Acinetobacter baumannii (strain ACICU)	Secretory
	B2HTV6	B2HTV6_ACIBC	Acinetobacter baumannii (strain ACICU)	Secretory
	B2HTV9	B2HTV9_ACIBC	Acinetobacter baumannii (strain ACICU)	Secretory	yes
	B2HTW7	B2HTW7_ACIBC	Acinetobacter baumannii (strain ACICU)	Secretory
	B2HTX0	B2HTX0_ACIBC	Acinetobacter baumannii (strain ACICU)	Secretory
	B2HTX1	B2HTX1_ACIBC	Acinetobacter baumannii (strain ACICU)	Secretory	yes
	B2HTX2	B2HTX2_ACIBC	Acinetobacter baumannii (strain ACICU)	Secretory
	B2HTY5	B2HTY5_ACIBC	Acinetobacter baumannii (strain ACICU)	Secretory
	B2HU00	B2HU00_ACIBC	Acinetobacter baumannii (strain ACICU)	Secretory	yes
	B2HU03	B2HU03_ACIBC	Acinetobacter baumannii (strain ACICU)	Secretory	yes
	B2HU79	B2HU79_ACIBC	Acinetobacter baumannii (strain ACICU)	Secretory	yes
	B2HU85	B2HU85_ACIBC	Acinetobacter baumannii (strain ACICU)	Secretory	yes
	B2HU86	B2HU86_ACIBC	Acinetobacter baumannii (strain ACICU)	Secretory
	B2HU91	B2HU91_ACIBC	Acinetobacter baumannii (strain ACICU)	Secretory
	B2HU97	B2HU97_ACIBC	Acinetobacter baumannii (strain ACICU)	Secretory
	B2HUB3	B2HUB3_ACIBC	Acinetobacter baumannii (strain ACICU)	Secretory
	B2HUB9	B2HUB9_ACIBC	Acinetobacter baumannii (strain ACICU)	Secretory
	B2HUC8	B2HUC8_ACIBC	Acinetobacter baumannii (strain ACICU)	Secretory	yes
	B2HUE2	B2HUE2_ACIBC	Acinetobacter baumannii (strain ACICU)	Secretory
	B2HUE3	B2HUE3_ACIBC	Acinetobacter baumannii (strain ACICU)	Secretory
	B2HUE5	B2HUE5_ACIBC	Acinetobacter baumannii (strain ACICU)	Secretory
	B2HUE8	B2HUE8_ACIBC	Acinetobacter baumannii (strain ACICU)	Secretory	yes
	B2HUF9	B2HUF9_ACIBC	Acinetobacter baumannii (strain ACICU)	Secretory
	B2HUH3	B2HUH3_ACIBC	Acinetobacter baumannii (strain ACICU)	Secretory	yes
	B2HUH7	B2HUH7_ACIBC	Acinetobacter baumannii (strain ACICU)	Secretory	yes
	B2HUI1	B2HUI1_ACIBC	Acinetobacter baumannii (strain ACICU)	Secretory
	B2HUI2	B2HUI2_ACIBC	Acinetobacter baumannii (strain ACICU)	Secretory
	B2HUI3	B2HUI3_ACIBC	Acinetobacter baumannii (strain ACICU)	Secretory
	B2HUI4	B2HUI4_ACIBC	Acinetobacter baumannii (strain ACICU)	Secretory	yes
	B2HUI5	B2HUI5_ACIBC	Acinetobacter baumannii (strain ACICU)	Secretory
	B2HUM6	B2HUM6_ACIBC	Acinetobacter baumannii (strain ACICU)	Secretory	yes
	B2HUN0	B2HUN0_ACIBC	Acinetobacter baumannii (strain ACICU)	Secretory
	B2HUN7	B2HUN7_ACIBC	Acinetobacter baumannii (strain ACICU)	Secretory	yes
	B2HUS2	B2HUS2_ACIBC	Acinetobacter baumannii (strain ACICU)	Secretory
	B2HUT0	B2HUT0_ACIBC	Acinetobacter baumannii (strain ACICU)	Secretory
	B2HUW5	B2HUW5_ACIBC	Acinetobacter baumannii (strain ACICU)	Secretory
	B2HUY3	B2HUY3_ACIBC	Acinetobacter baumannii (strain ACICU)	Secretory
	B2HUY8	B2HUY8_ACIBC	Acinetobacter baumannii (strain ACICU)	Secretory
	B2HUZ1	B2HUZ1_ACIBC	Acinetobacter baumannii (strain ACICU)	Secretory	yes
	B2HUZ9	B2HUZ9_ACIBC	Acinetobacter baumannii (strain ACICU)	Secretory	yes
	B2HV00	B2HV00_ACIBC	Acinetobacter baumannii (strain ACICU)	Secretory	yes
	B2HV36	B2HV36_ACIBC	Acinetobacter baumannii (strain ACICU)	Secretory
	B2HV52	B2HV52_ACIBC	Acinetobacter baumannii (strain ACICU)	Secretory
	B2HV68	B2HV68_ACIBC	Acinetobacter baumannii (strain ACICU)	Secretory
	B2HV74	B2HV74_ACIBC	Acinetobacter baumannii (strain ACICU)	Secretory	yes
	B2HV86	B2HV86_ACIBC	Acinetobacter baumannii (strain ACICU)	Secretory
	B2HV91	B2HV91_ACIBC	Acinetobacter baumannii (strain ACICU)	Secretory
	B2HVB1	B2HVB1_ACIBC	Acinetobacter baumannii (strain ACICU)	Secretory
	B2HVB7	B2HVB7_ACIBC	Acinetobacter baumannii (strain ACICU)	Secretory
	B2HVC8	B2HVC8_ACIBC	Acinetobacter baumannii (strain ACICU)	Secretory
	B2HVC9	B2HVC9_ACIBC	Acinetobacter baumannii (strain ACICU)	Secretory
	B2HVD0	B2HVD0_ACIBC	Acinetobacter baumannii (strain ACICU)	Secretory
	B2HVD3	B2HVD3_ACIBC	Acinetobacter baumannii (strain ACICU)	Secretory
	B2HVD7	B2HVD7_ACIBC	Acinetobacter baumannii (strain ACICU)	Secretory
	B2HVE4	B2HVE4_ACIBC	Acinetobacter baumannii (strain ACICU)	Secretory
	B2HVE5	B2HVE5_ACIBC	Acinetobacter baumannii (strain ACICU)	Secretory
	B2HVF5	B2HVF5_ACIBC	Acinetobacter baumannii (strain ACICU)	Secretory	yes
	B2HVF6	B2HVF6_ACIBC	Acinetobacter baumannii (strain ACICU)	Secretory
	B2HVF9	B2HVF9_ACIBC	Acinetobacter baumannii (strain ACICU)	Secretory	yes
	B2HVH2	B2HVH2_ACIBC	Acinetobacter baumannii (strain ACICU)	Secretory
	B2HVJ5	B2HVJ5_ACIBC	Acinetobacter baumannii (strain ACICU)	Secretory	yes
	B2HVM8	B2HVM8_ACIBC	Acinetobacter baumannii (strain ACICU)	Secretory
	B2HVN0	B2HVN0_ACIBC	Acinetobacter baumannii (strain ACICU)	Secretory	yes
	B2HVN1	B2HVN1_ACIBC	Acinetobacter baumannii (strain ACICU)	Secretory
	B2HVN2	B2HVN2_ACIBC	Acinetobacter baumannii (strain ACICU)	Secretory
	B2HVP0	B2HVP0_ACIBC	Acinetobacter baumannii (strain ACICU)	Secretory
	B2HVQ6	B2HVQ6_ACIBC	Acinetobacter baumannii (strain ACICU)	Secretory
	B2HVR5	B2HVR5_ACIBC	Acinetobacter baumannii (strain ACICU)	Secretory	yes
	B2HVR6	B2HVR6_ACIBC	Acinetobacter baumannii (strain ACICU)	Secretory
	B2HVS5	B2HVS5_ACIBC	Acinetobacter baumannii (strain ACICU)	Secretory
	B2HVS8	B2HVS8_ACIBC	Acinetobacter baumannii (strain ACICU)	Secretory
	B2HVT5	B2HVT5_ACIBC	Acinetobacter baumannii (strain ACICU)	Secretory
	B2HVT9	B2HVT9_ACIBC	Acinetobacter baumannii (strain ACICU)	Secretory	yes
	B2HVU0	B2HVU0_ACIBC	Acinetobacter baumannii (strain ACICU)	Secretory	yes
	B2HVX1	B2HVX1_ACIBC	Acinetobacter baumannii (strain ACICU)	Secretory
	B2HW01	B2HW01_ACIBC	Acinetobacter baumannii (strain ACICU)	Secretory
	B2HW08	B2HW08_ACIBC	Acinetobacter baumannii (strain ACICU)	Secretory
	B2HW26	B2HW26_ACIBC	Acinetobacter baumannii (strain ACICU)	Secretory	yes
	B2HW38	B2HW38_ACIBC	Acinetobacter baumannii (strain ACICU)	Secretory	yes
	B2HW45	B2HW45_ACIBC	Acinetobacter baumannii (strain ACICU)	Secretory	yes
	B2HW71	B2HW71_ACIBC	Acinetobacter baumannii (strain ACICU)	Secretory
	B2HWB2	B2HWB2_ACIBC	Acinetobacter baumannii (strain ACICU)	Secretory	yes
	B2HWC7	B2HWC7_ACIBC	Acinetobacter baumannii (strain ACICU)	Secretory	yes
	B2HWE3	B2HWE3_ACIBC	Acinetobacter baumannii (strain ACICU)	Secretory
	B2HWE8	B2HWE8_ACIBC	Acinetobacter baumannii (strain ACICU)	Secretory
	B2HWF4	B2HWF4_ACIBC	Acinetobacter baumannii (strain ACICU)	Secretory	yes
	B2HWG3	B2HWG3_ACIBC	Acinetobacter baumannii (strain ACICU)	Secretory	yes
	B2HWH2	B2HWH2_ACIBC	Acinetobacter baumannii (strain ACICU)	Secretory	yes
	B2HWH3	B2HWH3_ACIBC	Acinetobacter baumannii (strain ACICU)	Secretory
	B2HWH4	B2HWH4_ACIBC	Acinetobacter baumannii (strain ACICU)	Secretory
	B2HWH6	B2HWH6_ACIBC	Acinetobacter baumannii (strain ACICU)	Secretory	yes
	B2HWK3	B2HWK3_ACIBC	Acinetobacter baumannii (strain ACICU)	Secretory
	B2HWM6	B2HWM6_ACIBC	Acinetobacter baumannii (strain ACICU)	Secretory
	B2HWP7	B2HWP7_ACIBC	Acinetobacter baumannii (strain ACICU)	Secretory
	B2HWQ4	B2HWQ4_ACIBC	Acinetobacter baumannii (strain ACICU)	Secretory	yes
	B2HWR0	B2HWR0_ACIBC	Acinetobacter baumannii (strain ACICU)	Secretory
	B2HWR6	B2HWR6_ACIBC	Acinetobacter baumannii (strain ACICU)	Secretory
	B2HWS0	B2HWS0_ACIBC	Acinetobacter baumannii (strain ACICU)	Secretory	yes
	B2HWS3	B2HWS3_ACIBC	Acinetobacter baumannii (strain ACICU)	Secretory	yes
	B2HWT4	B2HWT4_ACIBC	Acinetobacter baumannii (strain ACICU)	Secretory
	B2HWT9	B2HWT9_ACIBC	Acinetobacter baumannii (strain ACICU)	Secretory
	B2HWU0	B2HWU0_ACIBC	Acinetobacter baumannii (strain ACICU)	Secretory	yes
	B2HWU6	B2HWU6_ACIBC	Acinetobacter baumannii (strain ACICU)	Secretory
	B2HWU8	B2HWU8_ACIBC	Acinetobacter baumannii (strain ACICU)	Secretory	yes
	B2HWU9	B2HWU9_ACIBC	Acinetobacter baumannii (strain ACICU)	Secretory
	B2HWW9	B2HWW9_ACIBC	Acinetobacter baumannii (strain ACICU)	Secretory
	B2HWX4	B2HWX4_ACIBC	Acinetobacter baumannii (strain ACICU)	Secretory
	B2HWX7	B2HWX7_ACIBC	Acinetobacter baumannii (strain ACICU)	Secretory	yes
	B2HWY6	B2HWY6_ACIBC	Acinetobacter baumannii (strain ACICU)	Secretory	yes
	B2HWY8	B2HWY8_ACIBC	Acinetobacter baumannii (strain ACICU)	Secretory
	B2HWZ6	B2HWZ6_ACIBC	Acinetobacter baumannii (strain ACICU)	Secretory	yes
	B2HX31	B2HX31_ACIBC	Acinetobacter baumannii (strain ACICU)	Secretory
	B2HX38	B2HX38_ACIBC	Acinetobacter baumannii (strain ACICU)	Secretory
	B2HX63	B2HX63_ACIBC	Acinetobacter baumannii (strain ACICU)	Secretory
	B2HX84	B2HX84_ACIBC	Acinetobacter baumannii (strain ACICU)	Secretory
	B2HXB3	B2HXB3_ACIBC	Acinetobacter baumannii (strain ACICU)	Secretory
	B2HXC5	B2HXC5_ACIBC	Acinetobacter baumannii (strain ACICU)	Secretory
	B2HXE3	B2HXE3_ACIBC	Acinetobacter baumannii (strain ACICU)	Secretory	yes
	B2HXH4	B2HXH4_ACIBC	Acinetobacter baumannii (strain ACICU)	Secretory	yes
	B2HXI6	B2HXI6_ACIBC	Acinetobacter baumannii (strain ACICU)	Secretory
	B2HXK3	B2HXK3_ACIBC	Acinetobacter baumannii (strain ACICU)	Secretory	yes
	B2HXK7	B2HXK7_ACIBC	Acinetobacter baumannii (strain ACICU)	Secretory
	B2HXL8	B2HXL8_ACIBC	Acinetobacter baumannii (strain ACICU)	Secretory	yes
	B2HXN5	B2HXN5_ACIBC	Acinetobacter baumannii (strain ACICU)	Secretory
	B2HXT0	B2HXT0_ACIBC	Acinetobacter baumannii (strain ACICU)	Secretory
	B2HXU6	B2HXU6_ACIBC	Acinetobacter baumannii (strain ACICU)	Secretory
	B2HXU7	B2HXU7_ACIBC	Acinetobacter baumannii (strain ACICU)	Secretory	yes
	B2HXV3	B2HXV3_ACIBC	Acinetobacter baumannii (strain ACICU)	Secretory
	B2HXV5	B2HXV5_ACIBC	Acinetobacter baumannii (strain ACICU)	Secretory
	B2HXX1	B2HXX1_ACIBC	Acinetobacter baumannii (strain ACICU)	Secretory
	B2HXX4	B2HXX4_ACIBC	Acinetobacter baumannii (strain ACICU)	Secretory
	B2HXY9	B2HXY9_ACIBC	Acinetobacter baumannii (strain ACICU)	Secretory
	B2HY04	B2HY04_ACIBC	Acinetobacter baumannii (strain ACICU)	Secretory
	B2HY05	B2HY05_ACIBC	Acinetobacter baumannii (strain ACICU)	Secretory
	B2HY06	B2HY06_ACIBC	Acinetobacter baumannii (strain ACICU)	Secretory	yes
	B2HY22	B2HY22_ACIBC	Acinetobacter baumannii (strain ACICU)	Secretory
	B2HY31	B2HY31_ACIBC	Acinetobacter baumannii (strain ACICU)	Secretory
	B2HY45	B2HY45_ACIBC	Acinetobacter baumannii (strain ACICU)	Secretory
	B2HY68	B2HY68_ACIBC	Acinetobacter baumannii (strain ACICU)	Secretory
	B2HY84	B2HY84_ACIBC	Acinetobacter baumannii (strain ACICU)	Secretory
	B2HY85	B2HY85_ACIBC	Acinetobacter baumannii (strain ACICU)	Secretory	yes
	B2HY88	B2HY88_ACIBC	Acinetobacter baumannii (strain ACICU)	Secretory
	B2HYB0	B2HYB0_ACIBC	Acinetobacter baumannii (strain ACICU)	Secretory
	B2HYB1	B2HYB1_ACIBC	Acinetobacter baumannii (strain ACICU)	Secretory
	B2HYE6	B2HYE6_ACIBC	Acinetobacter baumannii (strain ACICU)	Secretory	yes
	B2HYE7	B2HYE7_ACIBC	Acinetobacter baumannii (strain ACICU)	Secretory
	B2HYF0	B2HYF0_ACIBC	Acinetobacter baumannii (strain ACICU)	Secretory
	B2HYG2	B2HYG2_ACIBC	Acinetobacter baumannii (strain ACICU)	Secretory
	B2HYH0	B2HYH0_ACIBC	Acinetobacter baumannii (strain ACICU)	Secretory	yes
	B2HYI2	B2HYI2_ACIBC	Acinetobacter baumannii (strain ACICU)	Secretory
	B2HYI6	B2HYI6_ACIBC	Acinetobacter baumannii (strain ACICU)	Secretory	yes
	B2HYK0	B2HYK0_ACIBC	Acinetobacter baumannii (strain ACICU)	Secretory
	B2HYK5	B2HYK5_ACIBC	Acinetobacter baumannii (strain ACICU)	Secretory	yes
	B2HYL2	B2HYL2_ACIBC	Acinetobacter baumannii (strain ACICU)	Secretory
	B2HYL5	B2HYL5_ACIBC	Acinetobacter baumannii (strain ACICU)	Secretory
	B2HYS4	B2HYS4_ACIBC	Acinetobacter baumannii (strain ACICU)	Secretory	yes
	B2HYS5	B2HYS5_ACIBC	Acinetobacter baumannii (strain ACICU)	Secretory
	B2HYS9	B2HYS9_ACIBC	Acinetobacter baumannii (strain ACICU)	Secretory
	B2HYU2	B2HYU2_ACIBC	Acinetobacter baumannii (strain ACICU)	Secretory
	B2HYU3	B2HYU3_ACIBC	Acinetobacter baumannii (strain ACICU)	Secretory	yes
	B2HYV5	B2HYV5_ACIBC	Acinetobacter baumannii (strain ACICU)	Secretory
	B2HYV9	B2HYV9_ACIBC	Acinetobacter baumannii (strain ACICU)	Secretory	yes
	B2HYX3	B2HYX3_ACIBC	Acinetobacter baumannii (strain ACICU)	Secretory
	B2HYX5	B2HYX5_ACIBC	Acinetobacter baumannii (strain ACICU)	Secretory
	B2HYX6	B2HYX6_ACIBC	Acinetobacter baumannii (strain ACICU)	Secretory
	B2HYY5	B2HYY5_ACIBC	Acinetobacter baumannii (strain ACICU)	Secretory	yes
	B2HYZ3	B2HYZ3_ACIBC	Acinetobacter baumannii (strain ACICU)	Secretory
	B2HZ14	B2HZ14_ACIBC	Acinetobacter baumannii (strain ACICU)	Secretory
	B2HZ16	B2HZ16_ACIBC	Acinetobacter baumannii (strain ACICU)	Secretory
	B2HZ25	B2HZ25_ACIBC	Acinetobacter baumannii (strain ACICU)	Secretory
	B2HZ54	B2HZ54_ACIBC	Acinetobacter baumannii (strain ACICU)	Secretory
	B2HZ60	B2HZ60_ACIBC	Acinetobacter baumannii (strain ACICU)	Secretory	yes
	B2HZ77	B2HZ77_ACIBC	Acinetobacter baumannii (strain ACICU)	Secretory
	B2HZA3	B2HZA3_ACIBC	Acinetobacter baumannii (strain ACICU)	Secretory
	B2HZB7	B2HZB7_ACIBC	Acinetobacter baumannii (strain ACICU)	Secretory
	B2HZB9	B2HZB9_ACIBC	Acinetobacter baumannii (strain ACICU)	Secretory
	B2HZC0	B2HZC0_ACIBC	Acinetobacter baumannii (strain ACICU)	Secretory
	B2HZF7	B2HZF7_ACIBC	Acinetobacter baumannii (strain ACICU)	Secretory
	B2HZF9	B2HZF9_ACIBC	Acinetobacter baumannii (strain ACICU)	Secretory
	B2HZG0	B2HZG0_ACIBC	Acinetobacter baumannii (strain ACICU)	Secretory
	B2HZG2	B2HZG2_ACIBC	Acinetobacter baumannii (strain ACICU)	Secretory
	B2HZK5	B2HZK5_ACIBC	Acinetobacter baumannii (strain ACICU)	Secretory
	B2HZL5	B2HZL5_ACIBC	Acinetobacter baumannii (strain ACICU)	Secretory
	B2HZN4	B2HZN4_ACIBC	Acinetobacter baumannii (strain ACICU)	Secretory	yes
	B2HZP2	B2HZP2_ACIBC	Acinetobacter baumannii (strain ACICU)	Secretory
	B2HZQ3	B2HZQ3_ACIBC	Acinetobacter baumannii (strain ACICU)	Secretory
	B2HZQ5	B2HZQ5_ACIBC	Acinetobacter baumannii (strain ACICU)	Secretory	yes
	B2HZR0	B2HZR0_ACIBC	Acinetobacter baumannii (strain ACICU)	Secretory	yes
	B2HZR7	B2HZR7_ACIBC	Acinetobacter baumannii (strain ACICU)	Secretory
	B2HZR8	B2HZR8_ACIBC	Acinetobacter baumannii (strain ACICU)	Secretory	yes
	B2HZR9	B2HZR9_ACIBC	Acinetobacter baumannii (strain ACICU)	Secretory
	B2HZT1	B2HZT1_ACIBC	Acinetobacter baumannii (strain ACICU)	Secretory
	B2HZT2	B2HZT2_ACIBC	Acinetobacter baumannii (strain ACICU)	Secretory	yes
	B2HZT6	B2HZT6_ACIBC	Acinetobacter baumannii (strain ACICU)	Secretory	yes
	B2HZT9	B2HZT9_ACIBC	Acinetobacter baumannii (strain ACICU)	Secretory	yes
	B2HZU2	B2HZU2_ACIBC	Acinetobacter baumannii (strain ACICU)	Secretory
	B2HZV0	B2HZV0_ACIBC	Acinetobacter baumannii (strain ACICU)	Secretory
	B2HZV1	B2HZV1_ACIBC	Acinetobacter baumannii (strain ACICU)	Secretory
	B2HZX9	B2HZX9_ACIBC	Acinetobacter baumannii (strain ACICU)	Secretory	yes
	B2HZZ3	B2HZZ3_ACIBC	Acinetobacter baumannii (strain ACICU)	Secretory	yes
	B2HZZ5	B2HZZ5_ACIBC	Acinetobacter baumannii (strain ACICU)	Secretory	yes
	B2I000	B2I000_ACIBC	Acinetobacter baumannii (strain ACICU)	Secretory
	B2I001	B2I001_ACIBC	Acinetobacter baumannii (strain ACICU)	Secretory	yes
	B2I003	B2I003_ACIBC	Acinetobacter baumannii (strain ACICU)	Secretory
	B2I017	B2I017_ACIBC	Acinetobacter baumannii (strain ACICU)	Secretory	yes
	B2I019	B2I019_ACIBC	Acinetobacter baumannii (strain ACICU)	Secretory	yes
	B2I020	B2I020_ACIBC	Acinetobacter baumannii (strain ACICU)	Secretory
	B2I024	B2I024_ACIBC	Acinetobacter baumannii (strain ACICU)	Secretory
	B2I031	B2I031_ACIBC	Acinetobacter baumannii (strain ACICU)	Secretory	yes
	B2I035	B2I035_ACIBC	Acinetobacter baumannii (strain ACICU)	Secretory
	B2I039	B2I039_ACIBC	Acinetobacter baumannii (strain ACICU)	Secretory	yes
	B2I076	B2I076_ACIBC	Acinetobacter baumannii (strain ACICU)	Secretory
	B2I083	B2I083_ACIBC	Acinetobacter baumannii (strain ACICU)	Secretory
	B2I093	B2I093_ACIBC	Acinetobacter baumannii (strain ACICU)	Secretory
	B2I095	B2I095_ACIBC	Acinetobacter baumannii (strain ACICU)	Secretory	yes
	B2I098	B2I098_ACIBC	Acinetobacter baumannii (strain ACICU)	Secretory	yes
	B2I099	B2I099_ACIBC	Acinetobacter baumannii (strain ACICU)	Secretory
	B2I0E2	B2I0E2_ACIBC	Acinetobacter baumannii (strain ACICU)	Secretory	yes
	B2I0E8	B2I0E8_ACIBC	Acinetobacter baumannii (strain ACICU)	Secretory
	B2I0F0	B2I0F0_ACIBC	Acinetobacter baumannii (strain ACICU)	Secretory
	B2I0H4	B2I0H4_ACIBC	Acinetobacter baumannii (strain ACICU)	Secretory
	B2I0I0	B2I0I0_ACIBC	Acinetobacter baumannii (strain ACICU)	Secretory
	B2I0I7	B2I0I7_ACIBC	Acinetobacter baumannii (strain ACICU)	Secretory	yes
	B2I0J4	B2I0J4_ACIBC	Acinetobacter baumannii (strain ACICU)	Secretory
	B2I0J5	B2I0J5_ACIBC	Acinetobacter baumannii (strain ACICU)	Secretory
	B2I0K8	B2I0K8_ACIBC	Acinetobacter baumannii (strain ACICU)	Secretory
	B2I0K9	B2I0K9_ACIBC	Acinetobacter baumannii (strain ACICU)	Secretory
	B2I0M0	B2I0M0_ACIBC	Acinetobacter baumannii (strain ACICU)	Secretory
	B2I0Q0	B2I0Q0_ACIBC	Acinetobacter baumannii (strain ACICU)	Secretory	yes
	B2I0R7	B2I0R7_ACIBC	Acinetobacter baumannii (strain ACICU)	Secretory	yes
	B2I0W8	B2I0W8_ACIBC	Acinetobacter baumannii (strain ACICU)	Secretory	yes
	B2I0X4	B2I0X4_ACIBC	Acinetobacter baumannii (strain ACICU)	Secretory
	B2I0Z8	ATPF_ACIBC	Acinetobacter baumannii (strain ACICU)	Secretory
	B2I104	B2I104_ACIBC	Acinetobacter baumannii (strain ACICU)	Secretory	yes
	B2I105	B2I105_ACIBC	Acinetobacter baumannii (strain ACICU)	Secretory
	B2I116	B2I116_ACIBC	Acinetobacter baumannii (strain ACICU)	Secretory
	B2I126	B2I126_ACIBC	Acinetobacter baumannii (strain ACICU)	Secretory
	B2I138	B2I138_ACIBC	Acinetobacter baumannii (strain ACICU)	Secretory
	B2I144	B2I144_ACIBC	Acinetobacter baumannii (strain ACICU)	Secretory	yes
	B2I150	B2I150_ACIBC	Acinetobacter baumannii (strain ACICU)	Secretory
	B2I151	B2I151_ACIBC	Acinetobacter baumannii (strain ACICU)	Secretory
	B2I152	B2I152_ACIBC	Acinetobacter baumannii (strain ACICU)	Secretory	yes
	B2I161	B2I161_ACIBC	Acinetobacter baumannii (strain ACICU)	Secretory	yes
	B2I163	B2I163_ACIBC	Acinetobacter baumannii (strain ACICU)	Secretory
	B2I173	B2I173_ACIBC	Acinetobacter baumannii (strain ACICU)	Secretory
	B2I180	B2I180_ACIBC	Acinetobacter baumannii (strain ACICU)	Secretory
	B2I181	B2I181_ACIBC	Acinetobacter baumannii (strain ACICU)	Secretory
	B2I192	B2I192_ACIBC	Acinetobacter baumannii (strain ACICU)	Secretory
	B2I1A2	B2I1A2_ACIBC	Acinetobacter baumannii (strain ACICU)	Secretory
	B2I1B3	B2I1B3_ACIBC	Acinetobacter baumannii (strain ACICU)	Secretory
	B2I1F4	B2I1F4_ACIBC	Acinetobacter baumannii (strain ACICU)	Secretory	yes
	B2I1F7	B2I1F7_ACIBC	Acinetobacter baumannii (strain ACICU)	Secretory
	B2I1H5	B2I1H5_ACIBC	Acinetobacter baumannii (strain ACICU)	Secretory
	B2I1I2	B2I1I2_ACIBC	Acinetobacter baumannii (strain ACICU)	Secretory
	B2I1I7	B2I1I7_ACIBC	Acinetobacter baumannii (strain ACICU)	Secretory
	B2I1J8	B2I1J8_ACIBC	Acinetobacter baumannii (strain ACICU)	Secretory	yes
	B2I1K2	B2I1K2_ACIBC	Acinetobacter baumannii (strain ACICU)	Secretory	yes
	B2I1K6	B2I1K6_ACIBC	Acinetobacter baumannii (strain ACICU)	Secretory	yes
	B2I1L3	B2I1L3_ACIBC	Acinetobacter baumannii (strain ACICU)	Secretory	yes
	B2I1M2	B2I1M2_ACIBC	Acinetobacter baumannii (strain ACICU)	Secretory
	B2I1M8	B2I1M8_ACIBC	Acinetobacter baumannii (strain ACICU)	Secretory
	B2I1N6	B2I1N6_ACIBC	Acinetobacter baumannii (strain ACICU)	Secretory
	B2I1N7	B2I1N7_ACIBC	Acinetobacter baumannii (strain ACICU)	Secretory
	B2I1N8	B2I1N8_ACIBC	Acinetobacter baumannii (strain ACICU)	Secretory	yes
	B2I1P2	B2I1P2_ACIBC	Acinetobacter baumannii (strain ACICU)	Secretory	yes
	B2I1P3	B2I1P3_ACIBC	Acinetobacter baumannii (strain ACICU)	Secretory	yes
	B2I1R4	B2I1R4_ACIBC	Acinetobacter baumannii (strain ACICU)	Secretory
	B2I1T2	B2I1T2_ACIBC	Acinetobacter baumannii (strain ACICU)	Secretory
	B2I1U4	B2I1U4_ACIBC	Acinetobacter baumannii (strain ACICU)	Secretory
	B2I1U8	B2I1U8_ACIBC	Acinetobacter baumannii (strain ACICU)	Secretory
	B2I1V1	B2I1V1_ACIBC	Acinetobacter baumannii (strain ACICU)	Secretory
	B2I1W3	B2I1W3_ACIBC	Acinetobacter baumannii (strain ACICU)	Secretory
	B2I1Y0	B2I1Y0_ACIBC	Acinetobacter baumannii (strain ACICU)	Secretory
	B2I1Z3	B2I1Z3_ACIBC	Acinetobacter baumannii (strain ACICU)	Secretory	yes
	B2I1Z4	B2I1Z4_ACIBC	Acinetobacter baumannii (strain ACICU)	Secretory
	B2I1Z8	B2I1Z8_ACIBC	Acinetobacter baumannii (strain ACICU)	Secretory	yes
	B2I1Z9	B2I1Z9_ACIBC	Acinetobacter baumannii (strain ACICU)	Secretory	yes
	B2I202	B2I202_ACIBC	Acinetobacter baumannii (strain ACICU)	Secretory
	B2I212	B2I212_ACIBC	Acinetobacter baumannii (strain ACICU)	Secretory	yes
	B2I213	B2I213_ACIBC	Acinetobacter baumannii (strain ACICU)	Secretory
	B2I215	B2I215_ACIBC	Acinetobacter baumannii (strain ACICU)	Secretory	yes
	B2I222	B2I222_ACIBC	Acinetobacter baumannii (strain ACICU)	Secretory	yes
	B2I231	B2I231_ACIBC	Acinetobacter baumannii (strain ACICU)	Secretory
	B2I237	B2I237_ACIBC	Acinetobacter baumannii (strain ACICU)	Secretory
	B2I252	B2I252_ACIBC	Acinetobacter baumannii (strain ACICU)	Secretory
	B2I261	B2I261_ACIBC	Acinetobacter baumannii (strain ACICU)	Secretory
	B2I277	B2I277_ACIBC	Acinetobacter baumannii (strain ACICU)	Secretory
	B2I289	B2I289_ACIBC	Acinetobacter baumannii (strain ACICU)	Secretory
	B2I290	B2I290_ACIBC	Acinetobacter baumannii (strain ACICU)	Secretory	yes
	B2I291	B2I291_ACIBC	Acinetobacter baumannii (strain ACICU)	Secretory
	B2I2A8	B2I2A8_ACIBC	Acinetobacter baumannii (strain ACICU)	Secretory	yes
	B2I2B9	B2I2B9_ACIBC	Acinetobacter baumannii (strain ACICU)	Secretory	yes
	B2I2D0	B2I2D0_ACIBC	Acinetobacter baumannii (strain ACICU)	Secretory
	B2I2E2	B2I2E2_ACIBC	Acinetobacter baumannii (strain ACICU)	Secretory
	B2I2E7	B2I2E7_ACIBC	Acinetobacter baumannii (strain ACICU)	Secretory	yes
	B2I2F3	B2I2F3_ACIBC	Acinetobacter baumannii (strain ACICU)	Secretory	yes
	B2I2F9	B2I2F9_ACIBC	Acinetobacter baumannii (strain ACICU)	Secretory
	B2I2G3	B2I2G3_ACIBC	Acinetobacter baumannii (strain ACICU)	Secretory
	B2I2G5	B2I2G5_ACIBC	Acinetobacter baumannii (strain ACICU)	Secretory
	B2I2G9	B2I2G9_ACIBC	Acinetobacter baumannii (strain ACICU)	Secretory
	B2I2I2	B2I2I2_ACIBC	Acinetobacter baumannii (strain ACICU)	Secretory
	B2I2I9	B2I2I9_ACIBC	Acinetobacter baumannii (strain ACICU)	Secretory
	B2I2J0	B2I2J0_ACIBC	Acinetobacter baumannii (strain ACICU)	Secretory	yes
	B2I2J6	B2I2J6_ACIBC	Acinetobacter baumannii (strain ACICU)	Secretory	yes
	B2I2J7	B2I2J7_ACIBC	Acinetobacter baumannii (strain ACICU)	Secretory	yes
	B2I2V5	B2I2V5_ACIBC	Acinetobacter baumannii (strain ACICU)	Secretory
	B2I2W1	B2I2W1_ACIBC	Acinetobacter baumannii (strain ACICU)	Secretory	yes
	B2I2X4	B2I2X4_ACIBC	Acinetobacter baumannii (strain ACICU)	Secretory
	B2I2Z6	B2I2Z6_ACIBC	Acinetobacter baumannii (strain ACICU)	Secretory
	B2I301	B2I301_ACIBC	Acinetobacter baumannii (strain ACICU)	Secretory
	B2I304	B2I304_ACIBC	Acinetobacter baumannii (strain ACICU)	Secretory	yes
	B2I313	B2I313_ACIBC	Acinetobacter baumannii (strain ACICU)	Secretory
	B2I318	B2I318_ACIBC	Acinetobacter baumannii (strain ACICU)	Secretory
	B2I322	B2I322_ACIBC	Acinetobacter baumannii (strain ACICU)	Secretory
	B2I337	B2I337_ACIBC	Acinetobacter baumannii (strain ACICU)	Secretory
	B2I340	B2I340_ACIBC	Acinetobacter baumannii (strain ACICU)	Secretory
	B2I361	B2I361_ACIBC	Acinetobacter baumannii (strain ACICU)	Secretory
	B2I363	B2I363_ACIBC	Acinetobacter baumannii (strain ACICU)	Secretory
	B2I364	B2I364_ACIBC	Acinetobacter baumannii (strain ACICU)	Secretory	yes
	B2I370	B2I370_ACIBC	Acinetobacter baumannii (strain ACICU)	Secretory	yes
	B2I3B4	B2I3B4_ACIBC	Acinetobacter baumannii (strain ACICU)	Secretory	yes
	B2I3B9	B2I3B9_ACIBC	Acinetobacter baumannii (strain ACICU)	Secretory
	B2I3C3	B2I3C3_ACIBC	Acinetobacter baumannii (strain ACICU)	Secretory
	B2I3C4	B2I3C4_ACIBC	Acinetobacter baumannii (strain ACICU)	Secretory
	B2I3D7	B2I3D7_ACIBC	Acinetobacter baumannii (strain ACICU)	Secretory	yes
	B2I3E3	B2I3E3_ACIBC	Acinetobacter baumannii (strain ACICU)	Secretory
	B2I3E8	B2I3E8_ACIBC	Acinetobacter baumannii (strain ACICU)	Secretory
	B2I3H7	B2I3H7_ACIBC	Acinetobacter baumannii (strain ACICU)	Secretory
	B2I3I8	B2I3I8_ACIBC	Acinetobacter baumannii (strain ACICU)	Secretory
	B2I3N9	B2I3N9_ACIBC	Acinetobacter baumannii (strain ACICU)	Secretory
	B2I3T3	B2I3T3_ACIBC	Acinetobacter baumannii (strain ACICU)	Secretory
	B2I3V4	B2I3V4_ACIBC	Acinetobacter baumannii (strain ACICU)	Secretory
	B2I3W7	B2I3W7_ACIBC	Acinetobacter baumannii (strain ACICU)	Secretory	yes
	B2I3W8	B2I3W8_ACIBC	Acinetobacter baumannii (strain ACICU)	Secretory
	B2I3Y8	B2I3Y8_ACIBC	Acinetobacter baumannii (strain ACICU)	Secretory
	B2I3Z1	B2I3Z1_ACIBC	Acinetobacter baumannii (strain ACICU)	Secretory
	B2I3Z4	B2I3Z4_ACIBC	Acinetobacter baumannii (strain ACICU)	Secretory
	B2I3Z5	B2I3Z5_ACIBC	Acinetobacter baumannii (strain ACICU)	Secretory
	B2I3Z6	B2I3Z6_ACIBC	Acinetobacter baumannii (strain ACICU)	Secretory
	B2I401	B2I401_ACIBC	Acinetobacter baumannii (strain ACICU)	Secretory
	B2U6H3	B2U6H3_RALPJ	Ralstonia pickettii (strain 12J)	Secretory	yes
	B2U6H4	B2U6H4_RALPJ	Ralstonia pickettii (strain 12J)	Secretory
	B2U6I0	B2U6I0_RALPJ	Ralstonia pickettii (strain 12J)	Secretory	yes
	B2U6I4	B2U6I4_RALPJ	Ralstonia pickettii (strain 12J)	Secretory
	B2U6J5	B2U6J5_RALPJ	Ralstonia pickettii (strain 12J)	Secretory
	B2U6L8	B2U6L8_RALPJ	Ralstonia pickettii (strain 12J)	Secretory
	B2U6L9	B2U6L9_RALPJ	Ralstonia pickettii (strain 12J)	Secretory
	B2U6M0	B2U6M0_RALPJ	Ralstonia pickettii (strain 12J)	Secretory
	B2U6N7	B2U6N7_RALPJ	Ralstonia pickettii (strain 12J)	Secretory
	B2U6Q3	B2U6Q3_RALPJ	Ralstonia pickettii (strain 12J)	Secretory	yes
	B2U6T2	B2U6T2_RALPJ	Ralstonia pickettii (strain 12J)	Secretory	yes
	B2U6T9	B2U6T9_RALPJ	Ralstonia pickettii (strain 12J)	Secretory
	B2U6U5	B2U6U5_RALPJ	Ralstonia pickettii (strain 12J)	Secretory	yes
	B2U6W2	B2U6W2_RALPJ	Ralstonia pickettii (strain 12J)	Secretory	yes
	B2U6X3	B2U6X3_RALPJ	Ralstonia pickettii (strain 12J)	Secretory	yes
	B2U6X8	B2U6X8_RALPJ	Ralstonia pickettii (strain 12J)	Secretory
	B2U6X9	B2U6X9_RALPJ	Ralstonia pickettii (strain 12J)	Secretory
	B2U708	B2U708_RALPJ	Ralstonia pickettii (strain 12J)	Secretory
	B2U712	B2U712_RALPJ	Ralstonia pickettii (strain 12J)	Secretory
	B2U720	B2U720_RALPJ	Ralstonia pickettii (strain 12J)	Secretory
	B2U757	B2U757_RALPJ	Ralstonia pickettii (strain 12J)	Secretory	yes
	B2U769	B2U769_RALPJ	Ralstonia pickettii (strain 12J)	Secretory	yes
	B2U771	B2U771_RALPJ	Ralstonia pickettii (strain 12J)	Secretory
	B2U772	B2U772_RALPJ	Ralstonia pickettii (strain 12J)	Secretory
	B2U773	B2U773_RALPJ	Ralstonia pickettii (strain 12J)	Secretory
	B2U798	B2U798_RALPJ	Ralstonia pickettii (strain 12J)	Secretory
	B2U7D4	B2U7D4_RALPJ	Ralstonia pickettii (strain 12J)	Secretory
	B2U7G3	B2U7G3_RALPJ	Ralstonia pickettii (strain 12J)	Secretory
	B2U7H3	B2U7H3_RALPJ	Ralstonia pickettii (strain 12J)	Secretory	yes
	B2U7H4	B2U7H4_RALPJ	Ralstonia pickettii (strain 12J)	Secretory
	B2U7K8	B2U7K8_RALPJ	Ralstonia pickettii (strain 12J)	Secretory
	B2U7K9	B2U7K9_RALPJ	Ralstonia pickettii (strain 12J)	Secretory	yes
	B2U7N3	B2U7N3_RALPJ	Ralstonia pickettii (strain 12J)	Secretory	yes
	B2U7N9	B2U7N9_RALPJ	Ralstonia pickettii (strain 12J)	Secretory
	B2U7R8	B2U7R8_RALPJ	Ralstonia pickettii (strain 12J)	Secretory
	B2U7U1	B2U7U1_RALPJ	Ralstonia pickettii (strain 12J)	Secretory
	B2U7V8	B2U7V8_RALPJ	Ralstonia pickettii (strain 12J)	Secretory
	B2U7V9	B2U7V9_RALPJ	Ralstonia pickettii (strain 12J)	Secretory
	B2U7X4	B2U7X4_RALPJ	Ralstonia pickettii (strain 12J)	Secretory	yes
	B2U7X8	B2U7X8_RALPJ	Ralstonia pickettii (strain 12J)	Secretory
	B2U7Z0	B2U7Z0_RALPJ	Ralstonia pickettii (strain 12J)	Secretory	yes
	B2U810	B2U810_RALPJ	Ralstonia pickettii (strain 12J)	Secretory	yes
	B2U812	B2U812_RALPJ	Ralstonia pickettii (strain 12J)	Secretory
	B2U829	B2U829_RALPJ	Ralstonia pickettii (strain 12J)	Secretory
	B2U842	B2U842_RALPJ	Ralstonia pickettii (strain 12J)	Secretory
	B2U845	B2U845_RALPJ	Ralstonia pickettii (strain 12J)	Secretory
	B2U848	B2U848_RALPJ	Ralstonia pickettii (strain 12J)	Secretory
	B2U855	B2U855_RALPJ	Ralstonia pickettii (strain 12J)	Secretory	yes
	B2U856	B2U856_RALPJ	Ralstonia pickettii (strain 12J)	Secretory	yes
	B2U867	B2U867_RALPJ	Ralstonia pickettii (strain 12J)	Secretory
	B2U870	B2U870_RALPJ	Ralstonia pickettii (strain 12J)	Secretory
	B2U871	B2U871_RALPJ	Ralstonia pickettii (strain 12J)	Secretory	yes
	B2U872	B2U872_RALPJ	Ralstonia pickettii (strain 12J)	Secretory	yes
	B2U873	B2U873_RALPJ	Ralstonia pickettii (strain 12J)	Secretory	yes
	B2U878	B2U878_RALPJ	Ralstonia pickettii (strain 12J)	Secretory	yes
	B2U879	B2U879_RALPJ	Ralstonia pickettii (strain 12J)	Secretory
	B2U881	B2U881_RALPJ	Ralstonia pickettii (strain 12J)	Secretory	yes
	B2U895	B2U895_RALPJ	Ralstonia pickettii (strain 12J)	Secretory	yes
	B2U897	B2U897_RALPJ	Ralstonia pickettii (strain 12J)	Secretory	yes
	B2U8B1	B2U8B1_RALPJ	Ralstonia pickettii (strain 12J)	Secretory
	B2U8C0	B2U8C0_RALPJ	Ralstonia pickettii (strain 12J)	Secretory	yes
	B2U8C2	B2U8C2_RALPJ	Ralstonia pickettii (strain 12J)	Secretory
	B2U8C8	B2U8C8_RALPJ	Ralstonia pickettii (strain 12J)	Secretory
	B2U8J0	B2U8J0_RALPJ	Ralstonia pickettii (strain 12J)	Secretory	yes
	B2U8J8	B2U8J8_RALPJ	Ralstonia pickettii (strain 12J)	Secretory
	B2U8N2	B2U8N2_RALPJ	Ralstonia pickettii (strain 12J)	Secretory
	B2U8N6	B2U8N6_RALPJ	Ralstonia pickettii (strain 12J)	Secretory
	B2U8P7	B2U8P7_RALPJ	Ralstonia pickettii (strain 12J)	Secretory
	B2U8Q9	B2U8Q9_RALPJ	Ralstonia pickettii (strain 12J)	Secretory	yes
	B2U8R0	B2U8R0_RALPJ	Ralstonia pickettii (strain 12J)	Secretory
	B2U8S2	B2U8S2_RALPJ	Ralstonia pickettii (strain 12J)	Secretory
	B2U8X3	B2U8X3_RALPJ	Ralstonia pickettii (strain 12J)	Secretory
	B2U8Y3	B2U8Y3_RALPJ	Ralstonia pickettii (strain 12J)	Secretory
	B2U918	B2U918_RALPJ	Ralstonia pickettii (strain 12J)	Secretory
	B2U919	B2U919_RALPJ	Ralstonia pickettii (strain 12J)	Secretory	yes
	B2U921	B2U921_RALPJ	Ralstonia pickettii (strain 12J)	Secretory
	B2U922	B2U922_RALPJ	Ralstonia pickettii (strain 12J)	Secretory
	B2U941	B2U941_RALPJ	Ralstonia pickettii (strain 12J)	Secretory	yes
	B2U950	B2U950_RALPJ	Ralstonia pickettii (strain 12J)	Secretory
	B2U953	B2U953_RALPJ	Ralstonia pickettii (strain 12J)	Secretory
	B2U975	B2U975_RALPJ	Ralstonia pickettii (strain 12J)	Secretory
	B2U976	B2U976_RALPJ	Ralstonia pickettii (strain 12J)	Secretory
	B2U9D9	B2U9D9_RALPJ	Ralstonia pickettii (strain 12J)	Secretory
	B2U9E3	B2U9E3_RALPJ	Ralstonia pickettii (strain 12J)	Secretory	yes
	B2U9F9	B2U9F9_RALPJ	Ralstonia pickettii (strain 12J)	Secretory
	B2U9G0	B2U9G0_RALPJ	Ralstonia pickettii (strain 12J)	Secretory
	B2U9G4	B2U9G4_RALPJ	Ralstonia pickettii (strain 12J)	Secretory
	B2U9H7	B2U9H7_RALPJ	Ralstonia pickettii (strain 12J)	Secretory	yes
	B2U9H8	B2U9H8_RALPJ	Ralstonia pickettii (strain 12J)	Secretory
	B2U9I0	B2U9I0_RALPJ	Ralstonia pickettii (strain 12J)	Secretory
	B2U9I1	B2U9I1_RALPJ	Ralstonia pickettii (strain 12J)	Secretory
	B2U9I9	B2U9I9_RALPJ	Ralstonia pickettii (strain 12J)	Secretory
	B2U9J0	B2U9J0_RALPJ	Ralstonia pickettii (strain 12J)	Secretory
	B2U9J2	B2U9J2_RALPJ	Ralstonia pickettii (strain 12J)	Secretory
	B2U9J6	B2U9J6_RALPJ	Ralstonia pickettii (strain 12J)	Secretory
	B2U9J8	B2U9J8_RALPJ	Ralstonia pickettii (strain 12J)	Secretory
	B2U9K0	B2U9K0_RALPJ	Ralstonia pickettii (strain 12J)	Secretory
	B2U9K2	B2U9K2_RALPJ	Ralstonia pickettii (strain 12J)	Secretory	yes
	B2U9M0	B2U9M0_RALPJ	Ralstonia pickettii (strain 12J)	Secretory	yes
	B2U9M8	B2U9M8_RALPJ	Ralstonia pickettii (strain 12J)	Secretory
	B2U9N6	B2U9N6_RALPJ	Ralstonia pickettii (strain 12J)	Secretory
	B2U9N9	B2U9N9_RALPJ	Ralstonia pickettii (strain 12J)	Secretory
	B2U9P0	B2U9P0_RALPJ	Ralstonia pickettii (strain 12J)	Secretory	yes
	B2U9P6	B2U9P6_RALPJ	Ralstonia pickettii (strain 12J)	Secretory
	B2U9P7	B2U9P7_RALPJ	Ralstonia pickettii (strain 12J)	Secretory
	B2U9Q4	B2U9Q4_RALPJ	Ralstonia pickettii (strain 12J)	Secretory	yes
	B2U9Q8	B2U9Q8_RALPJ	Ralstonia pickettii (strain 12J)	Secretory
	B2U9R6	B2U9R6_RALPJ	Ralstonia pickettii (strain 12J)	Secretory
	B2U9T2	B2U9T2_RALPJ	Ralstonia pickettii (strain 12J)	Secretory
	B2U9U0	B2U9U0_RALPJ	Ralstonia pickettii (strain 12J)	Secretory
	B2U9U7	B2U9U7_RALPJ	Ralstonia pickettii (strain 12J)	Secretory	yes
	B2U9X0	B2U9X0_RALPJ	Ralstonia pickettii (strain 12J)	Secretory
	B2U9X7	B2U9X7_RALPJ	Ralstonia pickettii (strain 12J)	Secretory
	B2U9Y9	LOLA_RALPJ	Ralstonia pickettii (strain 12J)	Secretory	yes
	B2UA14	B2UA14_RALPJ	Ralstonia pickettii (strain 12J)	Secretory
	B2UA15	B2UA15_RALPJ	Ralstonia pickettii (strain 12J)	Secretory
	B2UA17	B2UA17_RALPJ	Ralstonia pickettii (strain 12J)	Secretory
	B2UA26	B2UA26_RALPJ	Ralstonia pickettii (strain 12J)	Secretory
	B2UA28	B2UA28_RALPJ	Ralstonia pickettii (strain 12J)	Secretory	yes
	B2UA30	B2UA30_RALPJ	Ralstonia pickettii (strain 12J)	Secretory
	B2UA74	B2UA74_RALPJ	Ralstonia pickettii (strain 12J)	Secretory
	B2UA78	B2UA78_RALPJ	Ralstonia pickettii (strain 12J)	Secretory
	B2UA92	B2UA92_RALPJ	Ralstonia pickettii (strain 12J)	Secretory
	B2UAB9	B2UAB9_RALPJ	Ralstonia pickettii (strain 12J)	Secretory
	B2UAC0	B2UAC0_RALPJ	Ralstonia pickettii (strain 12J)	Secretory
	B2UAE4	B2UAE4_RALPJ	Ralstonia pickettii (strain 12J)	Secretory
	B2UAF8	B2UAF8_RALPJ	Ralstonia pickettii (strain 12J)	Secretory	yes
	B2UAH1	B2UAH1_RALPJ	Ralstonia pickettii (strain 12J)	Secretory
	B2UAH8	B2UAH8_RALPJ	Ralstonia pickettii (strain 12J)	Secretory
	B2UAI1	B2UAI1_RALPJ	Ralstonia pickettii (strain 12J)	Secretory
	B2UAI9	B2UAI9_RALPJ	Ralstonia pickettii (strain 12J)	Secretory
	B2UAJ6	B2UAJ6_RALPJ	Ralstonia pickettii (strain 12J)	Secretory
	B2UAK0	B2UAK0_RALPJ	Ralstonia pickettii (strain 12J)	Secretory
	B2UAN7	B2UAN7_RALPJ	Ralstonia pickettii (strain 12J)	Secretory
	B2UAR4	B2UAR4_RALPJ	Ralstonia pickettii (strain 12J)	Secretory
	B2UAR7	B2UAR7_RALPJ	Ralstonia pickettii (strain 12J)	Secretory
	B2UAR8	B2UAR8_RALPJ	Ralstonia pickettii (strain 12J)	Secretory	yes
	B2UAT9	B2UAT9_RALPJ	Ralstonia pickettii (strain 12J)	Secretory
	B2UAU1	B2UAU1_RALPJ	Ralstonia pickettii (strain 12J)	Secretory
	B2UAY1	B2UAY1_RALPJ	Ralstonia pickettii (strain 12J)	Secretory
	B2UAY6	B2UAY6_RALPJ	Ralstonia pickettii (strain 12J)	Secretory
	B2UB02	B2UB02_RALPJ	Ralstonia pickettii (strain 12J)	Secretory
	B2UB14	B2UB14_RALPJ	Ralstonia pickettii (strain 12J)	Secretory
	B2UB15	B2UB15_RALPJ	Ralstonia pickettii (strain 12J)	Secretory
	B2UB30	B2UB30_RALPJ	Ralstonia pickettii (strain 12J)	Secretory
	B2UB32	B2UB32_RALPJ	Ralstonia pickettii (strain 12J)	Secretory	yes
	B2UB34	B2UB34_RALPJ	Ralstonia pickettii (strain 12J)	Secretory	yes
	B2UB54	B2UB54_RALPJ	Ralstonia pickettii (strain 12J)	Secretory
	B2UB57	B2UB57_RALPJ	Ralstonia pickettii (strain 12J)	Secretory
	B2UB59	B2UB59_RALPJ	Ralstonia pickettii (strain 12J)	Secretory	yes
	B2UB61	B2UB61_RALPJ	Ralstonia pickettii (strain 12J)	Secretory
	B2UB76	B2UB76_RALPJ	Ralstonia pickettii (strain 12J)	Secretory
	B2UB93	B2UB93_RALPJ	Ralstonia pickettii (strain 12J)	Secretory
	B2UB99	B2UB99_RALPJ	Ralstonia pickettii (strain 12J)	Secretory
	B2UBC7	B2UBC7_RALPJ	Ralstonia pickettii (strain 12J)	Secretory	yes
	B2UBE4	B2UBE4_RALPJ	Ralstonia pickettii (strain 12J)	Secretory
	B2UBF6	B2UBF6_RALPJ	Ralstonia pickettii (strain 12J)	Secretory	yes
	B2UBH7	B2UBH7_RALPJ	Ralstonia pickettii (strain 12J)	Secretory
	B2UBJ5	B2UBJ5_RALPJ	Ralstonia pickettii (strain 12J)	Secretory
	B2UBL8	B2UBL8_RALPJ	Ralstonia pickettii (strain 12J)	Secretory
	B2UBM4	CCME_RALPJ	Ralstonia pickettii (strain 12J)	Secretory	yes
	B2UBM7	B2UBM7_RALPJ	Ralstonia pickettii (strain 12J)	Secretory
	B2UBP4	B2UBP4_RALPJ	Ralstonia pickettii (strain 12J)	Secretory	yes
	B2UBQ8	B2UBQ8_RALPJ	Ralstonia pickettii (strain 12J)	Secretory
	B2UBR2	B2UBR2_RALPJ	Ralstonia pickettii (strain 12J)	Secretory	yes
	B2UBR3	B2UBR3_RALPJ	Ralstonia pickettii (strain 12J)	Secretory	yes
	B2UBR4	B2UBR4_RALPJ	Ralstonia pickettii (strain 12J)	Secretory
	B2UBT4	B2UBT4_RALPJ	Ralstonia pickettii (strain 12J)	Secretory
	B2UBX0	B2UBX0_RALPJ	Ralstonia pickettii (strain 12J)	Secretory	yes
	B2UBY6	B2UBY6_RALPJ	Ralstonia pickettii (strain 12J)	Secretory	yes
	B2UBY9	B2UBY9_RALPJ	Ralstonia pickettii (strain 12J)	Secretory	yes
	B2UC09	B2UC09_RALPJ	Ralstonia pickettii (strain 12J)	Secretory
	B2UC22	B2UC22_RALPJ	Ralstonia pickettii (strain 12J)	Secretory
	B2UC28	B2UC28_RALPJ	Ralstonia pickettii (strain 12J)	Secretory
	B2UC29	B2UC29_RALPJ	Ralstonia pickettii (strain 12J)	Secretory
	B2UC34	B2UC34_RALPJ	Ralstonia pickettii (strain 12J)	Secretory
	B2UC49	B2UC49_RALPJ	Ralstonia pickettii (strain 12J)	Secretory
	B2UC58	B2UC58_RALPJ	Ralstonia pickettii (strain 12J)	Secretory
	B2UC64	B2UC64_RALPJ	Ralstonia pickettii (strain 12J)	Secretory
	B2UC66	B2UC66_RALPJ	Ralstonia pickettii (strain 12J)	Secretory
	B2UC79	B2UC79_RALPJ	Ralstonia pickettii (strain 12J)	Secretory
	B2UC80	B2UC80_RALPJ	Ralstonia pickettii (strain 12J)	Secretory
	B2UCB7	B2UCB7_RALPJ	Ralstonia pickettii (strain 12J)	Secretory	yes
	B2UCC6	B2UCC6_RALPJ	Ralstonia pickettii (strain 12J)	Secretory
	B2UCG0	B2UCG0_RALPJ	Ralstonia pickettii (strain 12J)	Secretory	yes
	B2UCG1	B2UCG1_RALPJ	Ralstonia pickettii (strain 12J)	Secretory
	B2UCG2	B2UCG2_RALPJ	Ralstonia pickettii (strain 12J)	Secretory	yes
	B2UCH5	B2UCH5_RALPJ	Ralstonia pickettii (strain 12J)	Secretory	yes
	B2UCI5	B2UCI5_RALPJ	Ralstonia pickettii (strain 12J)	Secretory	yes
	B2UCK8	B2UCK8_RALPJ	Ralstonia pickettii (strain 12J)	Secretory	yes
	B2UCL4	B2UCL4_RALPJ	Ralstonia pickettii (strain 12J)	Secretory
	B2UCL7	B2UCL7_RALPJ	Ralstonia pickettii (strain 12J)	Secretory	yes
	B2UCL8	B2UCL8_RALPJ	Ralstonia pickettii (strain 12J)	Secretory
	B2UCL9	B2UCL9_RALPJ	Ralstonia pickettii (strain 12J)	Secretory
	B2UCM0	B2UCM0_RALPJ	Ralstonia pickettii (strain 12J)	Secretory
	B2UCM1	B2UCM1_RALPJ	Ralstonia pickettii (strain 12J)	Secretory	yes
	B2UCM8	B2UCM8_RALPJ	Ralstonia pickettii (strain 12J)	Secretory	yes
	B2UCM9	B2UCM9_RALPJ	Ralstonia pickettii (strain 12J)	Secretory
	B2UCN0	B2UCN0_RALPJ	Ralstonia pickettii (strain 12J)	Secretory
	B2UCP7	B2UCP7_RALPJ	Ralstonia pickettii (strain 12J)	Secretory
	B2UCS5	B2UCS5_RALPJ	Ralstonia pickettii (strain 12J)	Secretory	yes
	B2UCS7	B2UCS7_RALPJ	Ralstonia pickettii (strain 12J)	Secretory	yes
	B2UCS9	B2UCS9_RALPJ	Ralstonia pickettii (strain 12J)	Secretory
	B2UCU8	B2UCU8_RALPJ	Ralstonia pickettii (strain 12J)	Secretory	yes
	B2UCV1	B2UCV1_RALPJ	Ralstonia pickettii (strain 12J)	Secretory
	B2UCY8	B2UCY8_RALPJ	Ralstonia pickettii (strain 12J)	Secretory
	B2UCZ3	B2UCZ3_RALPJ	Ralstonia pickettii (strain 12J)	Secretory	yes
	B2UCZ9	B2UCZ9_RALPJ	Ralstonia pickettii (strain 12J)	Secretory
	B2UD18	B2UD18_RALPJ	Ralstonia pickettii (strain 12J)	Secretory
	B2UD41	B2UD41_RALPJ	Ralstonia pickettii (strain 12J)	Secretory
	B2UD71	B2UD71_RALPJ	Ralstonia pickettii (strain 12J)	Secretory	yes
	B2UD74	B2UD74_RALPJ	Ralstonia pickettii (strain 12J)	Secretory
	B2UD79	B2UD79_RALPJ	Ralstonia pickettii (strain 12J)	Secretory
	B2UDA3	B2UDA3_RALPJ	Ralstonia pickettii (strain 12J)	Secretory
	B2UDB1	B2UDB1_RALPJ	Ralstonia pickettii (strain 12J)	Secretory
	B2UDF2	B2UDF2_RALPJ	Ralstonia pickettii (strain 12J)	Secretory
	B2UDF3	B2UDF3_RALPJ	Ralstonia pickettii (strain 12J)	Secretory
	B2UDG6	B2UDG6_RALPJ	Ralstonia pickettii (strain 12J)	Secretory	yes
	B2UDH0	B2UDH0_RALPJ	Ralstonia pickettii (strain 12J)	Secretory	yes
	B2UDH5	B2UDH5_RALPJ	Ralstonia pickettii (strain 12J)	Secretory
	B2UDH7	B2UDH7_RALPJ	Ralstonia pickettii (strain 12J)	Secretory	yes
	B2UDI4	B2UDI4_RALPJ	Ralstonia pickettii (strain 12J)	Secretory
	B2UDI6	B2UDI6_RALPJ	Ralstonia pickettii (strain 12J)	Secretory	yes
	B2UDJ3	B2UDJ3_RALPJ	Ralstonia pickettii (strain 12J)	Secretory	yes
	B2UDK7	B2UDK7_RALPJ	Ralstonia pickettii (strain 12J)	Secretory	yes
	B2UDL7	B2UDL7_RALPJ	Ralstonia pickettii (strain 12J)	Secretory
	B2UDL8	B2UDL8_RALPJ	Ralstonia pickettii (strain 12J)	Secretory
	B2UDL9	B2UDL9_RALPJ	Ralstonia pickettii (strain 12J)	Secretory	yes
	B2UDM8	B2UDM8_RALPJ	Ralstonia pickettii (strain 12J)	Secretory	yes
	B2UDN3	B2UDN3_RALPJ	Ralstonia pickettii (strain 12J)	Secretory
	B2UDN5	B2UDN5_RALPJ	Ralstonia pickettii (strain 12J)	Secretory
	B2UDN7	B2UDN7_RALPJ	Ralstonia pickettii (strain 12J)	Secretory
	B2UDP4	B2UDP4_RALPJ	Ralstonia pickettii (strain 12J)	Secretory	yes
	B2UDP8	B2UDP8_RALPJ	Ralstonia pickettii (strain 12J)	Secretory	yes
	B2UDS2	B2UDS2_RALPJ	Ralstonia pickettii (strain 12J)	Secretory	yes
	B2UDS3	B2UDS3_RALPJ	Ralstonia pickettii (strain 12J)	Secretory
	B2UDS4	B2UDS4_RALPJ	Ralstonia pickettii (strain 12J)	Secretory
	B2UDT5	B2UDT5_RALPJ	Ralstonia pickettii (strain 12J)	Secretory	yes
	B2UDU1	B2UDU1_RALPJ	Ralstonia pickettii (strain 12J)	Secretory
	B2UDU5	B2UDU5_RALPJ	Ralstonia pickettii (strain 12J)	Secretory
	B2UDV8	B2UDV8_RALPJ	Ralstonia pickettii (strain 12J)	Secretory
	B2UDW6	B2UDW6_RALPJ	Ralstonia pickettii (strain 12J)	Secretory
	B2UDW9	B2UDW9_RALPJ	Ralstonia pickettii (strain 12J)	Secretory
	B2UDY1	B2UDY1_RALPJ	Ralstonia pickettii (strain 12J)	Secretory
	B2UDZ4	B2UDZ4_RALPJ	Ralstonia pickettii (strain 12J)	Secretory
	B2UE00	B2UE00_RALPJ	Ralstonia pickettii (strain 12J)	Secretory
	B2UE06	B2UE06_RALPJ	Ralstonia pickettii (strain 12J)	Secretory
	B2UE15	B2UE15_RALPJ	Ralstonia pickettii (strain 12J)	Secretory	yes
	B2UE22	B2UE22_RALPJ	Ralstonia pickettii (strain 12J)	Secretory
	B2UE36	B2UE36_RALPJ	Ralstonia pickettii (strain 12J)	Secretory	yes
	B2UE40	B2UE40_RALPJ	Ralstonia pickettii (strain 12J)	Secretory
	B2UE56	B2UE56_RALPJ	Ralstonia pickettii (strain 12J)	Secretory	yes
	B2UE59	B2UE59_RALPJ	Ralstonia pickettii (strain 12J)	Secretory	yes
	B2UE60	B2UE60_RALPJ	Ralstonia pickettii (strain 12J)	Secretory
	B2UE63	B2UE63_RALPJ	Ralstonia pickettii (strain 12J)	Secretory
	B2UE84	B2UE84_RALPJ	Ralstonia pickettii (strain 12J)	Secretory	yes
	B2UE85	B2UE85_RALPJ	Ralstonia pickettii (strain 12J)	Secretory
	B2UE87	B2UE87_RALPJ	Ralstonia pickettii (strain 12J)	Secretory
	B2UE91	B2UE91_RALPJ	Ralstonia pickettii (strain 12J)	Secretory
	B2UEC0	B2UEC0_RALPJ	Ralstonia pickettii (strain 12J)	Secretory
	B2UEC1	B2UEC1_RALPJ	Ralstonia pickettii (strain 12J)	Secretory
	B2UEC2	B2UEC2_RALPJ	Ralstonia pickettii (strain 12J)	Secretory
	B2UEC8	B2UEC8_RALPJ	Ralstonia pickettii (strain 12J)	Secretory	yes
	B2UEF8	B2UEF8_RALPJ	Ralstonia pickettii (strain 12J)	Secretory
	B2UEF9	B2UEF9_RALPJ	Ralstonia pickettii (strain 12J)	Secretory
	B2UEH1	B2UEH1_RALPJ	Ralstonia pickettii (strain 12J)	Secretory
	B2UEH2	B2UEH2_RALPJ	Ralstonia pickettii (strain 12J)	Secretory	yes
	B2UEH8	B2UEH8_RALPJ	Ralstonia pickettii (strain 12J)	Secretory
	B2UEI7	B2UEI7_RALPJ	Ralstonia pickettii (strain 12J)	Secretory
	B2UEJ0	B2UEJ0_RALPJ	Ralstonia pickettii (strain 12J)	Secretory
	B2UEM9	B2UEM9_RALPJ	Ralstonia pickettii (strain 12J)	Secretory
	B2UEN0	B2UEN0_RALPJ	Ralstonia pickettii (strain 12J)	Secretory
	B2UEN1	B2UEN1_RALPJ	Ralstonia pickettii (strain 12J)	Secretory
	B2UEN2	B2UEN2_RALPJ	Ralstonia pickettii (strain 12J)	Secretory	yes
	B2UEP5	B2UEP5_RALPJ	Ralstonia pickettii (strain 12J)	Secretory
	B2UEQ9	B2UEQ9_RALPJ	Ralstonia pickettii (strain 12J)	Secretory
	B2UER3	B2UER3_RALPJ	Ralstonia pickettii (strain 12J)	Secretory
	B2UER8	LOLB_RALPJ	Ralstonia pickettii (strain 12J)	Secretory	yes
	B2UES5	B2UES5_RALPJ	Ralstonia pickettii (strain 12J)	Secretory	yes
	B2UET1	B2UET1_RALPJ	Ralstonia pickettii (strain 12J)	Secretory
	B2UEU6	B2UEU6_RALPJ	Ralstonia pickettii (strain 12J)	Secretory
	B2UEV1	B2UEV1_RALPJ	Ralstonia pickettii (strain 12J)	Secretory
	B2UEV2	B2UEV2_RALPJ	Ralstonia pickettii (strain 12J)	Secretory	yes
	B2UEW1	B2UEW1_RALPJ	Ralstonia pickettii (strain 12J)	Secretory
	B2UEW3	B2UEW3_RALPJ	Ralstonia pickettii (strain 12J)	Secretory	yes
	B2UEW9	B2UEW9_RALPJ	Ralstonia pickettii (strain 12J)	Secretory
	B2UEY1	B2UEY1_RALPJ	Ralstonia pickettii (strain 12J)	Secretory	yes
	B2UEY3	B2UEY3_RALPJ	Ralstonia pickettii (strain 12J)	Secretory
	B2UEY8	B2UEY8_RALPJ	Ralstonia pickettii (strain 12J)	Secretory
	B2UEZ1	B2UEZ1_RALPJ	Ralstonia pickettii (strain 12J)	Secretory
	B2UEZ6	B2UEZ6_RALPJ	Ralstonia pickettii (strain 12J)	Secretory
	B2UF12	B2UF12_RALPJ	Ralstonia pickettii (strain 12J)	Secretory	yes
	B2UF15	B2UF15_RALPJ	Ralstonia pickettii (strain 12J)	Secretory
	B2UF17	B2UF17_RALPJ	Ralstonia pickettii (strain 12J)	Secretory
	B2UF18	B2UF18_RALPJ	Ralstonia pickettii (strain 12J)	Secretory	yes
	B2UF22	B2UF22_RALPJ	Ralstonia pickettii (strain 12J)	Secretory
	B2UF37	B2UF37_RALPJ	Ralstonia pickettii (strain 12J)	Secretory
	B2UF42	B2UF42_RALPJ	Ralstonia pickettii (strain 12J)	Secretory
	B2UF43	B2UF43_RALPJ	Ralstonia pickettii (strain 12J)	Secretory
	B2UF48	B2UF48_RALPJ	Ralstonia pickettii (strain 12J)	Secretory
	B2UF51	B2UF51_RALPJ	Ralstonia pickettii (strain 12J)	Secretory
	B2UF52	B2UF52_RALPJ	Ralstonia pickettii (strain 12J)	Secretory	yes
	B2UF86	B2UF86_RALPJ	Ralstonia pickettii (strain 12J)	Secretory
	B2UF88	B2UF88_RALPJ	Ralstonia pickettii (strain 12J)	Secretory
	B2UF93	B2UF93_RALPJ	Ralstonia pickettii (strain 12J)	Secretory
	B2UF99	B2UF99_RALPJ	Ralstonia pickettii (strain 12J)	Secretory
	B2UFB6	B2UFB6_RALPJ	Ralstonia pickettii (strain 12J)	Secretory
	B2UFB7	B2UFB7_RALPJ	Ralstonia pickettii (strain 12J)	Secretory
	B2UFB8	B2UFB8_RALPJ	Ralstonia pickettii (strain 12J)	Secretory
	B2UFC4	B2UFC4_RALPJ	Ralstonia pickettii (strain 12J)	Secretory
	B2UFC5	B2UFC5_RALPJ	Ralstonia pickettii (strain 12J)	Secretory
	B2UFC9	B2UFC9_RALPJ	Ralstonia pickettii (strain 12J)	Secretory
	B2UFD4	B2UFD4_RALPJ	Ralstonia pickettii (strain 12J)	Secretory
	B2UFE1	B2UFE1_RALPJ	Ralstonia pickettii (strain 12J)	Secretory
	B2UFF1	B2UFF1_RALPJ	Ralstonia pickettii (strain 12J)	Secretory	yes
	B2UFF5	B2UFF5_RALPJ	Ralstonia pickettii (strain 12J)	Secretory
	B2UFF6	B2UFF6_RALPJ	Ralstonia pickettii (strain 12J)	Secretory
	B2UFF7	B2UFF7_RALPJ	Ralstonia pickettii (strain 12J)	Secretory
	B2UFF8	B2UFF8_RALPJ	Ralstonia pickettii (strain 12J)	Secretory	yes
	B2UFJ2	B2UFJ2_RALPJ	Ralstonia pickettii (strain 12J)	Secretory
	B2UFN6	B2UFN6_RALPJ	Ralstonia pickettii (strain 12J)	Secretory	yes
	B2UFP5	B2UFP5_RALPJ	Ralstonia pickettii (strain 12J)	Secretory
	B2UFP6	B2UFP6_RALPJ	Ralstonia pickettii (strain 12J)	Secretory	yes
	B2UFS2	B2UFS2_RALPJ	Ralstonia pickettii (strain 12J)	Secretory
	B2UFS3	B2UFS3_RALPJ	Ralstonia pickettii (strain 12J)	Secretory
	B2UFS4	B2UFS4_RALPJ	Ralstonia pickettii (strain 12J)	Secretory
	B2UFT0	B2UFT0_RALPJ	Ralstonia pickettii (strain 12J)	Secretory
	B2UFV9	B2UFV9_RALPJ	Ralstonia pickettii (strain 12J)	Secretory
	B2UFX1	B2UFX1_RALPJ	Ralstonia pickettii (strain 12J)	Secretory
	B2UG04	B2UG04_RALPJ	Ralstonia pickettii (strain 12J)	Secretory
	B2UG13	B2UG13_RALPJ	Ralstonia pickettii (strain 12J)	Secretory	yes
	B2UG27	B2UG27_RALPJ	Ralstonia pickettii (strain 12J)	Secretory
	B2UG28	B2UG28_RALPJ	Ralstonia pickettii (strain 12J)	Secretory	yes
	B2UG29	B2UG29_RALPJ	Ralstonia pickettii (strain 12J)	Secretory
	B2UG30	B2UG30_RALPJ	Ralstonia pickettii (strain 12J)	Secretory
	B2UG31	B2UG31_RALPJ	Ralstonia pickettii (strain 12J)	Secretory	yes
[truncated: 14,236 more rows]

## Sheet: c. Gram+ secretory proteins
Supplementary Table 5c: List of Gram positive secretory and cytoplasmic proteins and corresponding prediction for the three basic models
	Protein Accession (Uniprot)	Protein ID (Uniprot)	Organism	Class (Secretory/Cytoplasmic	Included in Non Redundant Dataset
	A0A060IGQ3	A0A060IGQ3_MYCBI	Mycobacterium bovis	Secretory
	A0A083VQ33	A0A083VQ33_MYCBI	Mycobacterium bovis	Secretory	yes
	A0A083VQ52	A0A083VQ52_MYCBI	Mycobacterium bovis	Secretory
	A0A083VQR2	A0A083VQR2_MYCBI	Mycobacterium bovis	Secretory
	A0A083VQS3	A0A083VQS3_MYCBI	Mycobacterium bovis	Secretory
	A0A083VQW1	A0A083VQW1_MYCBI	Mycobacterium bovis	Secretory	yes
	A0A083VR18	A0A083VR18_MYCBI	Mycobacterium bovis	Secretory	yes
	A0A083VR60	A0A083VR60_MYCBI	Mycobacterium bovis	Secretory	yes
	A0A083VRG2	A0A083VRG2_MYCBI	Mycobacterium bovis	Secretory	yes
	A0A083VRN7	A0A083VRN7_MYCBI	Mycobacterium bovis	Secretory	yes
	A0A083VSE8	A0A083VSE8_MYCBI	Mycobacterium bovis	Secretory	yes
	A0A083VSF5	A0A083VSF5_MYCBI	Mycobacterium bovis	Secretory
	A0A083VSL9	A0A083VSL9_MYCBI	Mycobacterium bovis	Secretory
	A0A083VSM7	A0A083VSM7_MYCBI	Mycobacterium bovis	Secretory
	A0A083VT65	A0A083VT65_MYCBI	Mycobacterium bovis	Secretory	yes
	A0A083VTN8	A0A083VTN8_MYCBI	Mycobacterium bovis	Secretory
	A0A083VTY0	A0A083VTY0_MYCBI	Mycobacterium bovis	Secretory
	A0A083VU22	A0A083VU22_MYCBI	Mycobacterium bovis	Secretory	yes
	A0A083VU52	A0A083VU52_MYCBI	Mycobacterium bovis	Secretory	yes
	A0A083VUL3	A0A083VUL3_MYCBI	Mycobacterium bovis	Secretory
	A0A083VUW1	A0A083VUW1_MYCBI	Mycobacterium bovis	Secretory
	A0A083VUX4	A0A083VUX4_MYCBI	Mycobacterium bovis	Secretory	yes
	A0A083VUX5	A0A083VUX5_MYCBI	Mycobacterium bovis	Secretory
	A0A083VV89	A0A083VV89_MYCBI	Mycobacterium bovis	Secretory
	A0A083VV90	A0A083VV90_MYCBI	Mycobacterium bovis	Secretory
	A0A083VVA0	A0A083VVA0_MYCBI	Mycobacterium bovis	Secretory
	A0A083VVG4	A0A083VVG4_MYCBI	Mycobacterium bovis	Secretory
	A0A083VVK0	A0A083VVK0_MYCBI	Mycobacterium bovis	Secretory
	A0A083VW07	A0A083VW07_MYCBI	Mycobacterium bovis	Secretory	yes
	A0A083VWB2	A0A083VWB2_MYCBI	Mycobacterium bovis	Secretory	yes
	A0A083VWQ5	A0A083VWQ5_MYCBI	Mycobacterium bovis	Secretory
	A0A083VX66	A0A083VX66_MYCBI	Mycobacterium bovis	Secretory
	A0A083VXZ5	A0A083VXZ5_MYCBI	Mycobacterium bovis	Secretory
	A0A083VY31	A0A083VY31_MYCBI	Mycobacterium bovis	Secretory
	A0A083VZ65	A0A083VZ65_MYCBI	Mycobacterium bovis	Secretory	yes
	A0A083VZA4	A0A083VZA4_MYCBI	Mycobacterium bovis	Secretory	yes
	A0A083W057	A0A083W057_MYCBI	Mycobacterium bovis	Secretory	yes
	A0A083W196	A0A083W196_MYCBI	Mycobacterium bovis	Secretory
	A0A083W1A2	A0A083W1A2_MYCBI	Mycobacterium bovis	Secretory
	A0A083W1J6	A0A083W1J6_MYCBI	Mycobacterium bovis	Secretory	yes
	A0A083W1T4	A0A083W1T4_MYCBI	Mycobacterium bovis	Secretory
	A0A083W284	A0A083W284_MYCBI	Mycobacterium bovis	Secretory	yes
	A0A083W2I4	A0A083W2I4_MYCBI	Mycobacterium bovis	Secretory
	A0A083W2J0	A0A083W2J0_MYCBI	Mycobacterium bovis	Secretory	yes
	A0A083W2Q3	A0A083W2Q3_MYCBI	Mycobacterium bovis	Secretory	yes
	A0A083W3J6	A0A083W3J6_MYCBI	Mycobacterium bovis	Secretory
	A0A083W3U8	A0A083W3U8_MYCBI	Mycobacterium bovis	Secretory
	A0A083W410	A0A083W410_MYCBI	Mycobacterium bovis	Secretory
	A0A083W480	A0A083W480_MYCBI	Mycobacterium bovis	Secretory	yes
	A0A083W548	A0A083W548_MYCBI	Mycobacterium bovis	Secretory
	A0A083W557	A0A083W557_MYCBI	Mycobacterium bovis	Secretory
	A0A083W561	A0A083W561_MYCBI	Mycobacterium bovis	Secretory	yes
	A0A083W5Q9	A0A083W5Q9_MYCBI	Mycobacterium bovis	Secretory	yes
	A0A083W604	A0A083W604_MYCBI	Mycobacterium bovis	Secretory	yes
	A0A083W6I8	A0A083W6I8_MYCBI	Mycobacterium bovis	Secretory	yes
	A0A083W6N0	A0A083W6N0_MYCBI	Mycobacterium bovis	Secretory
	A0A083W6S5	A0A083W6S5_MYCBI	Mycobacterium bovis	Secretory	yes
	A0A083W709	A0A083W709_MYCBI	Mycobacterium bovis	Secretory
	A0A083W798	A0A083W798_MYCBI	Mycobacterium bovis	Secretory	yes
	A0A083W799	A0A083W799_MYCBI	Mycobacterium bovis	Secretory
	A0A083W7F1	A0A083W7F1_MYCBI	Mycobacterium bovis	Secretory
	A0A083W7T3	A0A083W7T3_MYCBI	Mycobacterium bovis	Secretory
	A0A083W837	A0A083W837_MYCBI	Mycobacterium bovis	Secretory	yes
	A0A083W892	A0A083W892_MYCBI	Mycobacterium bovis	Secretory
	A0A083W8F4	A0A083W8F4_MYCBI	Mycobacterium bovis	Secretory	yes
	A0A083W8M3	A0A083W8M3_MYCBI	Mycobacterium bovis	Secretory
	A0A083W9A7	A0A083W9A7_MYCBI	Mycobacterium bovis	Secretory	yes
	A0A083W9B1	A0A083W9B1_MYCBI	Mycobacterium bovis	Secretory
	A0A083W9F7	A0A083W9F7_MYCBI	Mycobacterium bovis	Secretory
	A0A083W9G6	A0A083W9G6_MYCBI	Mycobacterium bovis	Secretory
	A0A083W9M9	A0A083W9M9_MYCBI	Mycobacterium bovis	Secretory
	A0A083W9S0	A0A083W9S0_MYCBI	Mycobacterium bovis	Secretory	yes
	A0A083W9W9	A0A083W9W9_MYCBI	Mycobacterium bovis	Secretory
	A0A083WA82	A0A083WA82_MYCBI	Mycobacterium bovis	Secretory	yes
	A0A083WAK6	A0A083WAK6_MYCBI	Mycobacterium bovis	Secretory
	A0A083WAL9	A0A083WAL9_MYCBI	Mycobacterium bovis	Secretory
	A0A083WAM1	A0A083WAM1_MYCBI	Mycobacterium bovis	Secretory	yes
	A0A083WAM2	A0A083WAM2_MYCBI	Mycobacterium bovis	Secretory
	A0A083WAT0	A0A083WAT0_MYCBI	Mycobacterium bovis	Secretory
	A0A083WAV2	A0A083WAV2_MYCBI	Mycobacterium bovis	Secretory	yes
	A0A083WAV6	A0A083WAV6_MYCBI	Mycobacterium bovis	Secretory
	A0A083WAW5	A0A083WAW5_MYCBI	Mycobacterium bovis	Secretory
	A0A083WAX4	A0A083WAX4_MYCBI	Mycobacterium bovis	Secretory	yes
	A0A083WBS5	A0A083WBS5_MYCBI	Mycobacterium bovis	Secretory	yes
	A0A083WBT3	A0A083WBT3_MYCBI	Mycobacterium bovis	Secretory
	A0A083WC18	A0A083WC18_MYCBI	Mycobacterium bovis	Secretory
	A0A083WCF0	A0A083WCF0_MYCBI	Mycobacterium bovis	Secretory
	A0A083WCH7	A0A083WCH7_MYCBI	Mycobacterium bovis	Secretory
	A0A083WCK6	A0A083WCK6_MYCBI	Mycobacterium bovis	Secretory
	A0A083WCR9	A0A083WCR9_MYCBI	Mycobacterium bovis	Secretory	yes
	A0A083WCV8	A0A083WCV8_MYCBI	Mycobacterium bovis	Secretory	yes
	A0A083WD22	A0A083WD22_MYCBI	Mycobacterium bovis	Secretory
	A0A083WDC3	A0A083WDC3_MYCBI	Mycobacterium bovis	Secretory
	A0A083WDD6	A0A083WDD6_MYCBI	Mycobacterium bovis	Secretory
	A0A083WDI0	A0A083WDI0_MYCBI	Mycobacterium bovis	Secretory	yes
	A0A083WDL2	A0A083WDL2_MYCBI	Mycobacterium bovis	Secretory
	A0A083WE10	A0A083WE10_MYCBI	Mycobacterium bovis	Secretory
	A0A083WED4	A0A083WED4_MYCBI	Mycobacterium bovis	Secretory
	A0A083WEK4	A0A083WEK4_MYCBI	Mycobacterium bovis	Secretory
	A0A083WF52	A0A083WF52_MYCBI	Mycobacterium bovis	Secretory
	A0A083WF80	A0A083WF80_MYCBI	Mycobacterium bovis	Secretory
	A0A083WFA5	A0A083WFA5_MYCBI	Mycobacterium bovis	Secretory
	A0A083WFB3	A0A083WFB3_MYCBI	Mycobacterium bovis	Secretory	yes
	A0A083WFQ0	A0A083WFQ0_MYCBI	Mycobacterium bovis	Secretory
	A0A083WFR0	A0A083WFR0_MYCBI	Mycobacterium bovis	Secretory
	A0A083WGQ8	A0A083WGQ8_MYCBI	Mycobacterium bovis	Secretory
	A0A083WH75	A0A083WH75_MYCBI	Mycobacterium bovis	Secretory
	A0A083WHB2	A0A083WHB2_MYCBI	Mycobacterium bovis	Secretory
	A0A083WHI7	A0A083WHI7_MYCBI	Mycobacterium bovis	Secretory	yes
	A0A083WHJ5	A0A083WHJ5_MYCBI	Mycobacterium bovis	Secretory	yes
	A0A083WHQ8	A0A083WHQ8_MYCBI	Mycobacterium bovis	Secretory
	A0A083WHQ9	A0A083WHQ9_MYCBI	Mycobacterium bovis	Secretory
	A0A083WHX7	A0A083WHX7_MYCBI	Mycobacterium bovis	Secretory
	A0A083WHY5	A0A083WHY5_MYCBI	Mycobacterium bovis	Secretory
	A0A083WI71	A0A083WI71_MYCBI	Mycobacterium bovis	Secretory
	A0A083WIJ4	A0A083WIJ4_MYCBI	Mycobacterium bovis	Secretory	yes
	A0A083WJ65	A0A083WJ65_MYCBI	Mycobacterium bovis	Secretory
	A0A083WJJ1	A0A083WJJ1_MYCBI	Mycobacterium bovis	Secretory	yes
	A0A083WK45	A0A083WK45_MYCBI	Mycobacterium bovis	Secretory
	A0A083WKC8	A0A083WKC8_MYCBI	Mycobacterium bovis	Secretory
	A0A083WKG3	A0A083WKG3_MYCBI	Mycobacterium bovis	Secretory	yes
	A0A083WKU1	A0A083WKU1_MYCBI	Mycobacterium bovis	Secretory
	A0A083WLC5	A0A083WLC5_MYCBI	Mycobacterium bovis	Secretory
	A0A083WLC6	A0A083WLC6_MYCBI	Mycobacterium bovis	Secretory	yes
	A0A083WLF9	A0A083WLF9_MYCBI	Mycobacterium bovis	Secretory
	A0A083WLK6	A0A083WLK6_MYCBI	Mycobacterium bovis	Secretory
	A0A083WMP8	A0A083WMP8_MYCBI	Mycobacterium bovis	Secretory
	A0A083WMT5	A0A083WMT5_MYCBI	Mycobacterium bovis	Secretory
	A0A083WMY0	A0A083WMY0_MYCBI	Mycobacterium bovis	Secretory
	A0A083WN34	A0A083WN34_MYCBI	Mycobacterium bovis	Secretory
	A5TY86	A5TY86_MYCTA	Mycobacterium tuberculosis (strain ATCC 25177 / H37Ra)	Secretory
	A5TYB1	A5TYB1_MYCTA	Mycobacterium tuberculosis (strain ATCC 25177 / H37Ra)	Secretory
	A5TYD4	A5TYD4_MYCTA	Mycobacterium tuberculosis (strain ATCC 25177 / H37Ra)	Secretory
	A5TYJ1	A5TYJ1_MYCTA	Mycobacterium tuberculosis (strain ATCC 25177 / H37Ra)	Secretory	yes
	A5TYQ4	A5TYQ4_MYCTA	Mycobacterium tuberculosis (strain ATCC 25177 / H37Ra)	Secretory
	A5TYW3	A5TYW3_MYCTA	Mycobacterium tuberculosis (strain ATCC 25177 / H37Ra)	Secretory
	A5TZ18	A5TZ18_MYCTA	Mycobacterium tuberculosis (strain ATCC 25177 / H37Ra)	Secretory	yes
	A5TZ71	A5TZ71_MYCTA	Mycobacterium tuberculosis (strain ATCC 25177 / H37Ra)	Secretory
	A5TZA8	A5TZA8_MYCTA	Mycobacterium tuberculosis (strain ATCC 25177 / H37Ra)	Secretory	yes
	A5TZC4	A5TZC4_MYCTA	Mycobacterium tuberculosis (strain ATCC 25177 / H37Ra)	Secretory
	A5TZC5	A5TZC5_MYCTA	Mycobacterium tuberculosis (strain ATCC 25177 / H37Ra)	Secretory	yes
	A5TZE4	A5TZE4_MYCTA	Mycobacterium tuberculosis (strain ATCC 25177 / H37Ra)	Secretory
	A5TZF8	A5TZF8_MYCTA	Mycobacterium tuberculosis (strain ATCC 25177 / H37Ra)	Secretory
	A5TZI1	A5TZI1_MYCTA	Mycobacterium tuberculosis (strain ATCC 25177 / H37Ra)	Secretory
	A5TZK5	A5TZK5_MYCTA	Mycobacterium tuberculosis (strain ATCC 25177 / H37Ra)	Secretory
	A5TZQ6	A5TZQ6_MYCTA	Mycobacterium tuberculosis (strain ATCC 25177 / H37Ra)	Secretory	yes
	A5TZT9	A5TZT9_MYCTA	Mycobacterium tuberculosis (strain ATCC 25177 / H37Ra)	Secretory	yes
	A5TZW3	A5TZW3_MYCTA	Mycobacterium tuberculosis (strain ATCC 25177 / H37Ra)	Secretory	yes
	A5TZX3	A5TZX3_MYCTA	Mycobacterium tuberculosis (strain ATCC 25177 / H37Ra)	Secretory
	A5TZY4	A5TZY4_MYCTA	Mycobacterium tuberculosis (strain ATCC 25177 / H37Ra)	Secretory
	A5TZY5	A5TZY5_MYCTA	Mycobacterium tuberculosis (strain ATCC 25177 / H37Ra)	Secretory
	A5U057	A5U057_MYCTA	Mycobacterium tuberculosis (strain ATCC 25177 / H37Ra)	Secretory
	A5U065	A5U065_MYCTA	Mycobacterium tuberculosis (strain ATCC 25177 / H37Ra)	Secretory
	A5U0M3	A5U0M3_MYCTA	Mycobacterium tuberculosis (strain ATCC 25177 / H37Ra)	Secretory
	A5U0M6	A5U0M6_MYCTA	Mycobacterium tuberculosis (strain ATCC 25177 / H37Ra)	Secretory
	A5U0N5	A5U0N5_MYCTA	Mycobacterium tuberculosis (strain ATCC 25177 / H37Ra)	Secretory	yes
	A5U0W8	A5U0W8_MYCTA	Mycobacterium tuberculosis (strain ATCC 25177 / H37Ra)	Secretory
	A5U0X2	A5U0X2_MYCTA	Mycobacterium tuberculosis (strain ATCC 25177 / H37Ra)	Secretory
	A5U0X4	A5U0X4_MYCTA	Mycobacterium tuberculosis (strain ATCC 25177 / H37Ra)	Secretory
	A5U103	A5U103_MYCTA	Mycobacterium tuberculosis (strain ATCC 25177 / H37Ra)	Secretory
	A5U149	A5U149_MYCTA	Mycobacterium tuberculosis (strain ATCC 25177 / H37Ra)	Secretory	yes
	A5U152	A5U152_MYCTA	Mycobacterium tuberculosis (strain ATCC 25177 / H37Ra)	Secretory
	A5U165	A5U165_MYCTA	Mycobacterium tuberculosis (strain ATCC 25177 / H37Ra)	Secretory
	A5U1B0	A5U1B0_MYCTA	Mycobacterium tuberculosis (strain ATCC 25177 / H37Ra)	Secretory	yes
	A5U1K5	A5U1K5_MYCTA	Mycobacterium tuberculosis (strain ATCC 25177 / H37Ra)	Secretory
	A5U1K6	A5U1K6_MYCTA	Mycobacterium tuberculosis (strain ATCC 25177 / H37Ra)	Secretory
	A5U1L5	A5U1L5_MYCTA	Mycobacterium tuberculosis (strain ATCC 25177 / H37Ra)	Secretory	yes
	A5U1M3	A5U1M3_MYCTA	Mycobacterium tuberculosis (strain ATCC 25177 / H37Ra)	Secretory
	A5U1N2	A5U1N2_MYCTA	Mycobacterium tuberculosis (strain ATCC 25177 / H37Ra)	Secretory
	A5U1R2	A5U1R2_MYCTA	Mycobacterium tuberculosis (strain ATCC 25177 / H37Ra)	Secretory
	A5U1S6	A5U1S6_MYCTA	Mycobacterium tuberculosis (strain ATCC 25177 / H37Ra)	Secretory
	A5U1U2	A5U1U2_MYCTA	Mycobacterium tuberculosis (strain ATCC 25177 / H37Ra)	Secretory
	A5U1V0	A5U1V0_MYCTA	Mycobacterium tuberculosis (strain ATCC 25177 / H37Ra)	Secretory
	A5U1W6	A5U1W6_MYCTA	Mycobacterium tuberculosis (strain ATCC 25177 / H37Ra)	Secretory
	A5U1W8	A5U1W8_MYCTA	Mycobacterium tuberculosis (strain ATCC 25177 / H37Ra)	Secretory	yes
	A5U1W9	A5U1W9_MYCTA	Mycobacterium tuberculosis (strain ATCC 25177 / H37Ra)	Secretory
	A5U1X2	A5U1X2_MYCTA	Mycobacterium tuberculosis (strain ATCC 25177 / H37Ra)	Secretory
	A5U1X3	A5U1X3_MYCTA	Mycobacterium tuberculosis (strain ATCC 25177 / H37Ra)	Secretory
	A5U1Y1	A5U1Y1_MYCTA	Mycobacterium tuberculosis (strain ATCC 25177 / H37Ra)	Secretory
	A5U1Z0	A5U1Z0_MYCTA	Mycobacterium tuberculosis (strain ATCC 25177 / H37Ra)	Secretory	yes
	A5U239	A5U239_MYCTA	Mycobacterium tuberculosis (strain ATCC 25177 / H37Ra)	Secretory
	A5U2B3	A5U2B3_MYCTA	Mycobacterium tuberculosis (strain ATCC 25177 / H37Ra)	Secretory	yes
	A5U2C0	A5U2C0_MYCTA	Mycobacterium tuberculosis (strain ATCC 25177 / H37Ra)	Secretory
	A5U2D7	A5U2D7_MYCTA	Mycobacterium tuberculosis (strain ATCC 25177 / H37Ra)	Secretory	yes
	A5U2H1	A5U2H1_MYCTA	Mycobacterium tuberculosis (strain ATCC 25177 / H37Ra)	Secretory
	A5U2I1	A5U2I1_MYCTA	Mycobacterium tuberculosis (strain ATCC 25177 / H37Ra)	Secretory	yes
	A5U2I2	A5U2I2_MYCTA	Mycobacterium tuberculosis (strain ATCC 25177 / H37Ra)	Secretory
	A5U2P8	A5U2P8_MYCTA	Mycobacterium tuberculosis (strain ATCC 25177 / H37Ra)	Secretory
	A5U335	A5U335_MYCTA	Mycobacterium tuberculosis (strain ATCC 25177 / H37Ra)	Secretory	yes
	A5U391	A5U391_MYCTA	Mycobacterium tuberculosis (strain ATCC 25177 / H37Ra)	Secretory
	A5U3G3	A5U3G3_MYCTA	Mycobacterium tuberculosis (strain ATCC 25177 / H37Ra)	Secretory	yes
	A5U3H1	A5U3H1_MYCTA	Mycobacterium tuberculosis (strain ATCC 25177 / H37Ra)	Secretory
	A5U3I2	A5U3I2_MYCTA	Mycobacterium tuberculosis (strain ATCC 25177 / H37Ra)	Secretory	yes
	A5U3M4	A5U3M4_MYCTA	Mycobacterium tuberculosis (strain ATCC 25177 / H37Ra)	Secretory	yes
	A5U3P8	A5U3P8_MYCTA	Mycobacterium tuberculosis (strain ATCC 25177 / H37Ra)	Secretory	yes
	A5U3Q2	A5U3Q2_MYCTA	Mycobacterium tuberculosis (strain ATCC 25177 / H37Ra)	Secretory	yes
	A5U3T0	A5U3T0_MYCTA	Mycobacterium tuberculosis (strain ATCC 25177 / H37Ra)	Secretory
	A5U3U0	A5U3U0_MYCTA	Mycobacterium tuberculosis (strain ATCC 25177 / H37Ra)	Secretory	yes
	A5U3U1	A5U3U1_MYCTA	Mycobacterium tuberculosis (strain ATCC 25177 / H37Ra)	Secretory
	A5U3U5	A5U3U5_MYCTA	Mycobacterium tuberculosis (strain ATCC 25177 / H37Ra)	Secretory	yes
	A5U3Y9	A5U3Y9_MYCTA	Mycobacterium tuberculosis (strain ATCC 25177 / H37Ra)	Secretory
	A5U3Z0	A5U3Z0_MYCTA	Mycobacterium tuberculosis (strain ATCC 25177 / H37Ra)	Secretory
	A5U3Z5	A5U3Z5_MYCTA	Mycobacterium tuberculosis (strain ATCC 25177 / H37Ra)	Secretory
	A5U400	A5U400_MYCTA	Mycobacterium tuberculosis (strain ATCC 25177 / H37Ra)	Secretory
	A5U409	A5U409_MYCTA	Mycobacterium tuberculosis (strain ATCC 25177 / H37Ra)	Secretory
	A5U471	A5U471_MYCTA	Mycobacterium tuberculosis (strain ATCC 25177 / H37Ra)	Secretory	yes
	A5U4E2	A5U4E2_MYCTA	Mycobacterium tuberculosis (strain ATCC 25177 / H37Ra)	Secretory
	A5U4G4	A5U4G4_MYCTA	Mycobacterium tuberculosis (strain ATCC 25177 / H37Ra)	Secretory
	A5U4J8	A5U4J8_MYCTA	Mycobacterium tuberculosis (strain ATCC 25177 / H37Ra)	Secretory	yes
	A5U4V3	A5U4V3_MYCTA	Mycobacterium tuberculosis (strain ATCC 25177 / H37Ra)	Secretory
	A5U4W0	A5U4W0_MYCTA	Mycobacterium tuberculosis (strain ATCC 25177 / H37Ra)	Secretory
	A5U4Z3	A5U4Z3_MYCTA	Mycobacterium tuberculosis (strain ATCC 25177 / H37Ra)	Secretory
	A5U530	A5U530_MYCTA	Mycobacterium tuberculosis (strain ATCC 25177 / H37Ra)	Secretory	yes
	A5U534	A5U534_MYCTA	Mycobacterium tuberculosis (strain ATCC 25177 / H37Ra)	Secretory	yes
	A5U588	A5U588_MYCTA	Mycobacterium tuberculosis (strain ATCC 25177 / H37Ra)	Secretory
	A5U597	A5U597_MYCTA	Mycobacterium tuberculosis (strain ATCC 25177 / H37Ra)	Secretory
	A5U5E6	A5U5E6_MYCTA	Mycobacterium tuberculosis (strain ATCC 25177 / H37Ra)	Secretory
	A5U5G9	A5U5G9_MYCTA	Mycobacterium tuberculosis (strain ATCC 25177 / H37Ra)	Secretory
	A5U5I3	A5U5I3_MYCTA	Mycobacterium tuberculosis (strain ATCC 25177 / H37Ra)	Secretory
	A5U673	A5U673_MYCTA	Mycobacterium tuberculosis (strain ATCC 25177 / H37Ra)	Secretory	yes
	A5U680	A5U680_MYCTA	Mycobacterium tuberculosis (strain ATCC 25177 / H37Ra)	Secretory	yes
	A5U6D7	A5U6D7_MYCTA	Mycobacterium tuberculosis (strain ATCC 25177 / H37Ra)	Secretory
	A5U6E9	A5U6E9_MYCTA	Mycobacterium tuberculosis (strain ATCC 25177 / H37Ra)	Secretory	yes
	A5U6L8	A5U6L8_MYCTA	Mycobacterium tuberculosis (strain ATCC 25177 / H37Ra)	Secretory	yes
	A5U6M7	A5U6M7_MYCTA	Mycobacterium tuberculosis (strain ATCC 25177 / H37Ra)	Secretory
	A5U6N0	A5U6N0_MYCTA	Mycobacterium tuberculosis (strain ATCC 25177 / H37Ra)	Secretory
	A5U6P6	A5U6P6_MYCTA	Mycobacterium tuberculosis (strain ATCC 25177 / H37Ra)	Secretory
	A5U6R0	A5U6R0_MYCTA	Mycobacterium tuberculosis (strain ATCC 25177 / H37Ra)	Secretory
	A5U6V3	A5U6V3_MYCTA	Mycobacterium tuberculosis (strain ATCC 25177 / H37Ra)	Secretory
	A5U710	A5U710_MYCTA	Mycobacterium tuberculosis (strain ATCC 25177 / H37Ra)	Secretory
	A5U747	A5U747_MYCTA	Mycobacterium tuberculosis (strain ATCC 25177 / H37Ra)	Secretory
	A5U748	A5U748_MYCTA	Mycobacterium tuberculosis (strain ATCC 25177 / H37Ra)	Secretory	yes
	A5U758	A5U758_MYCTA	Mycobacterium tuberculosis (strain ATCC 25177 / H37Ra)	Secretory
	A5U7C1	A5U7C1_MYCTA	Mycobacterium tuberculosis (strain ATCC 25177 / H37Ra)	Secretory	yes
	A5U7G1	A5U7G1_MYCTA	Mycobacterium tuberculosis (strain ATCC 25177 / H37Ra)	Secretory
	A5U7R8	A5U7R8_MYCTA	Mycobacterium tuberculosis (strain ATCC 25177 / H37Ra)	Secretory	yes
	A5U7X2	A5U7X2_MYCTA	Mycobacterium tuberculosis (strain ATCC 25177 / H37Ra)	Secretory	yes
	A5U827	A5U827_MYCTA	Mycobacterium tuberculosis (strain ATCC 25177 / H37Ra)	Secretory
	A5U828	A5U828_MYCTA	Mycobacterium tuberculosis (strain ATCC 25177 / H37Ra)	Secretory
	A5U863	A5U863_MYCTA	Mycobacterium tuberculosis (strain ATCC 25177 / H37Ra)	Secretory
	A5U864	A5U864_MYCTA	Mycobacterium tuberculosis (strain ATCC 25177 / H37Ra)	Secretory
	A5U8C5	A5U8C5_MYCTA	Mycobacterium tuberculosis (strain ATCC 25177 / H37Ra)	Secretory	yes
	A5U8C7	A5U8C7_MYCTA	Mycobacterium tuberculosis (strain ATCC 25177 / H37Ra)	Secretory
	A5U8H0	A5U8H0_MYCTA	Mycobacterium tuberculosis (strain ATCC 25177 / H37Ra)	Secretory	yes
	A5U8Q1	A5U8Q1_MYCTA	Mycobacterium tuberculosis (strain ATCC 25177 / H37Ra)	Secretory
	A5U8Q9	A5U8Q9_MYCTA	Mycobacterium tuberculosis (strain ATCC 25177 / H37Ra)	Secretory
	A5U8U7	A5U8U7_MYCTA	Mycobacterium tuberculosis (strain ATCC 25177 / H37Ra)	Secretory
	A5U8Y9	A5U8Y9_MYCTA	Mycobacterium tuberculosis (strain ATCC 25177 / H37Ra)	Secretory
	A5U8Z2	A5U8Z2_MYCTA	Mycobacterium tuberculosis (strain ATCC 25177 / H37Ra)	Secretory
	A5U906	A5U906_MYCTA	Mycobacterium tuberculosis (strain ATCC 25177 / H37Ra)	Secretory
	A5U930	A5U930_MYCTA	Mycobacterium tuberculosis (strain ATCC 25177 / H37Ra)	Secretory	yes
	A5U986	A5U986_MYCTA	Mycobacterium tuberculosis (strain ATCC 25177 / H37Ra)	Secretory	yes
	A5U990	A5U990_MYCTA	Mycobacterium tuberculosis (strain ATCC 25177 / H37Ra)	Secretory	yes
	A5U9D2	A5U9D2_MYCTA	Mycobacterium tuberculosis (strain ATCC 25177 / H37Ra)	Secretory
	A5U9L1	A5U9L1_MYCTA	Mycobacterium tuberculosis (strain ATCC 25177 / H37Ra)	Secretory
	B2ZSG6	B2ZSG6_MYCBI	Mycobacterium bovis	Secretory
	B2ZSG7	B2ZSG7_MYCBI	Mycobacterium bovis	Secretory
	B9DRE0	B9DRE0_STRU0	Streptococcus uberis (strain ATCC BAA-854 / 0140J)	Secretory
	B9DRE4	B9DRE4_STRU0	Streptococcus uberis (strain ATCC BAA-854 / 0140J)	Secretory
	B9DRG6	B9DRG6_STRU0	Streptococcus uberis (strain ATCC BAA-854 / 0140J)	Secretory
	B9DRI5	B9DRI5_STRU0	Streptococcus uberis (strain ATCC BAA-854 / 0140J)	Secretory	yes
	B9DRK2	B9DRK2_STRU0	Streptococcus uberis (strain ATCC BAA-854 / 0140J)	Secretory
	B9DRL5	B9DRL5_STRU0	Streptococcus uberis (strain ATCC BAA-854 / 0140J)	Secretory
	B9DRQ3	B9DRQ3_STRU0	Streptococcus uberis (strain ATCC BAA-854 / 0140J)	Secretory
	B9DRV2	B9DRV2_STRU0	Streptococcus uberis (strain ATCC BAA-854 / 0140J)	Secretory
	B9DS05	B9DS05_STRU0	Streptococcus uberis (strain ATCC BAA-854 / 0140J)	Secretory	yes
	B9DS50	B9DS50_STRU0	Streptococcus uberis (strain ATCC BAA-854 / 0140J)	Secretory
	B9DS57	B9DS57_STRU0	Streptococcus uberis (strain ATCC BAA-854 / 0140J)	Secretory
	B9DS58	B9DS58_STRU0	Streptococcus uberis (strain ATCC BAA-854 / 0140J)	Secretory
	B9DS91	B9DS91_STRU0	Streptococcus uberis (strain ATCC BAA-854 / 0140J)	Secretory
	B9DSB0	B9DSB0_STRU0	Streptococcus uberis (strain ATCC BAA-854 / 0140J)	Secretory	yes
	B9DSC1	B9DSC1_STRU0	Streptococcus uberis (strain ATCC BAA-854 / 0140J)	Secretory
	B9DSF3	B9DSF3_STRU0	Streptococcus uberis (strain ATCC BAA-854 / 0140J)	Secretory
	B9DSG3	B9DSG3_STRU0	Streptococcus uberis (strain ATCC BAA-854 / 0140J)	Secretory
	B9DSH2	B9DSH2_STRU0	Streptococcus uberis (strain ATCC BAA-854 / 0140J)	Secretory
	B9DSH4	B9DSH4_STRU0	Streptococcus uberis (strain ATCC BAA-854 / 0140J)	Secretory
	B9DSM7	B9DSM7_STRU0	Streptococcus uberis (strain ATCC BAA-854 / 0140J)	Secretory
	B9DSQ5	B9DSQ5_STRU0	Streptococcus uberis (strain ATCC BAA-854 / 0140J)	Secretory	yes
	B9DSX8	B9DSX8_STRU0	Streptococcus uberis (strain ATCC BAA-854 / 0140J)	Secretory	yes
	B9DT17	B9DT17_STRU0	Streptococcus uberis (strain ATCC BAA-854 / 0140J)	Secretory
	B9DT18	B9DT18_STRU0	Streptococcus uberis (strain ATCC BAA-854 / 0140J)	Secretory
	B9DT34	B9DT34_STRU0	Streptococcus uberis (strain ATCC BAA-854 / 0140J)	Secretory	yes
	B9DT84	B9DT84_STRU0	Streptococcus uberis (strain ATCC BAA-854 / 0140J)	Secretory
	B9DTB7	B9DTB7_STRU0	Streptococcus uberis (strain ATCC BAA-854 / 0140J)	Secretory
	B9DTC3	B9DTC3_STRU0	Streptococcus uberis (strain ATCC BAA-854 / 0140J)	Secretory	yes
	B9DTC4	B9DTC4_STRU0	Streptococcus uberis (strain ATCC BAA-854 / 0140J)	Secretory	yes
	B9DTH9	B9DTH9_STRU0	Streptococcus uberis (strain ATCC BAA-854 / 0140J)	Secretory
	B9DTL2	B9DTL2_STRU0	Streptococcus uberis (strain ATCC BAA-854 / 0140J)	Secretory
	B9DTM0	B9DTM0_STRU0	Streptococcus uberis (strain ATCC BAA-854 / 0140J)	Secretory
	B9DTM1	B9DTM1_STRU0	Streptococcus uberis (strain ATCC BAA-854 / 0140J)	Secretory
	B9DTN5	B9DTN5_STRU0	Streptococcus uberis (strain ATCC BAA-854 / 0140J)	Secretory
	B9DTN6	B9DTN6_STRU0	Streptococcus uberis (strain ATCC BAA-854 / 0140J)	Secretory
	B9DTU2	B9DTU2_STRU0	Streptococcus uberis (strain ATCC BAA-854 / 0140J)	Secretory
	B9DTV1	B9DTV1_STRU0	Streptococcus uberis (strain ATCC BAA-854 / 0140J)	Secretory	yes
	B9DU34	B9DU34_STRU0	Streptococcus uberis (strain ATCC BAA-854 / 0140J)	Secretory
	B9DUA6	B9DUA6_STRU0	Streptococcus uberis (strain ATCC BAA-854 / 0140J)	Secretory	yes
	B9DUA9	B9DUA9_STRU0	Streptococcus uberis (strain ATCC BAA-854 / 0140J)	Secretory
	B9DUE4	B9DUE4_STRU0	Streptococcus uberis (strain ATCC BAA-854 / 0140J)	Secretory
	B9DUG9	B9DUG9_STRU0	Streptococcus uberis (strain ATCC BAA-854 / 0140J)	Secretory	yes
	B9DUP9	B9DUP9_STRU0	Streptococcus uberis (strain ATCC BAA-854 / 0140J)	Secretory
	B9DUQ4	B9DUQ4_STRU0	Streptococcus uberis (strain ATCC BAA-854 / 0140J)	Secretory	yes
	B9DUX0	B9DUX0_STRU0	Streptococcus uberis (strain ATCC BAA-854 / 0140J)	Secretory
	B9DV27	B9DV27_STRU0	Streptococcus uberis (strain ATCC BAA-854 / 0140J)	Secretory
	B9DV73	B9DV73_STRU0	Streptococcus uberis (strain ATCC BAA-854 / 0140J)	Secretory
	B9DVF7	B9DVF7_STRU0	Streptococcus uberis (strain ATCC BAA-854 / 0140J)	Secretory
	B9DVR6	B9DVR6_STRU0	Streptococcus uberis (strain ATCC BAA-854 / 0140J)	Secretory
	B9DVS5	B9DVS5_STRU0	Streptococcus uberis (strain ATCC BAA-854 / 0140J)	Secretory	yes
	B9DVU5	B9DVU5_STRU0	Streptococcus uberis (strain ATCC BAA-854 / 0140J)	Secretory
	B9DVV0	B9DVV0_STRU0	Streptococcus uberis (strain ATCC BAA-854 / 0140J)	Secretory
	B9DVV6	B9DVV6_STRU0	Streptococcus uberis (strain ATCC BAA-854 / 0140J)	Secretory
	B9DVX5	B9DVX5_STRU0	Streptococcus uberis (strain ATCC BAA-854 / 0140J)	Secretory	yes
	B9DW17	B9DW17_STRU0	Streptococcus uberis (strain ATCC BAA-854 / 0140J)	Secretory
	B9DW26	B9DW26_STRU0	Streptococcus uberis (strain ATCC BAA-854 / 0140J)	Secretory
	B9DW72	B9DW72_STRU0	Streptococcus uberis (strain ATCC BAA-854 / 0140J)	Secretory	yes
	B9DW99	B9DW99_STRU0	Streptococcus uberis (strain ATCC BAA-854 / 0140J)	Secretory	yes
	B9DWG5	B9DWG5_STRU0	Streptococcus uberis (strain ATCC BAA-854 / 0140J)	Secretory
	C1C5B6	C1C5B6_STRP7	Streptococcus pneumoniae (strain 70585)	Secretory
	C1C5D0	C1C5D0_STRP7	Streptococcus pneumoniae (strain 70585)	Secretory
	C1C5I7	C1C5I7_STRP7	Streptococcus pneumoniae (strain 70585)	Secretory	yes
	C1C5I8	C1C5I8_STRP7	Streptococcus pneumoniae (strain 70585)	Secretory
	C1C5Y8	C1C5Y8_STRP7	Streptococcus pneumoniae (strain 70585)	Secretory
	C1C5Z7	C1C5Z7_STRP7	Streptococcus pneumoniae (strain 70585)	Secretory
	C1C621	C1C621_STRP7	Streptococcus pneumoniae (strain 70585)	Secretory	yes
	C1C626	C1C626_STRP7	Streptococcus pneumoniae (strain 70585)	Secretory	yes
	C1C629	C1C629_STRP7	Streptococcus pneumoniae (strain 70585)	Secretory
	C1C645	C1C645_STRP7	Streptococcus pneumoniae (strain 70585)	Secretory	yes
	C1C658	C1C658_STRP7	Streptococcus pneumoniae (strain 70585)	Secretory	yes
	C1C693	C1C693_STRP7	Streptococcus pneumoniae (strain 70585)	Secretory
	C1C6B3	C1C6B3_STRP7	Streptococcus pneumoniae (strain 70585)	Secretory	yes
	C1C6H9	C1C6H9_STRP7	Streptococcus pneumoniae (strain 70585)	Secretory
	C1C6K6	C1C6K6_STRP7	Streptococcus pneumoniae (strain 70585)	Secretory	yes
	C1C6N0	C1C6N0_STRP7	Streptococcus pneumoniae (strain 70585)	Secretory	yes
	C1C6R2	C1C6R2_STRP7	Streptococcus pneumoniae (strain 70585)	Secretory
	C1C6U2	C1C6U2_STRP7	Streptococcus pneumoniae (strain 70585)	Secretory
	C1C6V8	PRSA_STRP7	Streptococcus pneumoniae (strain 70585)	Secretory
	C1C6X7	C1C6X7_STRP7	Streptococcus pneumoniae (strain 70585)	Secretory
	C1C6X9	C1C6X9_STRP7	Streptococcus pneumoniae (strain 70585)	Secretory
	C1C6Y0	C1C6Y0_STRP7	Streptococcus pneumoniae (strain 70585)	Secretory
	C1C6Y1	C1C6Y1_STRP7	Streptococcus pneumoniae (strain 70585)	Secretory
	C1C702	C1C702_STRP7	Streptococcus pneumoniae (strain 70585)	Secretory	yes
	C1C739	C1C739_STRP7	Streptococcus pneumoniae (strain 70585)	Secretory
	C1C766	C1C766_STRP7	Streptococcus pneumoniae (strain 70585)	Secretory
	C1C7E5	C1C7E5_STRP7	Streptococcus pneumoniae (strain 70585)	Secretory
	C1C7E6	C1C7E6_STRP7	Streptococcus pneumoniae (strain 70585)	Secretory	yes
	C1C7L9	C1C7L9_STRP7	Streptococcus pneumoniae (strain 70585)	Secretory	yes
	C1C7Z3	C1C7Z3_STRP7	Streptococcus pneumoniae (strain 70585)	Secretory	yes
	C1C7Z9	C1C7Z9_STRP7	Streptococcus pneumoniae (strain 70585)	Secretory
	C1C892	C1C892_STRP7	Streptococcus pneumoniae (strain 70585)	Secretory	yes
	C1C8B7	C1C8B7_STRP7	Streptococcus pneumoniae (strain 70585)	Secretory
	C1C8D7	C1C8D7_STRP7	Streptococcus pneumoniae (strain 70585)	Secretory
	C1C8G4	C1C8G4_STRP7	Streptococcus pneumoniae (strain 70585)	Secretory
	C1C8L4	C1C8L4_STRP7	Streptococcus pneumoniae (strain 70585)	Secretory	yes
	C1C8P0	C1C8P0_STRP7	Streptococcus pneumoniae (strain 70585)	Secretory
	C1C8S1	C1C8S1_STRP7	Streptococcus pneumoniae (strain 70585)	Secretory
	C1C8S5	C1C8S5_STRP7	Streptococcus pneumoniae (strain 70585)	Secretory
	C1C8S8	C1C8S8_STRP7	Streptococcus pneumoniae (strain 70585)	Secretory
	C1C942	C1C942_STRP7	Streptococcus pneumoniae (strain 70585)	Secretory
	C1C957	C1C957_STRP7	Streptococcus pneumoniae (strain 70585)	Secretory
	C1C979	C1C979_STRP7	Streptococcus pneumoniae (strain 70585)	Secretory	yes
	C1C9D8	C1C9D8_STRP7	Streptococcus pneumoniae (strain 70585)	Secretory
	C1C9G0	C1C9G0_STRP7	Streptococcus pneumoniae (strain 70585)	Secretory
	C1C9G6	C1C9G6_STRP7	Streptococcus pneumoniae (strain 70585)	Secretory	yes
	C1C9L0	C1C9L0_STRP7	Streptococcus pneumoniae (strain 70585)	Secretory
	C1C9L3	C1C9L3_STRP7	Streptococcus pneumoniae (strain 70585)	Secretory	yes
	C1C9Z0	C1C9Z0_STRP7	Streptococcus pneumoniae (strain 70585)	Secretory
	C1CA20	C1CA20_STRP7	Streptococcus pneumoniae (strain 70585)	Secretory	yes
	C1CA33	C1CA33_STRP7	Streptococcus pneumoniae (strain 70585)	Secretory
	C1CA86	C1CA86_STRP7	Streptococcus pneumoniae (strain 70585)	Secretory
	C1CA97	C1CA97_STRP7	Streptococcus pneumoniae (strain 70585)	Secretory	yes
	C1CAC1	C1CAC1_STRP7	Streptococcus pneumoniae (strain 70585)	Secretory	yes
	C1CAC3	C1CAC3_STRP7	Streptococcus pneumoniae (strain 70585)	Secretory
	C1CAC6	C1CAC6_STRP7	Streptococcus pneumoniae (strain 70585)	Secretory
	C1CAG9	C1CAG9_STRP7	Streptococcus pneumoniae (strain 70585)	Secretory
	C1CAH0	C1CAH0_STRP7	Streptococcus pneumoniae (strain 70585)	Secretory
	C1CAJ8	C1CAJ8_STRP7	Streptococcus pneumoniae (strain 70585)	Secretory
	C1CAR2	C1CAR2_STRP7	Streptococcus pneumoniae (strain 70585)	Secretory
	C1CAT1	C1CAT1_STRP7	Streptococcus pneumoniae (strain 70585)	Secretory	yes
	C1CAT4	C1CAT4_STRP7	Streptococcus pneumoniae (strain 70585)	Secretory	yes
	C1CAY1	C1CAY1_STRP7	Streptococcus pneumoniae (strain 70585)	Secretory
	C1CB04	C1CB04_STRP7	Streptococcus pneumoniae (strain 70585)	Secretory
	C1CB10	C1CB10_STRP7	Streptococcus pneumoniae (strain 70585)	Secretory
	C1CB13	C1CB13_STRP7	Streptococcus pneumoniae (strain 70585)	Secretory
	C1CB94	C1CB94_STRP7	Streptococcus pneumoniae (strain 70585)	Secretory
	C1CBC2	C1CBC2_STRP7	Streptococcus pneumoniae (strain 70585)	Secretory
	C1CBE7	C1CBE7_STRP7	Streptococcus pneumoniae (strain 70585)	Secretory
	C1CBE8	C1CBE8_STRP7	Streptococcus pneumoniae (strain 70585)	Secretory
	C1CBF8	C1CBF8_STRP7	Streptococcus pneumoniae (strain 70585)	Secretory
	C1CBG6	C1CBG6_STRP7	Streptococcus pneumoniae (strain 70585)	Secretory
	C1CBH5	C1CBH5_STRP7	Streptococcus pneumoniae (strain 70585)	Secretory
	C1CBJ3	C1CBJ3_STRP7	Streptococcus pneumoniae (strain 70585)	Secretory
	C5IU87	C5IU87_MYCBI	Mycobacterium bovis	Secretory
	F0P9U0	F0P9U0_ENTF6	Enterococcus faecalis (strain 62)	Secretory
	F0P9U5	F0P9U5_ENTF6	Enterococcus faecalis (strain 62)	Secretory
	F0P9U8	F0P9U8_ENTF6	Enterococcus faecalis (strain 62)	Secretory	yes
	F0P9Z5	F0P9Z5_ENTF6	Enterococcus faecalis (strain 62)	Secretory
	F0PA16	F0PA16_ENTF6	Enterococcus faecalis (strain 62)	Secretory
	F0PA50	F0PA50_ENTF6	Enterococcus faecalis (strain 62)	Secretory	yes
	F0PA62	F0PA62_ENTF6	Enterococcus faecalis (strain 62)	Secretory
	F0PA66	F0PA66_ENTF6	Enterococcus faecalis (strain 62)	Secretory	yes
	F0PA72	F0PA72_ENTF6	Enterococcus faecalis (strain 62)	Secretory	yes
	F0PA77	F0PA77_ENTF6	Enterococcus faecalis (strain 62)	Secretory
	F0PA80	F0PA80_ENTF6	Enterococcus faecalis (strain 62)	Secretory
	F0PA86	F0PA86_ENTF6	Enterococcus faecalis (strain 62)	Secretory
	F0PA87	F0PA87_ENTF6	Enterococcus faecalis (strain 62)	Secretory	yes
	F0PA95	F0PA95_ENTF6	Enterococcus faecalis (strain 62)	Secretory
	F0PAA7	F0PAA7_ENTF6	Enterococcus faecalis (strain 62)	Secretory
	F0PAE8	F0PAE8_ENTF6	Enterococcus faecalis (strain 62)	Secretory
	F0PAG6	F0PAG6_ENTF6	Enterococcus faecalis (strain 62)	Secretory
	F0PAW2	F0PAW2_ENTF6	Enterococcus faecalis (strain 62)	Secretory
	F0PAW3	F0PAW3_ENTF6	Enterococcus faecalis (strain 62)	Secretory	yes
	F0PAW6	F0PAW6_ENTF6	Enterococcus faecalis (strain 62)	Secretory	yes
	F0PAZ4	F0PAZ4_ENTF6	Enterococcus faecalis (strain 62)	Secretory
	F0PB16	F0PB16_ENTF6	Enterococcus faecalis (strain 62)	Secretory	yes
	F0PB25	F0PB25_ENTF6	Enterococcus faecalis (strain 62)	Secretory
	F0PB44	F0PB44_ENTF6	Enterococcus faecalis (strain 62)	Secretory	yes
	F0PB98	F0PB98_ENTF6	Enterococcus faecalis (strain 62)	Secretory
	F0PBG9	F0PBG9_ENTF6	Enterococcus faecalis (strain 62)	Secretory	yes
	F0PBI2	F0PBI2_ENTF6	Enterococcus faecalis (strain 62)	Secretory
	F0PBI9	F0PBI9_ENTF6	Enterococcus faecalis (strain 62)	Secretory
	F0PBJ6	F0PBJ6_ENTF6	Enterococcus faecalis (strain 62)	Secretory
	F0PBK2	F0PBK2_ENTF6	Enterococcus faecalis (strain 62)	Secretory
	F0PBL6	F0PBL6_ENTF6	Enterococcus faecalis (strain 62)	Secretory
	F0PBM0	F0PBM0_ENTF6	Enterococcus faecalis (strain 62)	Secretory	yes
	F0PBM1	F0PBM1_ENTF6	Enterococcus faecalis (strain 62)	Secretory	yes
	F0PBN7	F0PBN7_ENTF6	Enterococcus faecalis (strain 62)	Secretory
	F0PBU8	F0PBU8_ENTF6	Enterococcus faecalis (strain 62)	Secretory
	F0PBV3	F0PBV3_ENTF6	Enterococcus faecalis (strain 62)	Secretory	yes
	F0PBX7	F0PBX7_ENTF6	Enterococcus faecalis (strain 62)	Secretory
	F0PBZ3	F0PBZ3_ENTF6	Enterococcus faecalis (strain 62)	Secretory	yes
	F0PBZ4	F0PBZ4_ENTF6	Enterococcus faecalis (strain 62)	Secretory
	F0PC08	F0PC08_ENTF6	Enterococcus faecalis (strain 62)	Secretory
	F0PC87	F0PC87_ENTF6	Enterococcus faecalis (strain 62)	Secretory
	F0PC88	F0PC88_ENTF6	Enterococcus faecalis (strain 62)	Secretory
	F0PCB5	F0PCB5_ENTF6	Enterococcus faecalis (strain 62)	Secretory
	F0PCB6	F0PCB6_ENTF6	Enterococcus faecalis (strain 62)	Secretory
	F0PCB7	F0PCB7_ENTF6	Enterococcus faecalis (strain 62)	Secretory
	F0PCB8	F0PCB8_ENTF6	Enterococcus faecalis (strain 62)	Secretory	yes
	F0PCC0	F0PCC0_ENTF6	Enterococcus faecalis (strain 62)	Secretory
	F0PCC7	F0PCC7_ENTF6	Enterococcus faecalis (strain 62)	Secretory
	F0PCD5	F0PCD5_ENTF6	Enterococcus faecalis (strain 62)	Secretory
	F0PCE4	F0PCE4_ENTF6	Enterococcus faecalis (strain 62)	Secretory	yes
	F0PCF9	F0PCF9_ENTF6	Enterococcus faecalis (strain 62)	Secretory
	F0PCI2	F0PCI2_ENTF6	Enterococcus faecalis (strain 62)	Secretory
	F0PCI8	F0PCI8_ENTF6	Enterococcus faecalis (strain 62)	Secretory
	F0PCI9	F0PCI9_ENTF6	Enterococcus faecalis (strain 62)	Secretory	yes
	F0PCJ6	F0PCJ6_ENTF6	Enterococcus faecalis (strain 62)	Secretory
	F0PCL5	F0PCL5_ENTF6	Enterococcus faecalis (strain 62)	Secretory
	F0PCP6	F0PCP6_ENTF6	Enterococcus faecalis (strain 62)	Secretory
	F0PCS8	F0PCS8_ENTF6	Enterococcus faecalis (strain 62)	Secretory
	F0PCS9	F0PCS9_ENTF6	Enterococcus faecalis (strain 62)	Secretory
	F0PCT1	F0PCT1_ENTF6	Enterococcus faecalis (strain 62)	Secretory
	F0PCV8	F0PCV8_ENTF6	Enterococcus faecalis (strain 62)	Secretory	yes
	F0PCX1	F0PCX1_ENTF6	Enterococcus faecalis (strain 62)	Secretory	yes
	F0PCX4	F0PCX4_ENTF6	Enterococcus faecalis (strain 62)	Secretory
	F0PCX6	F0PCX6_ENTF6	Enterococcus faecalis (strain 62)	Secretory
	F0PCX7	F0PCX7_ENTF6	Enterococcus faecalis (strain 62)	Secretory	yes
	F0PD66	F0PD66_ENTF6	Enterococcus faecalis (strain 62)	Secretory
	F0PDA5	F0PDA5_ENTF6	Enterococcus faecalis (strain 62)	Secretory	yes
	F0PDB4	F0PDB4_ENTF6	Enterococcus faecalis (strain 62)	Secretory
	F0PDB6	F0PDB6_ENTF6	Enterococcus faecalis (strain 62)	Secretory
	F0PDI2	F0PDI2_ENTF6	Enterococcus faecalis (strain 62)	Secretory
	F0PDQ7	F0PDQ7_ENTF6	Enterococcus faecalis (strain 62)	Secretory
	F0PDR2	F0PDR2_ENTF6	Enterococcus faecalis (strain 62)	Secretory
	F0PDR3	F0PDR3_ENTF6	Enterococcus faecalis (strain 62)	Secretory
	F0PDR9	F0PDR9_ENTF6	Enterococcus faecalis (strain 62)	Secretory
	F0PDT1	F0PDT1_ENTF6	Enterococcus faecalis (strain 62)	Secretory
	F0PDY8	F0PDY8_ENTF6	Enterococcus faecalis (strain 62)	Secretory
	F0PE06	F0PE06_ENTF6	Enterococcus faecalis (strain 62)	Secretory	yes
	F0PE36	F0PE36_ENTF6	Enterococcus faecalis (strain 62)	Secretory
	F0PE60	F0PE60_ENTF6	Enterococcus faecalis (strain 62)	Secretory	yes
	F0PE62	F0PE62_ENTF6	Enterococcus faecalis (strain 62)	Secretory
	F0PE64	F0PE64_ENTF6	Enterococcus faecalis (strain 62)	Secretory	yes
	F0PEB1	F0PEB1_ENTF6	Enterococcus faecalis (strain 62)	Secretory	yes
	F0PEG3	F0PEG3_ENTF6	Enterococcus faecalis (strain 62)	Secretory
	F0PEH8	F0PEH8_ENTF6	Enterococcus faecalis (strain 62)	Secretory	yes
	F0PEI9	F0PEI9_ENTF6	Enterococcus faecalis (strain 62)	Secretory	yes
	F0PEK5	F0PEK5_ENTF6	Enterococcus faecalis (strain 62)	Secretory
	F0PEK6	F0PEK6_ENTF6	Enterococcus faecalis (strain 62)	Secretory	yes
	F0PEL9	F0PEL9_ENTF6	Enterococcus faecalis (strain 62)	Secretory
	F0PEM2	F0PEM2_ENTF6	Enterococcus faecalis (strain 62)	Secretory	yes
	F0PEU4	F0PEU4_ENTF6	Enterococcus faecalis (strain 62)	Secretory
	F0PEY7	F0PEY7_ENTF6	Enterococcus faecalis (strain 62)	Secretory
	F0PF03	F0PF03_ENTF6	Enterococcus faecalis (strain 62)	Secretory
	F0PF08	F0PF08_ENTF6	Enterococcus faecalis (strain 62)	Secretory
	F0PF28	F0PF28_ENTF6	Enterococcus faecalis (strain 62)	Secretory
	F0PF99	F0PF99_ENTF6	Enterococcus faecalis (strain 62)	Secretory	yes
	F0PFB7	F0PFB7_ENTF6	Enterococcus faecalis (strain 62)	Secretory
	F0PFC7	F0PFC7_ENTF6	Enterococcus faecalis (strain 62)	Secretory
	F0PFF3	F0PFF3_ENTF6	Enterococcus faecalis (strain 62)	Secretory
	F0PFF4	F0PFF4_ENTF6	Enterococcus faecalis (strain 62)	Secretory	yes
	F0PFF6	F0PFF6_ENTF6	Enterococcus faecalis (strain 62)	Secretory
	F0PFG8	F0PFG8_ENTF6	Enterococcus faecalis (strain 62)	Secretory	yes
	F0PFH0	F0PFH0_ENTF6	Enterococcus faecalis (strain 62)	Secretory
	F0PFJ2	F0PFJ2_ENTF6	Enterococcus faecalis (strain 62)	Secretory
	F0PFK4	F0PFK4_ENTF6	Enterococcus faecalis (strain 62)	Secretory	yes
	F0PFM1	F0PFM1_ENTF6	Enterococcus faecalis (strain 62)	Secretory
	F0PFQ3	F0PFQ3_ENTF6	Enterococcus faecalis (strain 62)	Secretory
	F0PFT8	F0PFT8_ENTF6	Enterococcus faecalis (strain 62)	Secretory
	F0PFV5	F0PFV5_ENTF6	Enterococcus faecalis (strain 62)	Secretory	yes
	F0PG05	F0PG05_ENTF6	Enterococcus faecalis (strain 62)	Secretory	yes
	F0PG94	F0PG94_ENTF6	Enterococcus faecalis (strain 62)	Secretory	yes
	F0PGC5	F0PGC5_ENTF6	Enterococcus faecalis (strain 62)	Secretory
	F0PGI8	F0PGI8_ENTF6	Enterococcus faecalis (strain 62)	Secretory	yes
	F0PGK7	F0PGK7_ENTF6	Enterococcus faecalis (strain 62)	Secretory
	F0PGL0	F0PGL0_ENTF6	Enterococcus faecalis (strain 62)	Secretory	yes
	F0PGM7	F0PGM7_ENTF6	Enterococcus faecalis (strain 62)	Secretory	yes
	F0PGN2	F0PGN2_ENTF6	Enterococcus faecalis (strain 62)	Secretory
	F0PGP7	F0PGP7_ENTF6	Enterococcus faecalis (strain 62)	Secretory	yes
	F0PGT6	F0PGT6_ENTF6	Enterococcus faecalis (strain 62)	Secretory	yes
	F0PGU1	F0PGU1_ENTF6	Enterococcus faecalis (strain 62)	Secretory
	F0PGY1	F0PGY1_ENTF6	Enterococcus faecalis (strain 62)	Secretory
	F0PGY2	F0PGY2_ENTF6	Enterococcus faecalis (strain 62)	Secretory
	F0PH07	F0PH07_ENTF6	Enterococcus faecalis (strain 62)	Secretory
	F0PHA9	F0PHA9_ENTF6	Enterococcus faecalis (strain 62)	Secretory
	F0PHD9	F0PHD9_ENTF6	Enterococcus faecalis (strain 62)	Secretory
	F0PHE8	F0PHE8_ENTF6	Enterococcus faecalis (strain 62)	Secretory
	F0PHJ2	F0PHJ2_ENTF6	Enterococcus faecalis (strain 62)	Secretory	yes
	F0PHR1	F0PHR1_ENTF6	Enterococcus faecalis (strain 62)	Secretory	yes
	F0PHR2	F0PHR2_ENTF6	Enterococcus faecalis (strain 62)	Secretory	yes
	F0PHR3	F0PHR3_ENTF6	Enterococcus faecalis (strain 62)	Secretory
	F0PHR4	F0PHR4_ENTF6	Enterococcus faecalis (strain 62)	Secretory
	F0PHR5	F0PHR5_ENTF6	Enterococcus faecalis (strain 62)	Secretory
	F0PHR6	F0PHR6_ENTF6	Enterococcus faecalis (strain 62)	Secretory
	F0PHR7	F0PHR7_ENTF6	Enterococcus faecalis (strain 62)	Secretory
	F0PHS2	F0PHS2_ENTF6	Enterococcus faecalis (strain 62)	Secretory
	F0PHT4	F0PHT4_ENTF6	Enterococcus faecalis (strain 62)	Secretory
	F0PHX0	F0PHX0_ENTF6	Enterococcus faecalis (strain 62)	Secretory
	F0PHX1	F0PHX1_ENTF6	Enterococcus faecalis (strain 62)	Secretory	yes
	F0PI04	F0PI04_ENTF6	Enterococcus faecalis (strain 62)	Secretory
	F0PI08	F0PI08_ENTF6	Enterococcus faecalis (strain 62)	Secretory
	F0PI21	F0PI21_ENTF6	Enterococcus faecalis (strain 62)	Secretory
	F0PI45	F0PI45_ENTF6	Enterococcus faecalis (strain 62)	Secretory	yes
	F0PI52	F0PI52_ENTF6	Enterococcus faecalis (strain 62)	Secretory
	F0PI55	F0PI55_ENTF6	Enterococcus faecalis (strain 62)	Secretory
	F0PI57	F0PI57_ENTF6	Enterococcus faecalis (strain 62)	Secretory
	F0PI89	F0PI89_ENTF6	Enterococcus faecalis (strain 62)	Secretory
	F0PIA7	F0PIA7_ENTF6	Enterococcus faecalis (strain 62)	Secretory
	F0PIB3	F0PIB3_ENTF6	Enterococcus faecalis (strain 62)	Secretory
	F0PIC3	F0PIC3_ENTF6	Enterococcus faecalis (strain 62)	Secretory	yes
	F0PIC8	F0PIC8_ENTF6	Enterococcus faecalis (strain 62)	Secretory	yes
	F0PID9	F0PID9_ENTF6	Enterococcus faecalis (strain 62)	Secretory	yes
	F0PIE7	F0PIE7_ENTF6	Enterococcus faecalis (strain 62)	Secretory	yes
	F0PIE8	F0PIE8_ENTF6	Enterococcus faecalis (strain 62)	Secretory
	F0PIF9	F0PIF9_ENTF6	Enterococcus faecalis (strain 62)	Secretory
	F0PIG4	F0PIG4_ENTF6	Enterococcus faecalis (strain 62)	Secretory
	I3NIF1	I3NIF1_MYCPA	Mycobacterium paratuberculosis (strain ATCC BAA-968 / K-10)	Secretory	yes
	O33599	LYTM_STAA8	Staphylococcus aureus (strain NCTC 8325)	Secretory
	P02976	SPA_STAA8	Staphylococcus aureus (strain NCTC 8325)	Secretory
	Q2FUT5	Q2FUT5_STAA8	Staphylococcus aureus (strain NCTC 8325)	Secretory
	Q2FUU5	LIP1_STAA8	Staphylococcus aureus (strain NCTC 8325)	Secretory
	Q2FUY2	CLFB_STAA8	Staphylococcus aureus (strain NCTC 8325)	Secretory
	Q2FUY6	Q2FUY6_STAA8	Staphylococcus aureus (strain NCTC 8325)	Secretory
	Q2FV52	ISAA_STAA8	Staphylococcus aureus (strain NCTC 8325)	Secretory
	Q2FV55	SSAA_STAA8	Staphylococcus aureus (strain NCTC 8325)	Secretory
	Q2FV64	COPA_STAA8	Staphylococcus aureus (strain NCTC 8325)	Secretory	yes
	Q2FVC4	Y2789_STAA8	Staphylococcus aureus (strain NCTC 8325)	Secretory
	Q2FVC5	Y2788_STAA8	Staphylococcus aureus (strain NCTC 8325)	Secretory
	Q2FVE7	Q2FVE7_STAA8	Staphylococcus aureus (strain NCTC 8325)	Secretory
	Q2FVF5	Q2FVF5_STAA8	Staphylococcus aureus (strain NCTC 8325)	Secretory
	Q2FVH0	Q2FVH0_STAA8	Staphylococcus aureus (strain NCTC 8325)	Secretory
	Q2FVK1	HLGB_STAA8	Staphylococcus aureus (strain NCTC 8325)	Secretory
	Q2FVK5	SBI_STAA8	Staphylococcus aureus (strain NCTC 8325)	Secretory
	Q2FVL2	Q2FVL2_STAA8	Staphylococcus aureus (strain NCTC 8325)	Secretory	yes
	Q2FVL6	Q2FVL6_STAA8	Staphylococcus aureus (strain NCTC 8325)	Secretory
	Q2FVL7	Q2FVL7_STAA8	Staphylococcus aureus (strain NCTC 8325)	Secretory
	Q2FVN6	Q2FVN6_STAA8	Staphylococcus aureus (strain NCTC 8325)	Secretory
	Q2FVQ2	Y2650_STAA8	Staphylococcus aureus (strain NCTC 8325)	Secretory
	Q2FVW9	Q2FVW9_STAA8	Staphylococcus aureus (strain NCTC 8325)	Secretory
	Q2FVX4	Q2FVX4_STAA8	Staphylococcus aureus (strain NCTC 8325)	Secretory
	Q2FW75	Q2FW75_STAA8	Staphylococcus aureus (strain NCTC 8325)	Secretory	yes
	Q2FW95	Q2FW95_STAA8	Staphylococcus aureus (strain NCTC 8325)	Secretory
	Q2FWF8	SCED_STAA8	Staphylococcus aureus (strain NCTC 8325)	Secretory	yes
	Q2FWG4	YIDC_STAA8	Staphylococcus aureus (strain NCTC 8325)	Secretory	yes
	Q2FWN1	Q2FWN1_STAA8	Staphylococcus aureus (strain NCTC 8325)	Secretory
	Q2FWN6	Q2FWN6_STAA8	Staphylococcus aureus (strain NCTC 8325)	Secretory	yes
	Q2FWP1	PHLC_STAA8	Staphylococcus aureus (strain NCTC 8325)	Secretory
	Q2FWV5	CHIPS_STAA8	Staphylococcus aureus (strain NCTC 8325)	Secretory	yes
	Q2FWY6	Q2FWY6_STAA8	Staphylococcus aureus (strain NCTC 8325)	Secretory	yes
	Q2FX86	Q2FX86_STAA8	Staphylococcus aureus (strain NCTC 8325)	Secretory
	Q2FXB1	LUKDV_STAA8	Staphylococcus aureus (strain NCTC 8325)	Secretory
	Q2FXB6	Q2FXB6_STAA8	Staphylococcus aureus (strain NCTC 8325)	Secretory
	Q2FXC4	SPLC_STAA8	Staphylococcus aureus (strain NCTC 8325)	Secretory
	Q2FXJ2	ISDH_STAA8	Staphylococcus aureus (strain NCTC 8325)	Secretory
	Q2FY39	Q2FY39_STAA8	Staphylococcus aureus (strain NCTC 8325)	Secretory
	Q2FYE2	Q2FYE2_STAA8	Staphylococcus aureus (strain NCTC 8325)	Secretory	yes
	Q2FYE5	Q2FYE5_STAA8	Staphylococcus aureus (strain NCTC 8325)	Secretory
	Q2FYJ6	EBH_STAA8	Staphylococcus aureus (strain NCTC 8325)	Secretory	yes
	Q2FYP6	PSTS_STAA8	Staphylococcus aureus (strain NCTC 8325)	Secretory
	Q2FZA8	Q2FZA8_STAA8	Staphylococcus aureus (strain NCTC 8325)	Secretory
	Q2FZB8	Q2FZB8_STAA8	Staphylococcus aureus (strain NCTC 8325)	Secretory
	Q2FZC2	Q2FZC2_STAA8	Staphylococcus aureus (strain NCTC 8325)	Secretory	yes
	Q2FZE6	ISDE_STAA8	Staphylococcus aureus (strain NCTC 8325)	Secretory
	Q2FZE9	ISDA_STAA8	Staphylococcus aureus (strain NCTC 8325)	Secretory	yes
	Q2FZF0	ISDB_STAA8	Staphylococcus aureus (strain NCTC 8325)	Secretory
	Q2FZG5	Q2FZG5_STAA8	Staphylococcus aureus (strain NCTC 8325)	Secretory	yes
	Q2FZJ9	QOX2_STAA8	Staphylococcus aureus (strain NCTC 8325)	Secretory
	Q2FZK7	ATL_STAA8	Staphylococcus aureus (strain NCTC 8325)	Secretory	yes
	Q2FZL2	SSPA_STAA8	Staphylococcus aureus (strain NCTC 8325)	Secretory
	Q2FZR2	Q2FZR2_STAA8	Staphylococcus aureus (strain NCTC 8325)	Secretory
	Q2FZR3	Q2FZR3_STAA8	Staphylococcus aureus (strain NCTC 8325)	Secretory	yes
	Q2FZZ0	Q2FZZ0_STAA8	Staphylococcus aureus (strain NCTC 8325)	Secretory
	Q2G006	Q2G006_STAA8	Staphylococcus aureus (strain NCTC 8325)	Secretory	yes
	Q2G014	Q2G014_STAA8	Staphylococcus aureus (strain NCTC 8325)	Secretory
	Q2G019	Q2G019_STAA8	Staphylococcus aureus (strain NCTC 8325)	Secretory	yes
	Q2G067	Q2G067_STAA8	Staphylococcus aureus (strain NCTC 8325)	Secretory
	Q2G071	Q2G071_STAA8	Staphylococcus aureus (strain NCTC 8325)	Secretory	yes
	Q2G0C0	Q2G0C0_STAA8	Staphylococcus aureus (strain NCTC 8325)	Secretory
	Q2G0D4	Q2G0D4_STAA8	Staphylococcus aureus (strain NCTC 8325)	Secretory
	Q2G0F2	Q2G0F2_STAA8	Staphylococcus aureus (strain NCTC 8325)	Secretory
	Q2G0L4	SDRD_STAA8	Staphylococcus aureus (strain NCTC 8325)	Secretory
	Q2G0L5	SDRC_STAA8	Staphylococcus aureus (strain NCTC 8325)	Secretory
	Q2G0U9	SLE1_STAA8	Staphylococcus aureus (strain NCTC 8325)	Secretory
	Q2G0V0	Q2G0V0_STAA8	Staphylococcus aureus (strain NCTC 8325)	Secretory
	Q2G0W9	Y405_STAA8	Staphylococcus aureus (strain NCTC 8325)	Secretory	yes
	Q2G0X0	Y404_STAA8	Staphylococcus aureus (strain NCTC 8325)	Secretory
	Q2G0X1	Y402_STAA8	Staphylococcus aureus (strain NCTC 8325)	Secretory
	Q2G0Z9	Q2G0Z9_STAA8	Staphylococcus aureus (strain NCTC 8325)	Secretory
	Q2G105	Q2G105_STAA8	Staphylococcus aureus (strain NCTC 8325)	Secretory	yes
	Q2G129	Q2G129_STAA8	Staphylococcus aureus (strain NCTC 8325)	Secretory	yes
	Q2G131	EFEMO_STAA8	Staphylococcus aureus (strain NCTC 8325)	Secretory
	Q2G155	LIP2_STAA8	Staphylococcus aureus (strain NCTC 8325)	Secretory
	Q2G170	Q2G170_STAA8	Staphylococcus aureus (strain NCTC 8325)	Secretory
	Q2G174	Q2G174_STAA8	Staphylococcus aureus (strain NCTC 8325)	Secretory
	Q2G190	Q2G190_STAA8	Staphylococcus aureus (strain NCTC 8325)	Secretory
	Q2G1D9	Q2G1D9_STAA8	Staphylococcus aureus (strain NCTC 8325)	Secretory
	Q2G1E9	Q2G1E9_STAA8	Staphylococcus aureus (strain NCTC 8325)	Secretory	yes
	Q2G1F5	Q2G1F5_STAA8	Staphylococcus aureus (strain NCTC 8325)	Secretory
	Q2G1I5	Q2G1I5_STAA8	Staphylococcus aureus (strain NCTC 8325)	Secretory
	Q2G1L7	Q2G1L7_STAA8	Staphylococcus aureus (strain NCTC 8325)	Secretory	yes
	Q2G1N4	Q2G1N4_STAA8	Staphylococcus aureus (strain NCTC 8325)	Secretory	yes
	Q2G1P8	Y055_STAA8	Staphylococcus aureus (strain NCTC 8325)	Secretory	yes
	Q2G1P9	Y054_STAA8	Staphylococcus aureus (strain NCTC 8325)	Secretory
	Q2G1Q0	Y053_STAA8	Staphylococcus aureus (strain NCTC 8325)	Secretory
	Q2G1Q1	Y052_STAA8	Staphylococcus aureus (strain NCTC 8325)	Secretory
	Q2G1Q2	PLC_STAA8	Staphylococcus aureus (strain NCTC 8325)	Secretory
	Q2G1S5	Q2G1S5_STAA8	Staphylococcus aureus (strain NCTC 8325)	Secretory
	Q2G1S6	Q2G1S6_STAA8	Staphylococcus aureus (strain NCTC 8325)	Secretory	yes
	Q2G1U8	Q2G1U8_STAA8	Staphylococcus aureus (strain NCTC 8325)	Secretory
	Q2G1X0	HLA_STAA8	Staphylococcus aureus (strain NCTC 8325)	Secretory
	Q2G222	Y2979_STAA8	Staphylococcus aureus (strain NCTC 8325)	Secretory	yes
	Q2G253	Q2G253_STAA8	Staphylococcus aureus (strain NCTC 8325)	Secretory
	Q2G260	Y094_STAA8	Staphylococcus aureus (strain NCTC 8325)	Secretory
	Q2G264	Q2G264_STAA8	Staphylococcus aureus (strain NCTC 8325)	Secretory
	Q2G278	Q2G278_STAA8	Staphylococcus aureus (strain NCTC 8325)	Secretory
	Q2G2D8	Q2G2D8_STAA8	Staphylococcus aureus (strain NCTC 8325)	Secretory
	Q2G2G0	Q2G2G0_STAA8	Staphylococcus aureus (strain NCTC 8325)	Secretory	yes
	Q2G2J2	SSAA2_STAA8	Staphylococcus aureus (strain NCTC 8325)	Secretory
	Q2G2R8	SSPP_STAA8	Staphylococcus aureus (strain NCTC 8325)	Secretory	yes
	Q2G2S6	PRSA_STAA8	Staphylococcus aureus (strain NCTC 8325)	Secretory	yes
	Q2G2X6	Q2G2X6_STAA8	Staphylococcus aureus (strain NCTC 8325)	Secretory	yes
	Q2G2X7	Q2G2X7_STAA8	Staphylococcus aureus (strain NCTC 8325)	Secretory
	Q2G2X9	Q2G2X9_STAA8	Staphylococcus aureus (strain NCTC 8325)	Secretory
	Q2G2Y0	Q2G2Y0_STAA8	Staphylococcus aureus (strain NCTC 8325)	Secretory
	Q2G2Y5	Q2G2Y5_STAA8	Staphylococcus aureus (strain NCTC 8325)	Secretory	yes
	Q2G2Y6	Q2G2Y6_STAA8	Staphylococcus aureus (strain NCTC 8325)	Secretory	yes
	Q3V8B0	Q3V8B0_BACC1	Bacillus cereus (strain ATCC 10987)	Secretory	yes
	Q6WX64	Q6WX64_BACC1	Bacillus cereus (strain ATCC 10987)	Secretory	yes
	Q72WU1	Q72WU1_BACC1	Bacillus cereus (strain ATCC 10987)	Secretory
	Q72WZ6	Q72WZ6_BACC1	Bacillus cereus (strain ATCC 10987)	Secretory
	Q72X60	Q72X60_BACC1	Bacillus cereus (strain ATCC 10987)	Secretory
	Q72X69	Q72X69_BACC1	Bacillus cereus (strain ATCC 10987)	Secretory
	Q72X90	Q72X90_BACC1	Bacillus cereus (strain ATCC 10987)	Secretory
	Q72X91	Q72X91_BACC1	Bacillus cereus (strain ATCC 10987)	Secretory
	Q72XK0	Q72XK0_BACC1	Bacillus cereus (strain ATCC 10987)	Secretory
	Q72XM3	Q72XM3_BACC1	Bacillus cereus (strain ATCC 10987)	Secretory
	Q72XP4	Q72XP4_BACC1	Bacillus cereus (strain ATCC 10987)	Secretory	yes
	Q72XQ4	Q72XQ4_BACC1	Bacillus cereus (strain ATCC 10987)	Secretory
	Q72XT2	Q72XT2_BACC1	Bacillus cereus (strain ATCC 10987)	Secretory
	Q72XX5	Q72XX5_BACC1	Bacillus cereus (strain ATCC 10987)	Secretory
	Q72XZ4	Q72XZ4_BACC1	Bacillus cereus (strain ATCC 10987)	Secretory
	Q72XZ7	Q72XZ7_BACC1	Bacillus cereus (strain ATCC 10987)	Secretory
	Q72Y16	Q72Y16_BACC1	Bacillus cereus (strain ATCC 10987)	Secretory
	Q72Y49	Q72Y49_BACC1	Bacillus cereus (strain ATCC 10987)	Secretory
	Q72Y60	Q72Y60_BACC1	Bacillus cereus (strain ATCC 10987)	Secretory
	Q72Y61	Q72Y61_BACC1	Bacillus cereus (strain ATCC 10987)	Secretory
	Q72Y68	Q72Y68_BACC1	Bacillus cereus (strain ATCC 10987)	Secretory	yes
	Q72Y89	Q72Y89_BACC1	Bacillus cereus (strain ATCC 10987)	Secretory
	Q72Y98	Q72Y98_BACC1	Bacillus cereus (strain ATCC 10987)	Secretory
	Q72Y99	Q72Y99_BACC1	Bacillus cereus (strain ATCC 10987)	Secretory
	Q72YB1	Q72YB1_BACC1	Bacillus cereus (strain ATCC 10987)	Secretory	yes
	Q72YB5	Q72YB5_BACC1	Bacillus cereus (strain ATCC 10987)	Secretory	yes
	Q72YB8	Q72YB8_BACC1	Bacillus cereus (strain ATCC 10987)	Secretory
	Q72YF1	Q72YF1_BACC1	Bacillus cereus (strain ATCC 10987)	Secretory
	Q72YG0	Q72YG0_BACC1	Bacillus cereus (strain ATCC 10987)	Secretory
	Q72YG6	Q72YG6_BACC1	Bacillus cereus (strain ATCC 10987)	Secretory
	Q72YH5	Q72YH5_BACC1	Bacillus cereus (strain ATCC 10987)	Secretory	yes
	Q72YJ0	Q72YJ0_BACC1	Bacillus cereus (strain ATCC 10987)	Secretory	yes
	Q72YJ1	Q72YJ1_BACC1	Bacillus cereus (strain ATCC 10987)	Secretory
	Q72YP9	Q72YP9_BACC1	Bacillus cereus (strain ATCC 10987)	Secretory
	Q72YQ0	Q72YQ0_BACC1	Bacillus cereus (strain ATCC 10987)	Secretory	yes
	Q72YQ8	Q72YQ8_BACC1	Bacillus cereus (strain ATCC 10987)	Secretory
	Q72YR3	Q72YR3_BACC1	Bacillus cereus (strain ATCC 10987)	Secretory	yes
	Q72YR9	Q72YR9_BACC1	Bacillus cereus (strain ATCC 10987)	Secretory
	Q72YT8	Q72YT8_BACC1	Bacillus cereus (strain ATCC 10987)	Secretory	yes
	Q72YZ4	Q72YZ4_BACC1	Bacillus cereus (strain ATCC 10987)	Secretory
	Q72Z10	Q72Z10_BACC1	Bacillus cereus (strain ATCC 10987)	Secretory
	Q72Z48	Q72Z48_BACC1	Bacillus cereus (strain ATCC 10987)	Secretory
	Q72Z53	Q72Z53_BACC1	Bacillus cereus (strain ATCC 10987)	Secretory	yes
	Q72ZB9	Q72ZB9_BACC1	Bacillus cereus (strain ATCC 10987)	Secretory	yes
	Q72ZJ7	Q72ZJ7_BACC1	Bacillus cereus (strain ATCC 10987)	Secretory
	Q72ZJ8	Q72ZJ8_BACC1	Bacillus cereus (strain ATCC 10987)	Secretory
	Q72ZN0	Q72ZN0_BACC1	Bacillus cereus (strain ATCC 10987)	Secretory
	Q72ZT0	Q72ZT0_BACC1	Bacillus cereus (strain ATCC 10987)	Secretory
	Q730A6	Q730A6_BACC1	Bacillus cereus (strain ATCC 10987)	Secretory	yes
	Q730B0	Q730B0_BACC1	Bacillus cereus (strain ATCC 10987)	Secretory	yes
	Q730E9	Q730E9_BACC1	Bacillus cereus (strain ATCC 10987)	Secretory
	Q730G6	Q730G6_BACC1	Bacillus cereus (strain ATCC 10987)	Secretory
	Q730H9	Q730H9_BACC1	Bacillus cereus (strain ATCC 10987)	Secretory
	Q730J0	Q730J0_BACC1	Bacillus cereus (strain ATCC 10987)	Secretory	yes
	Q730L5	Q730L5_BACC1	Bacillus cereus (strain ATCC 10987)	Secretory
	Q730R4	Q730R4_BACC1	Bacillus cereus (strain ATCC 10987)	Secretory
	Q731A4	Q731A4_BACC1	Bacillus cereus (strain ATCC 10987)	Secretory
	Q731C1	Q731C1_BACC1	Bacillus cereus (strain ATCC 10987)	Secretory	yes
	Q731E1	Q731E1_BACC1	Bacillus cereus (strain ATCC 10987)	Secretory
	Q731H2	Q731H2_BACC1	Bacillus cereus (strain ATCC 10987)	Secretory	yes
	Q731H6	Q731H6_BACC1	Bacillus cereus (strain ATCC 10987)	Secretory	yes
	Q731J7	Q731J7_BACC1	Bacillus cereus (strain ATCC 10987)	Secretory
	Q731K9	Q731K9_BACC1	Bacillus cereus (strain ATCC 10987)	Secretory
	Q731L7	Q731L7_BACC1	Bacillus cereus (strain ATCC 10987)	Secretory
	Q731M1	Q731M1_BACC1	Bacillus cereus (strain ATCC 10987)	Secretory
	Q731Q5	Q731Q5_BACC1	Bacillus cereus (strain ATCC 10987)	Secretory
	Q731U3	Q731U3_BACC1	Bacillus cereus (strain ATCC 10987)	Secretory
	Q731U4	Q731U4_BACC1	Bacillus cereus (strain ATCC 10987)	Secretory
	Q731V1	Q731V1_BACC1	Bacillus cereus (strain ATCC 10987)	Secretory
	Q731W9	Q731W9_BACC1	Bacillus cereus (strain ATCC 10987)	Secretory
	Q732C3	Q732C3_BACC1	Bacillus cereus (strain ATCC 10987)	Secretory
	Q732J4	Q732J4_BACC1	Bacillus cereus (strain ATCC 10987)	Secretory
	Q732T4	Q732T4_BACC1	Bacillus cereus (strain ATCC 10987)	Secretory
	Q732W6	Q732W6_BACC1	Bacillus cereus (strain ATCC 10987)	Secretory
	Q732Y9	Q732Y9_BACC1	Bacillus cereus (strain ATCC 10987)	Secretory
	Q733A7	Q733A7_BACC1	Bacillus cereus (strain ATCC 10987)	Secretory	yes
	Q733B7	Q733B7_BACC1	Bacillus cereus (strain ATCC 10987)	Secretory
	Q733D5	Q733D5_BACC1	Bacillus cereus (strain ATCC 10987)	Secretory
	Q733E8	Q733E8_BACC1	Bacillus cereus (strain ATCC 10987)	Secretory
	Q733Q5	Q733Q5_BACC1	Bacillus cereus (strain ATCC 10987)	Secretory
	Q733Q6	Q733Q6_BACC1	Bacillus cereus (strain ATCC 10987)	Secretory
	Q733Q7	Q733Q7_BACC1	Bacillus cereus (strain ATCC 10987)	Secretory
	Q733R6	Q733R6_BACC1	Bacillus cereus (strain ATCC 10987)	Secretory	yes
	Q733W0	Q733W0_BACC1	Bacillus cereus (strain ATCC 10987)	Secretory	yes
	Q733W3	Q733W3_BACC1	Bacillus cereus (strain ATCC 10987)	Secretory
	Q733W9	Q733W9_BACC1	Bacillus cereus (strain ATCC 10987)	Secretory	yes
	Q734A2	Q734A2_BACC1	Bacillus cereus (strain ATCC 10987)	Secretory
	Q734B3	Q734B3_BACC1	Bacillus cereus (strain ATCC 10987)	Secretory
	Q734C2	Q734C2_BACC1	Bacillus cereus (strain ATCC 10987)	Secretory
	Q734F3	Q734F3_BACC1	Bacillus cereus (strain ATCC 10987)	Secretory	yes
	Q734I6	Q734I6_BACC1	Bacillus cereus (strain ATCC 10987)	Secretory
	Q734L6	Q734L6_BACC1	Bacillus cereus (strain ATCC 10987)	Secretory
	Q734Q1	Q734Q1_BACC1	Bacillus cereus (strain ATCC 10987)	Secretory
	Q734R7	Q734R7_BACC1	Bacillus cereus (strain ATCC 10987)	Secretory	yes
	Q734S0	Q734S0_BACC1	Bacillus cereus (strain ATCC 10987)	Secretory	yes
	Q734S2	Q734S2_BACC1	Bacillus cereus (strain ATCC 10987)	Secretory
	Q734S9	Q734S9_BACC1	Bacillus cereus (strain ATCC 10987)	Secretory
	Q734U0	Q734U0_BACC1	Bacillus cereus (strain ATCC 10987)	Secretory
	Q734V7	Q734V7_BACC1	Bacillus cereus (strain ATCC 10987)	Secretory
	Q734W5	Q734W5_BACC1	Bacillus cereus (strain ATCC 10987)	Secretory
	Q734Y7	Q734Y7_BACC1	Bacillus cereus (strain ATCC 10987)	Secretory
	Q734Z0	Q734Z0_BACC1	Bacillus cereus (strain ATCC 10987)	Secretory	yes
	Q734Z3	Q734Z3_BACC1	Bacillus cereus (strain ATCC 10987)	Secretory
	Q734Z4	Q734Z4_BACC1	Bacillus cereus (strain ATCC 10987)	Secretory
	Q735B0	Q735B0_BACC1	Bacillus cereus (strain ATCC 10987)	Secretory
	Q735B8	Q735B8_BACC1	Bacillus cereus (strain ATCC 10987)	Secretory	yes
	Q735B9	Q735B9_BACC1	Bacillus cereus (strain ATCC 10987)	Secretory
	Q735H2	Q735H2_BACC1	Bacillus cereus (strain ATCC 10987)	Secretory
	Q735P3	Q735P3_BACC1	Bacillus cereus (strain ATCC 10987)	Secretory
	Q735R5	Q735R5_BACC1	Bacillus cereus (strain ATCC 10987)	Secretory	yes
	Q735T2	Q735T2_BACC1	Bacillus cereus (strain ATCC 10987)	Secretory
	Q735T9	Q735T9_BACC1	Bacillus cereus (strain ATCC 10987)	Secretory	yes
	Q735W0	Q735W0_BACC1	Bacillus cereus (strain ATCC 10987)	Secretory
	Q735W3	Q735W3_BACC1	Bacillus cereus (strain ATCC 10987)	Secretory	yes
	Q735Y9	Q735Y9_BACC1	Bacillus cereus (strain ATCC 10987)	Secretory
	Q736D0	Q736D0_BACC1	Bacillus cereus (strain ATCC 10987)	Secretory
	Q736E1	Q736E1_BACC1	Bacillus cereus (strain ATCC 10987)	Secretory
	Q736F4	Q736F4_BACC1	Bacillus cereus (strain ATCC 10987)	Secretory	yes
	Q736G4	Q736G4_BACC1	Bacillus cereus (strain ATCC 10987)	Secretory
	Q736H9	Q736H9_BACC1	Bacillus cereus (strain ATCC 10987)	Secretory
	Q736L0	Q736L0_BACC1	Bacillus cereus (strain ATCC 10987)	Secretory
	Q736M3	Q736M3_BACC1	Bacillus cereus (strain ATCC 10987)	Secretory	yes
	Q736M4	Q736M4_BACC1	Bacillus cereus (strain ATCC 10987)	Secretory
	Q736N3	Q736N3_BACC1	Bacillus cereus (strain ATCC 10987)	Secretory	yes
	Q736P5	Q736P5_BACC1	Bacillus cereus (strain ATCC 10987)	Secretory
	Q736S6	Q736S6_BACC1	Bacillus cereus (strain ATCC 10987)	Secretory
	Q736V0	Q736V0_BACC1	Bacillus cereus (strain ATCC 10987)	Secretory	yes
	Q736V1	Q736V1_BACC1	Bacillus cereus (strain ATCC 10987)	Secretory	yes
	Q736W8	Q736W8_BACC1	Bacillus cereus (strain ATCC 10987)	Secretory
	Q736X1	Q736X1_BACC1	Bacillus cereus (strain ATCC 10987)	Secretory
	Q736X2	Q736X2_BACC1	Bacillus cereus (strain ATCC 10987)	Secretory
	Q736Z8	Q736Z8_BACC1	Bacillus cereus (strain ATCC 10987)	Secretory
	Q737M3	Q737M3_BACC1	Bacillus cereus (strain ATCC 10987)	Secretory	yes
	Q737M5	Q737M5_BACC1	Bacillus cereus (strain ATCC 10987)	Secretory	yes
	Q737Q1	Q737Q1_BACC1	Bacillus cereus (strain ATCC 10987)	Secretory	yes
	Q737R7	Q737R7_BACC1	Bacillus cereus (strain ATCC 10987)	Secretory	yes
	Q737S3	Q737S3_BACC1	Bacillus cereus (strain ATCC 10987)	Secretory	yes
	Q737S5	Q737S5_BACC1	Bacillus cereus (strain ATCC 10987)	Secretory
	Q737V0	Q737V0_BACC1	Bacillus cereus (strain ATCC 10987)	Secretory
	Q737W3	Q737W3_BACC1	Bacillus cereus (strain ATCC 10987)	Secretory
	Q737W7	Q737W7_BACC1	Bacillus cereus (strain ATCC 10987)	Secretory
	Q737W9	Q737W9_BACC1	Bacillus cereus (strain ATCC 10987)	Secretory
	Q738G5	Q738G5_BACC1	Bacillus cereus (strain ATCC 10987)	Secretory
	Q738N5	Q738N5_BACC1	Bacillus cereus (strain ATCC 10987)	Secretory	yes
	Q738V6	Q738V6_BACC1	Bacillus cereus (strain ATCC 10987)	Secretory	yes
	Q738W0	Q738W0_BACC1	Bacillus cereus (strain ATCC 10987)	Secretory
	Q738W5	Q738W5_BACC1	Bacillus cereus (strain ATCC 10987)	Secretory
	Q738X5	Q738X5_BACC1	Bacillus cereus (strain ATCC 10987)	Secretory	yes
	Q738Z9	Q738Z9_BACC1	Bacillus cereus (strain ATCC 10987)	Secretory	yes
	Q739A0	Q739A0_BACC1	Bacillus cereus (strain ATCC 10987)	Secretory
	Q739C3	Q739C3_BACC1	Bacillus cereus (strain ATCC 10987)	Secretory
	Q739F8	Q739F8_BACC1	Bacillus cereus (strain ATCC 10987)	Secretory
	Q739N7	Q739N7_BACC1	Bacillus cereus (strain ATCC 10987)	Secretory
	Q739R7	Q739R7_BACC1	Bacillus cereus (strain ATCC 10987)	Secretory	yes
	Q739S6	Q739S6_BACC1	Bacillus cereus (strain ATCC 10987)	Secretory
	Q739T0	Q739T0_BACC1	Bacillus cereus (strain ATCC 10987)	Secretory
	Q739T3	Q739T3_BACC1	Bacillus cereus (strain ATCC 10987)	Secretory
	Q739V0	Q739V0_BACC1	Bacillus cereus (strain ATCC 10987)	Secretory
	Q739V3	Q739V3_BACC1	Bacillus cereus (strain ATCC 10987)	Secretory
	Q739V7	Q739V7_BACC1	Bacillus cereus (strain ATCC 10987)	Secretory	yes
	Q739X7	Q739X7_BACC1	Bacillus cereus (strain ATCC 10987)	Secretory
	Q739Y2	Q739Y2_BACC1	Bacillus cereus (strain ATCC 10987)	Secretory	yes
	Q739Y9	Q739Y9_BACC1	Bacillus cereus (strain ATCC 10987)	Secretory
	Q739Z0	Q739Z0_BACC1	Bacillus cereus (strain ATCC 10987)	Secretory	yes
	Q73A16	Q73A16_BACC1	Bacillus cereus (strain ATCC 10987)	Secretory	yes
	Q73A17	Q73A17_BACC1	Bacillus cereus (strain ATCC 10987)	Secretory
	Q73A18	Q73A18_BACC1	Bacillus cereus (strain ATCC 10987)	Secretory
	Q73A32	Q73A32_BACC1	Bacillus cereus (strain ATCC 10987)	Secretory
	Q73A33	Q73A33_BACC1	Bacillus cereus (strain ATCC 10987)	Secretory	yes
	Q73A45	Q73A45_BACC1	Bacillus cereus (strain ATCC 10987)	Secretory
	Q73A65	Q73A65_BACC1	Bacillus cereus (strain ATCC 10987)	Secretory
	Q73A67	Q73A67_BACC1	Bacillus cereus (strain ATCC 10987)	Secretory	yes
	Q73A83	Q73A83_BACC1	Bacillus cereus (strain ATCC 10987)	Secretory
	Q73A87	Q73A87_BACC1	Bacillus cereus (strain ATCC 10987)	Secretory	yes
	Q73A92	Q73A92_BACC1	Bacillus cereus (strain ATCC 10987)	Secretory
	Q73A93	Q73A93_BACC1	Bacillus cereus (strain ATCC 10987)	Secretory	yes
	Q73AG7	Q73AG7_BACC1	Bacillus cereus (strain ATCC 10987)	Secretory
	Q73AH0	Q73AH0_BACC1	Bacillus cereus (strain ATCC 10987)	Secretory	yes
	Q73AY7	Q73AY7_BACC1	Bacillus cereus (strain ATCC 10987)	Secretory	yes
	Q73B16	Q73B16_BACC1	Bacillus cereus (strain ATCC 10987)	Secretory	yes
	Q73B26	Q73B26_BACC1	Bacillus cereus (strain ATCC 10987)	Secretory	yes
	Q73B52	Q73B52_BACC1	Bacillus cereus (strain ATCC 10987)	Secretory	yes
	Q73B66	Q73B66_BACC1	Bacillus cereus (strain ATCC 10987)	Secretory
	Q73BH1	Q73BH1_BACC1	Bacillus cereus (strain ATCC 10987)	Secretory	yes
	Q73BH4	Q73BH4_BACC1	Bacillus cereus (strain ATCC 10987)	Secretory
	Q73BK6	Q73BK6_BACC1	Bacillus cereus (strain ATCC 10987)	Secretory
	Q73BL1	Q73BL1_BACC1	Bacillus cereus (strain ATCC 10987)	Secretory
	Q73BL7	Q73BL7_BACC1	Bacillus cereus (strain ATCC 10987)	Secretory
	Q73BM2	Q73BM2_BACC1	Bacillus cereus (strain ATCC 10987)	Secretory
	Q73BM6	Q73BM6_BACC1	Bacillus cereus (strain ATCC 10987)	Secretory
	Q73BM8	Q73BM8_BACC1	Bacillus cereus (strain ATCC 10987)	Secretory
	Q73BM9	Q73BM9_BACC1	Bacillus cereus (strain ATCC 10987)	Secretory	yes
	Q73BN0	Q73BN0_BACC1	Bacillus cereus (strain ATCC 10987)	Secretory
	Q73BN4	Q73BN4_BACC1	Bacillus cereus (strain ATCC 10987)	Secretory	yes
	Q73BW2	Q73BW2_BACC1	Bacillus cereus (strain ATCC 10987)	Secretory
	Q73BW8	Q73BW8_BACC1	Bacillus cereus (strain ATCC 10987)	Secretory
	Q73BY8	Q73BY8_BACC1	Bacillus cereus (strain ATCC 10987)	Secretory
	Q73BZ3	Q73BZ3_BACC1	Bacillus cereus (strain ATCC 10987)	Secretory
	Q73BZ8	Q73BZ8_BACC1	Bacillus cereus (strain ATCC 10987)	Secretory
	Q73C29	Q73C29_BACC1	Bacillus cereus (strain ATCC 10987)	Secretory	yes
	Q73C42	Q73C42_BACC1	Bacillus cereus (strain ATCC 10987)	Secretory
	Q73C58	Q73C58_BACC1	Bacillus cereus (strain ATCC 10987)	Secretory	yes
	Q73C66	Q73C66_BACC1	Bacillus cereus (strain ATCC 10987)	Secretory
	Q73C70	Q73C70_BACC1	Bacillus cereus (strain ATCC 10987)	Secretory	yes
	Q73C75	Q73C75_BACC1	Bacillus cereus (strain ATCC 10987)	Secretory	yes
	Q73C95	Q73C95_BACC1	Bacillus cereus (strain ATCC 10987)	Secretory
	Q73CA5	Q73CA5_BACC1	Bacillus cereus (strain ATCC 10987)	Secretory
	Q73CC1	Q73CC1_BACC1	Bacillus cereus (strain ATCC 10987)	Secretory
	Q73CE5	Q73CE5_BACC1	Bacillus cereus (strain ATCC 10987)	Secretory	yes
	Q73CF3	Q73CF3_BACC1	Bacillus cereus (strain ATCC 10987)	Secretory
	Q73CI7	Q73CI7_BACC1	Bacillus cereus (strain ATCC 10987)	Secretory	yes
	Q73CI9	Q73CI9_BACC1	Bacillus cereus (strain ATCC 10987)	Secretory
	Q73CJ0	Q73CJ0_BACC1	Bacillus cereus (strain ATCC 10987)	Secretory
	Q73CJ3	Q73CJ3_BACC1	Bacillus cereus (strain ATCC 10987)	Secretory	yes
	Q73CK1	Q73CK1_BACC1	Bacillus cereus (strain ATCC 10987)	Secretory	yes
	Q73CL0	Q73CL0_BACC1	Bacillus cereus (strain ATCC 10987)	Secretory	yes
	Q73CQ3	Q73CQ3_BACC1	Bacillus cereus (strain ATCC 10987)	Secretory
	Q73CR4	Q73CR4_BACC1	Bacillus cereus (strain ATCC 10987)	Secretory	yes
	Q73CT0	Q73CT0_BACC1	Bacillus cereus (strain ATCC 10987)	Secretory
	Q73CU8	Q73CU8_BACC1	Bacillus cereus (strain ATCC 10987)	Secretory	yes
	Q73CV2	Q73CV2_BACC1	Bacillus cereus (strain ATCC 10987)	Secretory	yes
	Q73CV3	Q73CV3_BACC1	Bacillus cereus (strain ATCC 10987)	Secretory	yes
	Q73CW0	Q73CW0_BACC1	Bacillus cereus (strain ATCC 10987)	Secretory
	Q73CW9	Q73CW9_BACC1	Bacillus cereus (strain ATCC 10987)	Secretory
	Q73CY4	Q73CY4_BACC1	Bacillus cereus (strain ATCC 10987)	Secretory	yes
	Q73D03	Q73D03_BACC1	Bacillus cereus (strain ATCC 10987)	Secretory	yes
	Q73D08	Q73D08_BACC1	Bacillus cereus (strain ATCC 10987)	Secretory
	Q73D27	Q73D27_BACC1	Bacillus cereus (strain ATCC 10987)	Secretory
	Q73D84	Q73D84_BACC1	Bacillus cereus (strain ATCC 10987)	Secretory	yes
	Q73D88	Q73D88_BACC1	Bacillus cereus (strain ATCC 10987)	Secretory
	Q73D94	Q73D94_BACC1	Bacillus cereus (strain ATCC 10987)	Secretory
	Q73DB5	Q73DB5_BACC1	Bacillus cereus (strain ATCC 10987)	Secretory
	Q73DC9	Q73DC9_BACC1	Bacillus cereus (strain ATCC 10987)	Secretory
	Q73DD2	Q73DD2_BACC1	Bacillus cereus (strain ATCC 10987)	Secretory
	Q73DD6	Q73DD6_BACC1	Bacillus cereus (strain ATCC 10987)	Secretory	yes
	Q73DF6	Q73DF6_BACC1	Bacillus cereus (strain ATCC 10987)	Secretory
	Q73DG8	Q73DG8_BACC1	Bacillus cereus (strain ATCC 10987)	Secretory	yes
	Q73DH2	Q73DH2_BACC1	Bacillus cereus (strain ATCC 10987)	Secretory	yes
	Q73DH5	Q73DH5_BACC1	Bacillus cereus (strain ATCC 10987)	Secretory
	Q73DI6	Q73DI6_BACC1	Bacillus cereus (strain ATCC 10987)	Secretory	yes
	Q73DI8	Q73DI8_BACC1	Bacillus cereus (strain ATCC 10987)	Secretory	yes
	Q73DJ2	Q73DJ2_BACC1	Bacillus cereus (strain ATCC 10987)	Secretory	yes
	Q73DK4	Q73DK4_BACC1	Bacillus cereus (strain ATCC 10987)	Secretory
	Q73DL1	Q73DL1_BACC1	Bacillus cereus (strain ATCC 10987)	Secretory	yes
	Q73DM9	Q73DM9_BACC1	Bacillus cereus (strain ATCC 10987)	Secretory
	Q73DP2	Q73DP2_BACC1	Bacillus cereus (strain ATCC 10987)	Secretory	yes
	Q73DP5	Q73DP5_BACC1	Bacillus cereus (strain ATCC 10987)	Secretory
	Q73DR8	Q73DR8_BACC1	Bacillus cereus (strain ATCC 10987)	Secretory	yes
	Q73DS9	Q73DS9_BACC1	Bacillus cereus (strain ATCC 10987)	Secretory
	Q73DT7	Q73DT7_BACC1	Bacillus cereus (strain ATCC 10987)	Secretory	yes
	Q73DV1	Q73DV1_BACC1	Bacillus cereus (strain ATCC 10987)	Secretory
	Q73DV3	Q73DV3_BACC1	Bacillus cereus (strain ATCC 10987)	Secretory
	Q73E20	Q73E20_BACC1	Bacillus cereus (strain ATCC 10987)	Secretory
	Q73E63	Q73E63_BACC1	Bacillus cereus (strain ATCC 10987)	Secretory
	Q73E68	Q73E68_BACC1	Bacillus cereus (strain ATCC 10987)	Secretory
	Q73E91	Q73E91_BACC1	Bacillus cereus (strain ATCC 10987)	Secretory
	Q73EA7	Q73EA7_BACC1	Bacillus cereus (strain ATCC 10987)	Secretory	yes
	Q73EJ8	Q73EJ8_BACC1	Bacillus cereus (strain ATCC 10987)	Secretory	yes
	Q73EK0	Q73EK0_BACC1	Bacillus cereus (strain ATCC 10987)	Secretory	yes
	Q73EL5	Q73EL5_BACC1	Bacillus cereus (strain ATCC 10987)	Secretory
	Q73EM2	Q73EM2_BACC1	Bacillus cereus (strain ATCC 10987)	Secretory	yes
	Q73ER3	Q73ER3_BACC1	Bacillus cereus (strain ATCC 10987)	Secretory	yes
	Q73ET7	Q73ET7_BACC1	Bacillus cereus (strain ATCC 10987)	Secretory
	Q73EW0	Q73EW0_BACC1	Bacillus cereus (strain ATCC 10987)	Secretory
	Q73EW1	Q73EW1_BACC1	Bacillus cereus (strain ATCC 10987)	Secretory
	Q73EW9	Q73EW9_BACC1	Bacillus cereus (strain ATCC 10987)	Secretory
	Q73EY6	Q73EY6_BACC1	Bacillus cereus (strain ATCC 10987)	Secretory	yes
	Q73EZ2	Q73EZ2_BACC1	Bacillus cereus (strain ATCC 10987)	Secretory
	Q73EZ3	Q73EZ3_BACC1	Bacillus cereus (strain ATCC 10987)	Secretory
	Q73EZ7	Q73EZ7_BACC1	Bacillus cereus (strain ATCC 10987)	Secretory
	Q73EZ8	Q73EZ8_BACC1	Bacillus cereus (strain ATCC 10987)	Secretory
	Q73F04	Q73F04_BACC1	Bacillus cereus (strain ATCC 10987)	Secretory
	Q73F10	Q73F10_BACC1	Bacillus cereus (strain ATCC 10987)	Secretory
	Q73F37	Q73F37_BACC1	Bacillus cereus (strain ATCC 10987)	Secretory	yes
	Q73F58	Q73F58_BACC1	Bacillus cereus (strain ATCC 10987)	Secretory
	Q73FJ6	Q73FJ6_BACC1	Bacillus cereus (strain ATCC 10987)	Secretory
	Q73S06	Q73S06_MYCPA	Mycobacterium paratuberculosis (strain ATCC BAA-968 / K-10)	Secretory
	Q73S37	Q73S37_MYCPA	Mycobacterium paratuberculosis (strain ATCC BAA-968 / K-10)	Secretory
	Q73S39	Q73S39_MYCPA	Mycobacterium paratuberculosis (strain ATCC BAA-968 / K-10)	Secretory
	Q73S57	Q73S57_MYCPA	Mycobacterium paratuberculosis (strain ATCC BAA-968 / K-10)	Secretory
	Q73S63	Q73S63_MYCPA	Mycobacterium paratuberculosis (strain ATCC BAA-968 / K-10)	Secretory	yes
	Q73SA3	Q73SA3_MYCPA	Mycobacterium paratuberculosis (strain ATCC BAA-968 / K-10)	Secretory
	Q73SD7	Q73SD7_MYCPA	Mycobacterium paratuberculosis (strain ATCC BAA-968 / K-10)	Secretory
	Q73SI5	Q73SI5_MYCPA	Mycobacterium paratuberculosis (strain ATCC BAA-968 / K-10)	Secretory	yes
	Q73SJ8	Q73SJ8_MYCPA	Mycobacterium paratuberculosis (strain ATCC BAA-968 / K-10)	Secretory	yes
	Q73SK6	Q73SK6_MYCPA	Mycobacterium paratuberculosis (strain ATCC BAA-968 / K-10)	Secretory
	Q73SL7	Q73SL7_MYCPA	Mycobacterium paratuberculosis (strain ATCC BAA-968 / K-10)	Secretory
	Q73SQ1	Q73SQ1_MYCPA	Mycobacterium paratuberculosis (strain ATCC BAA-968 / K-10)	Secretory
	Q73SU1	Q73SU1_MYCPA	Mycobacterium paratuberculosis (strain ATCC BAA-968 / K-10)	Secretory
	Q73SX5	Q73SX5_MYCPA	Mycobacterium paratuberculosis (strain ATCC BAA-968 / K-10)	Secretory	yes
	Q73T12	Q73T12_MYCPA	Mycobacterium paratuberculosis (strain ATCC BAA-968 / K-10)	Secretory
	Q73T14	Q73T14_MYCPA	Mycobacterium paratuberculosis (strain ATCC BAA-968 / K-10)	Secretory	yes
	Q73T51	Q73T51_MYCPA	Mycobacterium paratuberculosis (strain ATCC BAA-968 / K-10)	Secretory
	Q73T61	Q73T61_MYCPA	Mycobacterium paratuberculosis (strain ATCC BAA-968 / K-10)	Secretory	yes
	Q73T83	Q73T83_MYCPA	Mycobacterium paratuberculosis (strain ATCC BAA-968 / K-10)	Secretory
	Q73TA6	Q73TA6_MYCPA	Mycobacterium paratuberculosis (strain ATCC BAA-968 / K-10)	Secretory
	Q73TA7	Q73TA7_MYCPA	Mycobacterium paratuberculosis (strain ATCC BAA-968 / K-10)	Secretory
	Q73TI3	Q73TI3_MYCPA	Mycobacterium paratuberculosis (strain ATCC BAA-968 / K-10)	Secretory	yes
	Q73TN0	Q73TN0_MYCPA	Mycobacterium paratuberculosis (strain ATCC BAA-968 / K-10)	Secretory
	Q73TT4	Q73TT4_MYCPA	Mycobacterium paratuberculosis (strain ATCC BAA-968 / K-10)	Secretory
	Q73TW0	Q73TW0_MYCPA	Mycobacterium paratuberculosis (strain ATCC BAA-968 / K-10)	Secretory	yes
	Q73U49	Q73U49_MYCPA	Mycobacterium paratuberculosis (strain ATCC BAA-968 / K-10)	Secretory
	Q73U87	Q73U87_MYCPA	Mycobacterium paratuberculosis (strain ATCC BAA-968 / K-10)	Secretory
	Q73UI0	Q73UI0_MYCPA	Mycobacterium paratuberculosis (strain ATCC BAA-968 / K-10)	Secretory
	Q73UK8	LPQB_MYCPA	Mycobacterium paratuberculosis (strain ATCC BAA-968 / K-10)	Secretory
	Q73US6	Q73US6_MYCPA	Mycobacterium paratuberculosis (strain ATCC BAA-968 / K-10)	Secretory	yes
	Q73V58	Q73V58_MYCPA	Mycobacterium paratuberculosis (strain ATCC BAA-968 / K-10)	Secretory
	Q73V86	Q73V86_MYCPA	Mycobacterium paratuberculosis (strain ATCC BAA-968 / K-10)	Secretory
	Q73VC2	Q73VC2_MYCPA	Mycobacterium paratuberculosis (strain ATCC BAA-968 / K-10)	Secretory	yes
	Q73VD0	Q73VD0_MYCPA	Mycobacterium paratuberculosis (strain ATCC BAA-968 / K-10)	Secretory
	Q73VE7	Q73VE7_MYCPA	Mycobacterium paratuberculosis (strain ATCC BAA-968 / K-10)	Secretory
	Q73VN4	Q73VN4_MYCPA	Mycobacterium paratuberculosis (strain ATCC BAA-968 / K-10)	Secretory
	Q73VQ6	Q73VQ6_MYCPA	Mycobacterium paratuberculosis (strain ATCC BAA-968 / K-10)	Secretory	yes
	Q73W30	Q73W30_MYCPA	Mycobacterium paratuberculosis (strain ATCC BAA-968 / K-10)	Secretory	yes
	Q73W74	Q73W74_MYCPA	Mycobacterium paratuberculosis (strain ATCC BAA-968 / K-10)	Secretory	yes
	Q73W90	Q73W90_MYCPA	Mycobacterium paratuberculosis (strain ATCC BAA-968 / K-10)	Secretory
	Q73WN5	Q73WN5_MYCPA	Mycobacterium paratuberculosis (strain ATCC BAA-968 / K-10)	Secretory	yes
	Q73WQ1	Q73WQ1_MYCPA	Mycobacterium paratuberculosis (strain ATCC BAA-968 / K-10)	Secretory
	Q73WX1	Q73WX1_MYCPA	Mycobacterium paratuberculosis (strain ATCC BAA-968 / K-10)	Secretory
	Q73WY8	Q73WY8_MYCPA	Mycobacterium paratuberculosis (strain ATCC BAA-968 / K-10)	Secretory	yes
	Q73X09	Q73X09_MYCPA	Mycobacterium paratuberculosis (strain ATCC BAA-968 / K-10)	Secretory	yes
	Q73X13	Q73X13_MYCPA	Mycobacterium paratuberculosis (strain ATCC BAA-968 / K-10)	Secretory	yes
	Q73X22	Q73X22_MYCPA	Mycobacterium paratuberculosis (strain ATCC BAA-968 / K-10)	Secretory
	Q73X86	Q73X86_MYCPA	Mycobacterium paratuberculosis (strain ATCC BAA-968 / K-10)	Secretory
	Q73X92	Q73X92_MYCPA	Mycobacterium paratuberculosis (strain ATCC BAA-968 / K-10)	Secretory
	Q73XS5	Q73XS5_MYCPA	Mycobacterium paratuberculosis (strain ATCC BAA-968 / K-10)	Secretory
	Q73XU2	Q73XU2_MYCPA	Mycobacterium paratuberculosis (strain ATCC BAA-968 / K-10)	Secretory
	Q73XU5	Q73XU5_MYCPA	Mycobacterium paratuberculosis (strain ATCC BAA-968 / K-10)	Secretory
	Q73XW0	Q73XW0_MYCPA	Mycobacterium paratuberculosis (strain ATCC BAA-968 / K-10)	Secretory	yes
	Q73XX9	Q73XX9_MYCPA	Mycobacterium paratuberculosis (strain ATCC BAA-968 / K-10)	Secretory
	Q73XZ0	Q73XZ0_MYCPA	Mycobacterium paratuberculosis (strain ATCC BAA-968 / K-10)	Secretory	yes
	Q73Y11	Q73Y11_MYCPA	Mycobacterium paratuberculosis (strain ATCC BAA-968 / K-10)	Secretory
	Q73Y25	Q73Y25_MYCPA	Mycobacterium paratuberculosis (strain ATCC BAA-968 / K-10)	Secretory
	Q73Y27	Q73Y27_MYCPA	Mycobacterium paratuberculosis (strain ATCC BAA-968 / K-10)	Secretory
	Q73Y45	Q73Y45_MYCPA	Mycobacterium paratuberculosis (strain ATCC BAA-968 / K-10)	Secretory
	Q73Y51	Q73Y51_MYCPA	Mycobacterium paratuberculosis (strain ATCC BAA-968 / K-10)	Secretory	yes
	Q73Y54	Q73Y54_MYCPA	Mycobacterium paratuberculosis (strain ATCC BAA-968 / K-10)	Secretory	yes
	Q73Y65	Q73Y65_MYCPA	Mycobacterium paratuberculosis (strain ATCC BAA-968 / K-10)	Secretory	yes
	Q73Y74	Q73Y74_MYCPA	Mycobacterium paratuberculosis (strain ATCC BAA-968 / K-10)	Secretory
	Q73Y92	Q73Y92_MYCPA	Mycobacterium paratuberculosis (strain ATCC BAA-968 / K-10)	Secretory
	Q73YB4	Q73YB4_MYCPA	Mycobacterium paratuberculosis (strain ATCC BAA-968 / K-10)	Secretory
	Q73YI4	Q73YI4_MYCPA	Mycobacterium paratuberculosis (strain ATCC BAA-968 / K-10)	Secretory	yes
	Q73YM7	Q73YM7_MYCPA	Mycobacterium paratuberculosis (strain ATCC BAA-968 / K-10)	Secretory
	Q73YS4	Q73YS4_MYCPA	Mycobacterium paratuberculosis (strain ATCC BAA-968 / K-10)	Secretory	yes
	Q73YU0	Q73YU0_MYCPA	Mycobacterium paratuberculosis (strain ATCC BAA-968 / K-10)	Secretory
	Q73YU7	Q73YU7_MYCPA	Mycobacterium paratuberculosis (strain ATCC BAA-968 / K-10)	Secretory
	Q73YW3	Q73YW3_MYCPA	Mycobacterium paratuberculosis (strain ATCC BAA-968 / K-10)	Secretory
	Q73YZ6	Q73YZ6_MYCPA	Mycobacterium paratuberculosis (strain ATCC BAA-968 / K-10)	Secretory
	Q73Z22	Q73Z22_MYCPA	Mycobacterium paratuberculosis (strain ATCC BAA-968 / K-10)	Secretory	yes
	Q73Z85	Q73Z85_MYCPA	Mycobacterium paratuberculosis (strain ATCC BAA-968 / K-10)	Secretory
	Q73Z91	Q73Z91_MYCPA	Mycobacterium paratuberculosis (strain ATCC BAA-968 / K-10)	Secretory	yes
	Q73ZB0	Q73ZB0_MYCPA	Mycobacterium paratuberculosis (strain ATCC BAA-968 / K-10)	Secretory
	Q73ZC3	Q73ZC3_MYCPA	Mycobacterium paratuberculosis (strain ATCC BAA-968 / K-10)	Secretory
	Q73ZD3	Q73ZD3_MYCPA	Mycobacterium paratuberculosis (strain ATCC BAA-968 / K-10)	Secretory
	Q73ZF9	Q73ZF9_MYCPA	Mycobacterium paratuberculosis (strain ATCC BAA-968 / K-10)	Secretory
	Q73ZJ9	Q73ZJ9_MYCPA	Mycobacterium paratuberculosis (strain ATCC BAA-968 / K-10)	Secretory
	Q73ZN6	Q73ZN6_MYCPA	Mycobacterium paratuberculosis (strain ATCC BAA-968 / K-10)	Secretory
	Q73ZN9	Q73ZN9_MYCPA	Mycobacterium paratuberculosis (strain ATCC BAA-968 / K-10)	Secretory	yes
	Q73ZS5	Q73ZS5_MYCPA	Mycobacterium paratuberculosis (strain ATCC BAA-968 / K-10)	Secretory
	Q73ZS8	Q73ZS8_MYCPA	Mycobacterium paratuberculosis (strain ATCC BAA-968 / K-10)	Secretory	yes
	Q73ZT1	Q73ZT1_MYCPA	Mycobacterium paratuberculosis (strain ATCC BAA-968 / K-10)	Secretory
	Q73ZT4	Q73ZT4_MYCPA	Mycobacterium paratuberculosis (strain ATCC BAA-968 / K-10)	Secretory
	Q73ZX8	Q73ZX8_MYCPA	Mycobacterium paratuberculosis (strain ATCC BAA-968 / K-10)	Secretory	yes
	Q740M3	Q740M3_MYCPA	Mycobacterium paratuberculosis (strain ATCC BAA-968 / K-10)	Secretory
	Q740R1	Q740R1_MYCPA	Mycobacterium paratuberculosis (strain ATCC BAA-968 / K-10)	Secretory
	Q740Y8	Q740Y8_MYCPA	Mycobacterium paratuberculosis (strain ATCC BAA-968 / K-10)	Secretory
	Q740Y9	Q740Y9_MYCPA	Mycobacterium paratuberculosis (strain ATCC BAA-968 / K-10)	Secretory
	Q740Z8	Q740Z8_MYCPA	Mycobacterium paratuberculosis (strain ATCC BAA-968 / K-10)	Secretory
	Q740Z9	Q740Z9_MYCPA	Mycobacterium paratuberculosis (strain ATCC BAA-968 / K-10)	Secretory
	Q741D7	Q741D7_MYCPA	Mycobacterium paratuberculosis (strain ATCC BAA-968 / K-10)	Secretory
	Q741E8	Q741E8_MYCPA	Mycobacterium paratuberculosis (strain ATCC BAA-968 / K-10)	Secretory	yes
	Q741F3	Q741F3_MYCPA	Mycobacterium paratuberculosis (strain ATCC BAA-968 / K-10)	Secretory	yes
	Q741I3	Q741I3_MYCPA	Mycobacterium paratuberculosis (strain ATCC BAA-968 / K-10)	Secretory	yes
	Q741K1	Q741K1_MYCPA	Mycobacterium paratuberculosis (strain ATCC BAA-968 / K-10)	Secretory	yes
	Q741K4	Q741K4_MYCPA	Mycobacterium paratuberculosis (strain ATCC BAA-968 / K-10)	Secretory
	Q741K9	Q741K9_MYCPA	Mycobacterium paratuberculosis (strain ATCC BAA-968 / K-10)	Secretory	yes
	Q741N4	Q741N4_MYCPA	Mycobacterium paratuberculosis (strain ATCC BAA-968 / K-10)	Secretory
	Q741V6	Q741V6_MYCPA	Mycobacterium paratuberculosis (strain ATCC BAA-968 / K-10)	Secretory
	Q741Y9	Q741Y9_MYCPA	Mycobacterium paratuberculosis (strain ATCC BAA-968 / K-10)	Secretory
	Q741Z7	Q741Z7_MYCPA	Mycobacterium paratuberculosis (strain ATCC BAA-968 / K-10)	Secretory
	Q742G3	Q742G3_MYCPA	Mycobacterium paratuberculosis (strain ATCC BAA-968 / K-10)	Secretory
	Q742J3	Q742J3_MYCPA	Mycobacterium paratuberculosis (strain ATCC BAA-968 / K-10)	Secretory
	Q742M1	Q742M1_MYCPA	Mycobacterium paratuberculosis (strain ATCC BAA-968 / K-10)	Secretory
	Q742N0	Q742N0_MYCPA	Mycobacterium paratuberculosis (strain ATCC BAA-968 / K-10)	Secretory	yes
	Q742Q9	Q742Q9_MYCPA	Mycobacterium paratuberculosis (strain ATCC BAA-968 / K-10)	Secretory	yes
	Q742R6	Q742R6_MYCPA	Mycobacterium paratuberculosis (strain ATCC BAA-968 / K-10)	Secretory	yes
	Q742S1	Q742S1_MYCPA	Mycobacterium paratuberculosis (strain ATCC BAA-968 / K-10)	Secretory
	Q743B5	Q743B5_MYCPA	Mycobacterium paratuberculosis (strain ATCC BAA-968 / K-10)	Secretory
	Q743D4	Q743D4_MYCPA	Mycobacterium paratuberculosis (strain ATCC BAA-968 / K-10)	Secretory
	Q743D9	Q743D9_MYCPA	Mycobacterium paratuberculosis (strain ATCC BAA-968 / K-10)	Secretory
	Q743J3	Q743J3_MYCPA	Mycobacterium paratuberculosis (strain ATCC BAA-968 / K-10)	Secretory
	Q743J7	Q743J7_MYCPA	Mycobacterium paratuberculosis (strain ATCC BAA-968 / K-10)	Secretory
	Q743J9	Q743J9_MYCPA	Mycobacterium paratuberculosis (strain ATCC BAA-968 / K-10)	Secretory
	Q743K1	Q743K1_MYCPA	Mycobacterium paratuberculosis (strain ATCC BAA-968 / K-10)	Secretory	yes
	Q743K5	Q743K5_MYCPA	Mycobacterium paratuberculosis (strain ATCC BAA-968 / K-10)	Secretory	yes
	Q743L5	Q743L5_MYCPA	Mycobacterium paratuberculosis (strain ATCC BAA-968 / K-10)	Secretory
	Q743M3	Q743M3_MYCPA	Mycobacterium paratuberculosis (strain ATCC BAA-968 / K-10)	Secretory	yes
	Q743W7	Q743W7_MYCPA	Mycobacterium paratuberculosis (strain ATCC BAA-968 / K-10)	Secretory
	Q744A1	Q744A1_MYCPA	Mycobacterium paratuberculosis (strain ATCC BAA-968 / K-10)	Secretory
	Q744D2	Q744D2_MYCPA	Mycobacterium paratuberculosis (strain ATCC BAA-968 / K-10)	Secretory
	Q744L5	Q744L5_MYCPA	Mycobacterium paratuberculosis (strain ATCC BAA-968 / K-10)	Secretory	yes
	Q744R3	Q744R3_MYCPA	Mycobacterium paratuberculosis (strain ATCC BAA-968 / K-10)	Secretory	yes
	Q744Y0	Q744Y0_MYCPA	Mycobacterium paratuberculosis (strain ATCC BAA-968 / K-10)	Secretory	yes
	Q744Z9	Q744Z9_MYCPA	Mycobacterium paratuberculosis (strain ATCC BAA-968 / K-10)	Secretory	yes
	Q745B3	Q745B3_MYCPA	Mycobacterium paratuberculosis (strain ATCC BAA-968 / K-10)	Secretory
	Q745B7	Q745B7_MYCPA	Mycobacterium paratuberculosis (strain ATCC BAA-968 / K-10)	Secretory	yes
	Q745D2	Q745D2_MYCPA	Mycobacterium paratuberculosis (strain ATCC BAA-968 / K-10)	Secretory
	Q745I0	Q745I0_MYCPA	Mycobacterium paratuberculosis (strain ATCC BAA-968 / K-10)	Secretory
	Q745Q5	Q745Q5_MYCPA	Mycobacterium paratuberculosis (strain ATCC BAA-968 / K-10)	Secretory
	Q74NL6	Q74NL6_BACC1	Bacillus cereus (strain ATCC 10987)	Secretory
	Q74NM1	Q74NM1_BACC1	Bacillus cereus (strain ATCC 10987)	Secretory
	Q74NN2	Q74NN2_BACC1	Bacillus cereus (strain ATCC 10987)	Secretory
	Q74NN6	Q74NN6_BACC1	Bacillus cereus (strain ATCC 10987)	Secretory
	Q74NP1	Q74NP1_BACC1	Bacillus cereus (strain ATCC 10987)	Secretory	yes
	Q74NP7	Q74NP7_BACC1	Bacillus cereus (strain ATCC 10987)	Secretory
	Q74NQ6	Q74NQ6_BACC1	Bacillus cereus (strain ATCC 10987)	Secretory
	Q74NQ8	Q74NQ8_BACC1	Bacillus cereus (strain ATCC 10987)	Secretory
	Q74NR0	Q74NR0_BACC1	Bacillus cereus (strain ATCC 10987)	Secretory
	Q74NR2	Q74NR2_BACC1	Bacillus cereus (strain ATCC 10987)	Secretory
	Q74NU7	Q74NU7_BACC1	Bacillus cereus (strain ATCC 10987)	Secretory
	Q74NV3	Q74NV3_BACC1	Bacillus cereus (strain ATCC 10987)	Secretory
	Q74P32	Q74P32_BACC1	Bacillus cereus (strain ATCC 10987)	Secretory
	Q74P34	Q74P34_BACC1	Bacillus cereus (strain ATCC 10987)	Secretory
	Q74P35	Q74P35_BACC1	Bacillus cereus (strain ATCC 10987)	Secretory	yes
	Q74P48	Q74P48_BACC1	Bacillus cereus (strain ATCC 10987)	Secretory	yes
	Q891D2	Q891D2_CLOTE	Clostridium tetani (strain Massachusetts / E88)	Secretory
	Q891D7	Q891D7_CLOTE	Clostridium tetani (strain Massachusetts / E88)	Secretory
	Q891E1	Q891E1_CLOTE	Clostridium tetani (strain Massachusetts / E88)	Secretory
	Q891L1	Q891L1_CLOTE	Clostridium tetani (strain Massachusetts / E88)	Secretory
	Q891M9	Q891M9_CLOTE	Clostridium tetani (strain Massachusetts / E88)	Secretory
	Q891W2	Q891W2_CLOTE	Clostridium tetani (strain Massachusetts / E88)	Secretory	yes
	Q892E4	Q892E4_CLOTE	Clostridium tetani (strain Massachusetts / E88)	Secretory	yes
	Q892H7	Q892H7_CLOTE	Clostridium tetani (strain Massachusetts / E88)	Secretory
	Q892K1	Q892K1_CLOTE	Clostridium tetani (strain Massachusetts / E88)	Secretory	yes
	Q892K4	Q892K4_CLOTE	Clostridium tetani (strain Massachusetts / E88)	Secretory
	Q892Q3	Q892Q3_CLOTE	Clostridium tetani (strain Massachusetts / E88)	Secretory	yes
	Q892Q4	Q892Q4_CLOTE	Clostridium tetani (strain Massachusetts / E88)	Secretory	yes
	Q892U3	Q892U3_CLOTE	Clostridium tetani (strain Massachusetts / E88)	Secretory
	Q892U7	Q892U7_CLOTE	Clostridium tetani (strain Massachusetts / E88)	Secretory
	Q892V6	Q892V6_CLOTE	Clostridium tetani (strain Massachusetts / E88)	Secretory
	Q892X5	Q892X5_CLOTE	Clostridium tetani (strain Massachusetts / E88)	Secretory	yes
	Q892X6	Q892X6_CLOTE	Clostridium tetani (strain Massachusetts / E88)	Secretory
	Q893C7	Q893C7_CLOTE	Clostridium tetani (strain Massachusetts / E88)	Secretory
	Q893F5	Q893F5_CLOTE	Clostridium tetani (strain Massachusetts / E88)	Secretory
	Q893F6	Q893F6_CLOTE	Clostridium tetani (strain Massachusetts / E88)	Secretory	yes
	Q893H7	Q893H7_CLOTE	Clostridium tetani (strain Massachusetts / E88)	Secretory	yes
	Q893H8	Q893H8_CLOTE	Clostridium tetani (strain Massachusetts / E88)	Secretory
	Q893I9	Q893I9_CLOTE	Clostridium tetani (strain Massachusetts / E88)	Secretory
	Q893J0	Q893J0_CLOTE	Clostridium tetani (strain Massachusetts / E88)	Secretory
	Q893L7	Q893L7_CLOTE	Clostridium tetani (strain Massachusetts / E88)	Secretory
	Q893N6	Q893N6_CLOTE	Clostridium tetani (strain Massachusetts / E88)	Secretory
	Q893V4	Q893V4_CLOTE	Clostridium tetani (strain Massachusetts / E88)	Secretory
	Q893Z3	Q893Z3_CLOTE	Clostridium tetani (strain Massachusetts / E88)	Secretory	yes
	Q894C1	DIVIB_CLOTE	Clostridium tetani (strain Massachusetts / E88)	Secretory
	Q894G0	Q894G0_CLOTE	Clostridium tetani (strain Massachusetts / E88)	Secretory	yes
	Q894K2	Q894K2_CLOTE	Clostridium tetani (strain Massachusetts / E88)	Secretory
	Q894K7	Q894K7_CLOTE	Clostridium tetani (strain Massachusetts / E88)	Secretory	yes
	Q894L1	Q894L1_CLOTE	Clostridium tetani (strain Massachusetts / E88)	Secretory
	Q894L9	Q894L9_CLOTE	Clostridium tetani (strain Massachusetts / E88)	Secretory
	Q894M0	Q894M0_CLOTE	Clostridium tetani (strain Massachusetts / E88)	Secretory
	Q894M7	Q894M7_CLOTE	Clostridium tetani (strain Massachusetts / E88)	Secretory	yes
	Q894N5	Q894N5_CLOTE	Clostridium tetani (strain Massachusetts / E88)	Secretory	yes
	Q894P1	Q894P1_CLOTE	Clostridium tetani (strain Massachusetts / E88)	Secretory	yes
	Q894P7	Q894P7_CLOTE	Clostridium tetani (strain Massachusetts / E88)	Secretory
	Q894Q1	Q894Q1_CLOTE	Clostridium tetani (strain Massachusetts / E88)	Secretory
	Q894Q6	Q894Q6_CLOTE	Clostridium tetani (strain Massachusetts / E88)	Secretory	yes
	Q894R0	Q894R0_CLOTE	Clostridium tetani (strain Massachusetts / E88)	Secretory	yes
	Q894Y1	Q894Y1_CLOTE	Clostridium tetani (strain Massachusetts / E88)	Secretory
	Q894Y8	Q894Y8_CLOTE	Clostridium tetani (strain Massachusetts / E88)	Secretory
	Q895A1	Q895A1_CLOTE	Clostridium tetani (strain Massachusetts / E88)	Secretory
	Q895A8	Q895A8_CLOTE	Clostridium tetani (strain Massachusetts / E88)	Secretory
	Q895B6	Q895B6_CLOTE	Clostridium tetani (strain Massachusetts / E88)	Secretory
	Q895C6	Q895C6_CLOTE	Clostridium tetani (strain Massachusetts / E88)	Secretory
	Q895G9	Q895G9_CLOTE	Clostridium tetani (strain Massachusetts / E88)	Secretory	yes
	Q895H0	Q895H0_CLOTE	Clostridium tetani (strain Massachusetts / E88)	Secretory
	Q895R9	Q895R9_CLOTE	Clostridium tetani (strain Massachusetts / E88)	Secretory
	Q895S5	Q895S5_CLOTE	Clostridium tetani (strain Massachusetts / E88)	Secretory
	Q895S6	Q895S6_CLOTE	Clostridium tetani (strain Massachusetts / E88)	Secretory	yes
	Q895S8	Q895S8_CLOTE	Clostridium tetani (strain Massachusetts / E88)	Secretory
	Q895T2	Q895T2_CLOTE	Clostridium tetani (strain Massachusetts / E88)	Secretory
	Q895V5	Q895V5_CLOTE	Clostridium tetani (strain Massachusetts / E88)	Secretory
	Q895Y3	Q895Y3_CLOTE	Clostridium tetani (strain Massachusetts / E88)	Secretory
	Q896G9	Q896G9_CLOTE	Clostridium tetani (strain Massachusetts / E88)	Secretory	yes
	Q896H7	Q896H7_CLOTE	Clostridium tetani (strain Massachusetts / E88)	Secretory
	Q896I3	Q896I3_CLOTE	Clostridium tetani (strain Massachusetts / E88)	Secretory	yes
	Q896J5	Q896J5_CLOTE	Clostridium tetani (strain Massachusetts / E88)	Secretory
	Q896P0	Q896P0_CLOTE	Clostridium tetani (strain Massachusetts / E88)	Secretory	yes
	Q896P3	Q896P3_CLOTE	Clostridium tetani (strain Massachusetts / E88)	Secretory
	Q896Q1	Q896Q1_CLOTE	Clostridium tetani (strain Massachusetts / E88)	Secretory
	Q896S7	Q896S7_CLOTE	Clostridium tetani (strain Massachusetts / E88)	Secretory
	Q896U1	Q896U1_CLOTE	Clostridium tetani (strain Massachusetts / E88)	Secretory	yes
	Q896Y3	Q896Y3_CLOTE	Clostridium tetani (strain Massachusetts / E88)	Secretory
	Q897A3	Q897A3_CLOTE	Clostridium tetani (strain Massachusetts / E88)	Secretory
	Q897B9	Q897B9_CLOTE	Clostridium tetani (strain Massachusetts / E88)	Secretory
	Q897C9	Q897C9_CLOTE	Clostridium tetani (strain Massachusetts / E88)	Secretory
	Q897F3	Q897F3_CLOTE	Clostridium tetani (strain Massachusetts / E88)	Secretory
	Q897G4	Q897G4_CLOTE	Clostridium tetani (strain Massachusetts / E88)	Secretory
	Q897G5	Q897G5_CLOTE	Clostridium tetani (strain Massachusetts / E88)	Secretory
	Q897H6	Q897H6_CLOTE	Clostridium tetani (strain Massachusetts / E88)	Secretory	yes
	Q897H7	Q897H7_CLOTE	Clostridium tetani (strain Massachusetts / E88)	Secretory
	Q897I5	Q897I5_CLOTE	Clostridium tetani (strain Massachusetts / E88)	Secretory	yes
	Q897I7	Q897I7_CLOTE	Clostridium tetani (strain Massachusetts / E88)	Secretory
	Q897N6	Q897N6_CLOTE	Clostridium tetani (strain Massachusetts / E88)	Secretory
	Q897P6	Q897P6_CLOTE	Clostridium tetani (strain Massachusetts / E88)	Secretory	yes
	Q897Q6	Q897Q6_CLOTE	Clostridium tetani (strain Massachusetts / E88)	Secretory
	Q897S3	Q897S3_CLOTE	Clostridium tetani (strain Massachusetts / E88)	Secretory	yes
	Q897V9	Q897V9_CLOTE	Clostridium tetani (strain Massachusetts / E88)	Secretory
	Q897W0	Q897W0_CLOTE	Clostridium tetani (strain Massachusetts / E88)	Secretory	yes
	Q897X1	Q897X1_CLOTE	Clostridium tetani (strain Massachusetts / E88)	Secretory
	Q897X7	Q897X7_CLOTE	Clostridium tetani (strain Massachusetts / E88)	Secretory	yes
	Q898A2	Q898A2_CLOTE	Clostridium tetani (strain Massachusetts / E88)	Secretory
	Q898A7	Q898A7_CLOTE	Clostridium tetani (strain Massachusetts / E88)	Secretory	yes
	Q898A8	Q898A8_CLOTE	Clostridium tetani (strain Massachusetts / E88)	Secretory
	Q898B9	Q898B9_CLOTE	Clostridium tetani (strain Massachusetts / E88)	Secretory
	Q898D9	Q898D9_CLOTE	Clostridium tetani (strain Massachusetts / E88)	Secretory
	Q898E1	Q898E1_CLOTE	Clostridium tetani (strain Massachusetts / E88)	Secretory
	Q898E2	Q898E2_CLOTE	Clostridium tetani (strain Massachusetts / E88)	Secretory	yes
	Q898E3	Q898E3_CLOTE	Clostridium tetani (strain Massachusetts / E88)	Secretory
	Q898F4	Q898F4_CLOTE	Clostridium tetani (strain Massachusetts / E88)	Secretory
	Q898F5	Q898F5_CLOTE	Clostridium tetani (strain Massachusetts / E88)	Secretory	yes
	Q898G4	Q898G4_CLOTE	Clostridium tetani (strain Massachusetts / E88)	Secretory
	Q898I0	Q898I0_CLOTE	Clostridium tetani (strain Massachusetts / E88)	Secretory
	Q898I6	Q898I6_CLOTE	Clostridium tetani (strain Massachusetts / E88)	Secretory
	Q898N2	Q898N2_CLOTE	Clostridium tetani (strain Massachusetts / E88)	Secretory
	Q898N8	Q898N8_CLOTE	Clostridium tetani (strain Massachusetts / E88)	Secretory
	Q898S3	Q898S3_CLOTE	Clostridium tetani (strain Massachusetts / E88)	Secretory
	Q898T3	Q898T3_CLOTE	Clostridium tetani (strain Massachusetts / E88)	Secretory	yes
	Q898Z9	Q898Z9_CLOTE	Clostridium tetani (strain Massachusetts / E88)	Secretory
	Q899B1	Q899B1_CLOTE	Clostridium tetani (strain Massachusetts / E88)	Secretory	yes
	Q899B8	Q899B8_CLOTE	Clostridium tetani (strain Massachusetts / E88)	Secretory
	Q899C4	Q899C4_CLOTE	Clostridium tetani (strain Massachusetts / E88)	Secretory
	Q899D1	Q899D1_CLOTE	Clostridium tetani (strain Massachusetts / E88)	Secretory
	Q899E7	Q899E7_CLOTE	Clostridium tetani (strain Massachusetts / E88)	Secretory
	Q899F2	Q899F2_CLOTE	Clostridium tetani (strain Massachusetts / E88)	Secretory
	Q899I2	PRSA_CLOTE	Clostridium tetani (strain Massachusetts / E88)	Secretory
	Q899J7	Q899J7_CLOTE	Clostridium tetani (strain Massachusetts / E88)	Secretory	yes
	Q899K6	Q899K6_CLOTE	Clostridium tetani (strain Massachusetts / E88)	Secretory	yes
	Q899Q5	Q899Q5_CLOTE	Clostridium tetani (strain Massachusetts / E88)	Secretory	yes
	Q899V7	Q899V7_CLOTE	Clostridium tetani (strain Massachusetts / E88)	Secretory
	Q899V9	Q899V9_CLOTE	Clostridium tetani (strain Massachusetts / E88)	Secretory
	Q899Z0	Q899Z0_CLOTE	Clostridium tetani (strain Massachusetts / E88)	Secretory
	Q89A02	Q89A02_CLOTE	Clostridium tetani (strain Massachusetts / E88)	Secretory
	Q8KQR1	ISDC_STAA8	Staphylococcus aureus (strain NCTC 8325)	Secretory
	Q9AGW2	SODC_MYCPA	Mycobacterium paratuberculosis (strain ATCC BAA-968 / K-10)	Secretory	yes
	Q9RQP7	ICAB_STAA8	Staphylococcus aureus (strain NCTC 8325)	Secretory
	Q9ZNI1	LYTN_STAA8	Staphylococcus aureus (strain NCTC 8325)	Secretory
	W6ABT5	W6ABT5_LISIV	Listeria ivanovii WSLC3009	Secretory	yes
	W6AC43	W6AC43_LISIV	Listeria ivanovii WSLC3009	Secretory
	W6AC53	W6AC53_LISIV	Listeria ivanovii WSLC3009	Secretory
	W6AC96	W6AC96_LISIV	Listeria ivanovii WSLC3009	Secretory
	W6ACA4	W6ACA4_LISIV	Listeria ivanovii WSLC3009	Secretory
	W6ACF3	W6ACF3_LISIV	Listeria ivanovii WSLC3009	Secretory	yes
	W6ACG6	W6ACG6_LISIV	Listeria ivanovii WSLC3009	Secretory	yes
	W6ACH1	W6ACH1_LISIV	Listeria ivanovii WSLC3009	Secretory
	W6ACI2	W6ACI2_LISIV	Listeria ivanovii WSLC3009	Secretory
	W6ACJ0	W6ACJ0_LISIV	Listeria ivanovii WSLC3009	Secretory
	W6ACK1	W6ACK1_LISIV	Listeria ivanovii WSLC3009	Secretory
	W6ACK8	W6ACK8_LISIV	Listeria ivanovii WSLC3009	Secretory
	W6ACL8	W6ACL8_LISIV	Listeria ivanovii WSLC3009	Secretory	yes
	W6ACM4	W6ACM4_LISIV	Listeria ivanovii WSLC3009	Secretory	yes
	W6ACQ3	W6ACQ3_LISIV	Listeria ivanovii WSLC3009	Secretory	yes
	W6ACR4	W6ACR4_LISIV	Listeria ivanovii WSLC3009	Secretory
	W6ACT7	W6ACT7_LISIV	Listeria ivanovii WSLC3009	Secretory
	W6ACX1	W6ACX1_LISIV	Listeria ivanovii WSLC3009	Secretory
	W6ACX6	W6ACX6_LISIV	Listeria ivanovii WSLC3009	Secretory
	W6ACX9	W6ACX9_LISIV	Listeria ivanovii WSLC3009	Secretory
	W6ACY7	W6ACY7_LISIV	Listeria ivanovii WSLC3009	Secretory	yes
	W6ACY8	W6ACY8_LISIV	Listeria ivanovii WSLC3009	Secretory	yes
	W6AD27	W6AD27_LISIV	Listeria ivanovii WSLC3009	Secretory
	W6AD54	W6AD54_LISIV	Listeria ivanovii WSLC3009	Secretory
	W6AD80	W6AD80_LISIV	Listeria ivanovii WSLC3009	Secretory	yes
	W6AD91	W6AD91_LISIV	Listeria ivanovii WSLC3009	Secretory	yes
	W6ADB0	W6ADB0_LISIV	Listeria ivanovii WSLC3009	Secretory
	W6ADC2	W6ADC2_LISIV	Listeria ivanovii WSLC3009	Secretory
	W6ADC9	W6ADC9_LISIV	Listeria ivanovii WSLC3009	Secretory	yes
	W6ADD3	W6ADD3_LISIV	Listeria ivanovii WSLC3009	Secretory	yes
	W6ADF1	W6ADF1_LISIV	Listeria ivanovii WSLC3009	Secretory
	W6ADI5	W6ADI5_LISIV	Listeria ivanovii WSLC3009	Secretory
	W6ADJ6	W6ADJ6_LISIV	Listeria ivanovii WSLC3009	Secretory
	W6ADN0	W6ADN0_LISIV	Listeria ivanovii WSLC3009	Secretory	yes
	W6ADQ2	W6ADQ2_LISIV	Listeria ivanovii WSLC3009	Secretory	yes
	W6ADR7	W6ADR7_LISIV	Listeria ivanovii WSLC3009	Secretory
	W6ADV1	W6ADV1_LISIV	Listeria ivanovii WSLC3009	Secretory
	W6ADV5	W6ADV5_LISIV	Listeria ivanovii WSLC3009	Secretory	yes
	W6ADW1	W6ADW1_LISIV	Listeria ivanovii WSLC3009	Secretory	yes
	W6ADW6	W6ADW6_LISIV	Listeria ivanovii WSLC3009	Secretory
	W6ADX2	W6ADX2_LISIV	Listeria ivanovii WSLC3009	Secretory
	W6AE22	W6AE22_LISIV	Listeria ivanovii WSLC3009	Secretory	yes
	W6AE41	W6AE41_LISIV	Listeria ivanovii WSLC3009	Secretory
	W6AE65	W6AE65_LISIV	Listeria ivanovii WSLC3009	Secretory
	W6AEC7	W6AEC7_LISIV	Listeria ivanovii WSLC3009	Secretory	yes
	W6AEI1	W6AEI1_LISIV	Listeria ivanovii WSLC3009	Secretory
	W6AEI4	W6AEI4_LISIV	Listeria ivanovii WSLC3009	Secretory
	W6AEN9	W6AEN9_LISIV	Listeria ivanovii WSLC3009	Secretory
	W6AEP0	W6AEP0_LISIV	Listeria ivanovii WSLC3009	Secretory
	W6AEQ9	W6AEQ9_LISIV	Listeria ivanovii WSLC3009	Secretory	yes
	W6AET1	W6AET1_LISIV	Listeria ivanovii WSLC3009	Secretory
	W6AET5	W6AET5_LISIV	Listeria ivanovii WSLC3009	Secretory
	W6AEU0	W6AEU0_LISIV	Listeria ivanovii WSLC3009	Secretory
	W6AEU3	W6AEU3_LISIV	Listeria ivanovii WSLC3009	Secretory	yes
	W6AEV8	W6AEV8_LISIV	Listeria ivanovii WSLC3009	Secretory	yes
	W6AF47	W6AF47_LISIV	Listeria ivanovii WSLC3009	Secretory
	W6AF73	W6AF73_LISIV	Listeria ivanovii WSLC3009	Secretory
	W6AF76	W6AF76_LISIV	Listeria ivanovii WSLC3009	Secretory	yes
	W6AFA6	W6AFA6_LISIV	Listeria ivanovii WSLC3009	Secretory
	W6AFC9	W6AFC9_LISIV	Listeria ivanovii WSLC3009	Secretory	yes
	W6AFD3	W6AFD3_LISIV	Listeria ivanovii WSLC3009	Secretory	yes
	W6AFE4	W6AFE4_LISIV	Listeria ivanovii WSLC3009	Secretory
	W6AFF8	W6AFF8_LISIV	Listeria ivanovii WSLC3009	Secretory
	W6AFG3	W6AFG3_LISIV	Listeria ivanovii WSLC3009	Secretory
	W6AFQ2	W6AFQ2_LISIV	Listeria ivanovii WSLC3009	Secretory	yes
	W6AFW4	W6AFW4_LISIV	Listeria ivanovii WSLC3009	Secretory
	W6AFX7	W6AFX7_LISIV	Listeria ivanovii WSLC3009	Secretory
	W6AFY4	W6AFY4_LISIV	Listeria ivanovii WSLC3009	Secretory
	W6AFY8	W6AFY8_LISIV	Listeria ivanovii WSLC3009	Secretory	yes
	W6AG03	W6AG03_LISIV	Listeria ivanovii WSLC3009	Secretory	yes
	W6AG39	W6AG39_LISIV	Listeria ivanovii WSLC3009	Secretory
	W6AG73	W6AG73_LISIV	Listeria ivanovii WSLC3009	Secretory
	W6AG82	W6AG82_LISIV	Listeria ivanovii WSLC3009	Secretory
	W6AGA4	W6AGA4_LISIV	Listeria ivanovii WSLC3009	Secretory
	W6AGB5	W6AGB5_LISIV	Listeria ivanovii WSLC3009	Secretory
	W6AGB6	W6AGB6_LISIV	Listeria ivanovii WSLC3009	Secretory
	W6AGC2	W6AGC2_LISIV	Listeria ivanovii WSLC3009	Secretory
	W6AGH0	W6AGH0_LISIV	Listeria ivanovii WSLC3009	Secretory
	W6AGJ3	W6AGJ3_LISIV	Listeria ivanovii WSLC3009	Secretory
	W6AGL3	W6AGL3_LISIV	Listeria ivanovii WSLC3009	Secretory
	W6AGY8	W6AGY8_LISIV	Listeria ivanovii WSLC3009	Secretory
	W6AH06	W6AH06_LISIV	Listeria ivanovii WSLC3009	Secretory	yes
	W6AH40	W6AH40_LISIV	Listeria ivanovii WSLC3009	Secretory	yes
	W6AH42	W6AH42_LISIV	Listeria ivanovii WSLC3009	Secretory
	W6AH83	W6AH83_LISIV	Listeria ivanovii WSLC3009	Secretory
	W6AHB9	W6AHB9_LISIV	Listeria ivanovii WSLC3009	Secretory	yes
	W6AHC4	W6AHC4_LISIV	Listeria ivanovii WSLC3009	Secretory
	W6AHC9	W6AHC9_LISIV	Listeria ivanovii WSLC3009	Secretory
	W6AHH6	W6AHH6_LISIV	Listeria ivanovii WSLC3009	Secretory
	W6AHJ6	W6AHJ6_LISIV	Listeria ivanovii WSLC3009	Secretory
	W6AHK1	W6AHK1_LISIV	Listeria ivanovii WSLC3009	Secretory
	W6AHK2	W6AHK2_LISIV	Listeria ivanovii WSLC3009	Secretory	yes
	W6AHM4	W6AHM4_LISIV	Listeria ivanovii WSLC3009	Secretory	yes
	W6AHN8	W6AHN8_LISIV	Listeria ivanovii WSLC3009	Secretory
	W6AHR9	W6AHR9_LISIV	Listeria ivanovii WSLC3009	Secretory
	W6AHS6	W6AHS6_LISIV	Listeria ivanovii WSLC3009	Secretory	yes
	W6AHT0	W6AHT0_LISIV	Listeria ivanovii WSLC3009	Secretory
	W6AHT1	W6AHT1_LISIV	Listeria ivanovii WSLC3009	Secretory
	W6AHW2	W6AHW2_LISIV	Listeria ivanovii WSLC3009	Secretory
	W6AI67	W6AI67_LISIV	Listeria ivanovii WSLC3009	Secretory	yes
	W6AI80	W6AI80_LISIV	Listeria ivanovii WSLC3009	Secretory	yes
	W6AIF0	W6AIF0_LISIV	Listeria ivanovii WSLC3009	Secretory
	W6AIJ9	W6AIJ9_LISIV	Listeria ivanovii WSLC3009	Secretory
	W6AIK2	W6AIK2_LISIV	Listeria ivanovii WSLC3009	Secretory
	W6AIM2	W6AIM2_LISIV	Listeria ivanovii WSLC3009	Secretory
	W6AIM3	W6AIM3_LISIV	Listeria ivanovii WSLC3009	Secretory
	W6AIR6	W6AIR6_LISIV	Listeria ivanovii WSLC3009	Secretory
	W6AIR8	W6AIR8_LISIV	Listeria ivanovii WSLC3009	Secretory
	W6AIS0	W6AIS0_LISIV	Listeria ivanovii WSLC3009	Secretory
	W6AIS3	W6AIS3_LISIV	Listeria ivanovii WSLC3009	Secretory
	W6AIT3	W6AIT3_LISIV	Listeria ivanovii WSLC3009	Secretory
	W6AIW3	W6AIW3_LISIV	Listeria ivanovii WSLC3009	Secretory
	W6AIX7	W6AIX7_LISIV	Listeria ivanovii WSLC3009	Secretory
	W6AIY8	W6AIY8_LISIV	Listeria ivanovii WSLC3009	Secretory	yes
	W6AJ00	W6AJ00_LISIV	Listeria ivanovii WSLC3009	Secretory
	W6AJ27	W6AJ27_LISIV	Listeria ivanovii WSLC3009	Secretory
	W6AJ35	W6AJ35_LISIV	Listeria ivanovii WSLC3009	Secretory
	W6AJ50	W6AJ50_LISIV	Listeria ivanovii WSLC3009	Secretory
	W6AJ98	W6AJ98_LISIV	Listeria ivanovii WSLC3009	Secretory
	W6AJD8	W6AJD8_LISIV	Listeria ivanovii WSLC3009	Secretory
	W6AJH8	W6AJH8_LISIV	Listeria ivanovii WSLC3009	Secretory
	W6AJI2	W6AJI2_LISIV	Listeria ivanovii WSLC3009	Secretory
	W6AJJ1	W6AJJ1_LISIV	Listeria ivanovii WSLC3009	Secretory
	W6AJJ9	W6AJJ9_LISIV	Listeria ivanovii WSLC3009	Secretory
	W6AJK1	W6AJK1_LISIV	Listeria ivanovii WSLC3009	Secretory
	W6AJQ5	W6AJQ5_LISIV	Listeria ivanovii WSLC3009	Secretory
	W6AJU5	W6AJU5_LISIV	Listeria ivanovii WSLC3009	Secretory
	W6AJY5	W6AJY5_LISIV	Listeria ivanovii WSLC3009	Secretory	yes
	W6AJY8	W6AJY8_LISIV	Listeria ivanovii WSLC3009	Secretory	yes
	W6AKD8	W6AKD8_LISIV	Listeria ivanovii WSLC3009	Secretory
	W6AM27	W6AM27_LISIV	Listeria ivanovii WSLC3009	Secretory
	W6AME2	W6AME2_LISIV	Listeria ivanovii WSLC3009	Secretory	yes
	W6AMW5	W6AMW5_LISIV	Listeria ivanovii WSLC3009	Secretory
	W6ANQ2	W6ANQ2_LISIV	Listeria ivanovii WSLC3009	Secretory
	W6ANT7	W6ANT7_LISIV	Listeria ivanovii WSLC3009	Secretory
	W6ANY2	W6ANY2_LISIV	Listeria ivanovii WSLC3009	Secretory
	W6APV6	W6APV6_LISIV	Listeria ivanovii WSLC3009	Secretory
	W6APV9	W6APV9_LISIV	Listeria ivanovii WSLC3009	Secretory
	W6APY5	W6APY5_LISIV	Listeria ivanovii WSLC3009	Secretory
	W6AQB5	W6AQB5_LISIV	Listeria ivanovii WSLC3009	Secretory
	W6AR07	W6AR07_LISIV	Listeria ivanovii WSLC3009	Secretory	yes
	W6AR49	W6AR49_LISIV	Listeria ivanovii WSLC3009	Secretory
	W6AS85	W6AS85_LISIV	Listeria ivanovii WSLC3009	Secretory
	W6ASA3	W6ASA3_LISIV	Listeria ivanovii WSLC3009	Secretory
	W6ASC1	W6ASC1_LISIV	Listeria ivanovii WSLC3009	Secretory	yes
	W6ASG2	W6ASG2_LISIV	Listeria ivanovii WSLC3009	Secretory	yes
	W6ASM0	W6ASM0_LISIV	Listeria ivanovii WSLC3009	Secretory
	W6ASM8	W6ASM8_LISIV	Listeria ivanovii WSLC3009	Secretory
	W6ASN6	W6ASN6_LISIV	Listeria ivanovii WSLC3009	Secretory
	W6ATA4	W6ATA4_LISIV	Listeria ivanovii WSLC3009	Secretory	yes
	W6ATA9	W6ATA9_LISIV	Listeria ivanovii WSLC3009	Secretory
	W6ATL3	W6ATL3_LISIV	Listeria ivanovii WSLC3009	Secretory
	W6ATT1	W6ATT1_LISIV	Listeria ivanovii WSLC3009	Secretory	yes
	W6ATY0	W6ATY0_LISIV	Listeria ivanovii WSLC3009	Secretory	yes
	W6ATY4	W6ATY4_LISIV	Listeria ivanovii WSLC3009	Secretory
	W6AU14	W6AU14_LISIV	Listeria ivanovii WSLC3009	Secretory	yes
	W6AUA7	W6AUA7_LISIV	Listeria ivanovii WSLC3009	Secretory	yes
	W6AUB1	W6AUB1_LISIV	Listeria ivanovii WSLC3009	Secretory
	W6AUG5	W6AUG5_LISIV	Listeria ivanovii WSLC3009	Secretory
	W6AUH7	W6AUH7_LISIV	Listeria ivanovii WSLC3009	Secretory	yes
	Q72ZI7	ZAPA_BACC1	Bacillus cereus (strain ATCC 10987)	Cytoplasmic
	P45814	YRPM_MYCBI	Mycobacterium bovis	Cytoplasmic	yes
	Q02277	YMA1_MYCBI	Mycobacterium bovis	Cytoplasmic	yes
	B9DTS7	YIDD_STRU0	Streptococcus uberis (strain ATCC BAA-854 / 0140J)	Cytoplasmic
	C1C9D9	YIDD_STRP7	Streptococcus pneumoniae (strain 70585)	Cytoplasmic	yes
	Q2G2V4	YIDD_STAA8	Staphylococcus aureus (strain NCTC 8325)	Cytoplasmic
	A5U9Q0	YIDD_MYCTA	Mycobacterium tuberculosis (strain ATCC 25177 / H37Ra)	Cytoplasmic	yes
	Q9L7M0	YIDD_MYCPA	Mycobacterium paratuberculosis (strain ATCC BAA-968 / K-10)	Cytoplasmic
	P61464	YIDD_BACC1	Bacillus cereus (strain ATCC 10987)	Cytoplasmic
	A5TY80	YIA4_MYCTA	Mycobacterium tuberculosis (strain ATCC 25177 / H37Ra)	Cytoplasmic
	Q73CF4	YHAM_BACC1	Bacillus cereus (strain ATCC 10987)	Cytoplasmic
	Q72XT9	YGI4_BACC1	Bacillus cereus (strain ATCC 10987)	Cytoplasmic
	B9DRF7	YBEY_STRU0	Streptococcus uberis (strain ATCC BAA-854 / 0140J)	Cytoplasmic
	C1C6U4	YBEY_STRP7	Streptococcus pneumoniae (strain 70585)	Cytoplasmic
	Q2FY02	YBEY_STAA8	Staphylococcus aureus (strain NCTC 8325)	Cytoplasmic
	A5U560	YBEY_MYCTA	Mycobacterium tuberculosis (strain ATCC 25177 / H37Ra)	Cytoplasmic
	Q73XZ9	YBEY_MYCPA	Mycobacterium paratuberculosis (strain ATCC BAA-968 / K-10)	Cytoplasmic	yes
	Q730N3	YBEY_BACC1	Bacillus cereus (strain ATCC 10987)	Cytoplasmic	yes
	C1C6R8	YABA_STRP7	Streptococcus pneumoniae (strain 70585)	Cytoplasmic	yes
	Q73FH5	YABA_BACC1	Bacillus cereus (strain ATCC 10987)	Cytoplasmic	yes
	Q73CH0	YA95_BACC1	Bacillus cereus (strain ATCC 10987)	Cytoplasmic
	P0A0Q4	Y996_STAA8	Staphylococcus aureus (strain NCTC 8325)	Cytoplasmic	yes
	P0A0M9	Y995_STAA8	Staphylococcus aureus (strain NCTC 8325)	Cytoplasmic
	C1C6S6	Y986_STRP7	Streptococcus pneumoniae (strain 70585)	Cytoplasmic
	B9DUE6	Y967_STRU0	Streptococcus uberis (strain ATCC BAA-854 / 0140J)	Cytoplasmic	yes
	Q73CW1	Y953_BACC1	Bacillus cereus (strain ATCC 10987)	Cytoplasmic
	Q73CW2	Y952_BACC1	Bacillus cereus (strain ATCC 10987)	Cytoplasmic	yes
	Q2FZP9	Y951_STAA8	Staphylococcus aureus (strain NCTC 8325)	Cytoplasmic	yes
	Q2G200	Y941_STAA8	Staphylococcus aureus (strain NCTC 8325)	Cytoplasmic
	Q2G203	Y938_STAA8	Staphylococcus aureus (strain NCTC 8325)	Cytoplasmic
	Q2FZT4	Y906_STAA8	Staphylococcus aureus (strain NCTC 8325)	Cytoplasmic	yes
	Q2FZV7	Y878_STAA8	Staphylococcus aureus (strain NCTC 8325)	Cytoplasmic
	Q2FZV9	Y876_STAA8	Staphylococcus aureus (strain NCTC 8325)	Cytoplasmic
	Q2FZY3	Y851_STAA8	Staphylococcus aureus (strain NCTC 8325)	Cytoplasmic
	Q2FZY9	Y845_STAA8	Staphylococcus aureus (strain NCTC 8325)	Cytoplasmic
	B9DS19	Y843_STRU0	Streptococcus uberis (strain ATCC BAA-854 / 0140J)	Cytoplasmic
	C1C692	Y793_STRP7	Streptococcus pneumoniae (strain 70585)	Cytoplasmic	yes
	Q2G035	Y792_STAA8	Staphylococcus aureus (strain NCTC 8325)	Cytoplasmic
	Q2G039	Y787_STAA8	Staphylococcus aureus (strain NCTC 8325)	Cytoplasmic
	Q2G055	Y767_STAA8	Staphylococcus aureus (strain NCTC 8325)	Cytoplasmic	yes
	A5U0B7	Y739_MYCTA	Mycobacterium tuberculosis (strain ATCC 25177 / H37Ra)	Cytoplasmic
	Q2G084	Y736_STAA8	Staphylococcus aureus (strain NCTC 8325)	Cytoplasmic
	A5U0B2	Y734_MYCTA	Mycobacterium tuberculosis (strain ATCC 25177 / H37Ra)	Cytoplasmic
	A5U0B1	Y733_MYCTA	Mycobacterium tuberculosis (strain ATCC 25177 / H37Ra)	Cytoplasmic
	C1C625	Y722_STRP7	Streptococcus pneumoniae (strain 70585)	Cytoplasmic	yes
	B9DU47	Y718_STRU0	Streptococcus uberis (strain ATCC BAA-854 / 0140J)	Cytoplasmic	yes
	Q2G0B6	Y689_STAA8	Staphylococcus aureus (strain NCTC 8325)	Cytoplasmic	yes
	Q2G0D0	Y675_STAA8	Staphylococcus aureus (strain NCTC 8325)	Cytoplasmic
	Q743E2	Y643_MYCPA	Mycobacterium paratuberculosis (strain ATCC BAA-968 / K-10)	Cytoplasmic
	B9DRP5	Y630_STRU0	Streptococcus uberis (strain ATCC BAA-854 / 0140J)	Cytoplasmic	yes
	Q73DV4	Y606_BACC1	Bacillus cereus (strain ATCC 10987)	Cytoplasmic	yes
	Q74P74	Y6020_BACC1	Bacillus cereus (strain ATCC 10987)	Cytoplasmic	yes
	P62032	Y595_BACC1	Bacillus cereus (strain ATCC 10987)	Cytoplasmic
	Q73DX8	Y582_BACC1	Bacillus cereus (strain ATCC 10987)	Cytoplasmic
	Q2G0I5	Y580_STAA8	Staphylococcus aureus (strain NCTC 8325)	Cytoplasmic
	Q2G0J1	Y573_STAA8	Staphylococcus aureus (strain NCTC 8325)	Cytoplasmic	yes
	A5TZU6	Y573_MYCTA	Mycobacterium tuberculosis (strain ATCC 25177 / H37Ra)	Cytoplasmic
	A5TZU0	Y567_MYCTA	Mycobacterium tuberculosis (strain ATCC 25177 / H37Ra)	Cytoplasmic
	Q72X61	Y5517_BACC1	Bacillus cereus (strain ATCC 10987)	Cytoplasmic
	Q72X65	Y5513_BACC1	Bacillus cereus (strain ATCC 10987)	Cytoplasmic
	Q72XD6	Y5442_BACC1	Bacillus cereus (strain ATCC 10987)	Cytoplasmic
	Q73E18	Y542_BACC1	Bacillus cereus (strain ATCC 10987)	Cytoplasmic
	Q2G0M5	Y535_STAA8	Staphylococcus aureus (strain NCTC 8325)	Cytoplasmic
	Q9XBH4	Y5317_BACC1	Bacillus cereus (strain ATCC 10987)	Cytoplasmic
	Q72XU4	Y5279_BACC1	Bacillus cereus (strain ATCC 10987)	Cytoplasmic	yes
	Q72XW4	Y5259_BACC1	Bacillus cereus (strain ATCC 10987)	Cytoplasmic
	Q73E40	Y520_BACC1	Bacillus cereus (strain ATCC 10987)	Cytoplasmic
	B9DRF4	Y487_STRU0	Streptococcus uberis (strain ATCC BAA-854 / 0140J)	Cytoplasmic	yes
	Q743V5	Y486_MYCPA	Mycobacterium paratuberculosis (strain ATCC BAA-968 / K-10)	Cytoplasmic
	Q72Z34	Y4835_BACC1	Bacillus cereus (strain ATCC 10987)	Cytoplasmic
	Q743W2	Y479_MYCPA	Mycobacterium paratuberculosis (strain ATCC BAA-968 / K-10)	Cytoplasmic
	Q72ZC1	Y4747_BACC1	Bacillus cereus (strain ATCC 10987)	Cytoplasmic
	Q2G2W7	Y458_STAA8	Staphylococcus aureus (strain NCTC 8325)	Cytoplasmic
	Q72ZX2	Y4545_BACC1	Bacillus cereus (strain ATCC 10987)	Cytoplasmic	yes
	Q730E6	Y4470_BACC1	Bacillus cereus (strain ATCC 10987)	Cytoplasmic
	Q730E8	Y4468_BACC1	Bacillus cereus (strain ATCC 10987)	Cytoplasmic	yes
	Q730F9	Y4457_BACC1	Bacillus cereus (strain ATCC 10987)	Cytoplasmic
	Q2G0T4	Y444_STAA8	Staphylococcus aureus (strain NCTC 8325)	Cytoplasmic
	C1CBF1	Y442_STRP7	Streptococcus pneumoniae (strain 70585)	Cytoplasmic	yes
	B9DTV0	Y431_STRU0	Streptococcus uberis (strain ATCC BAA-854 / 0140J)	Cytoplasmic
	Q731D9	Y4227_BACC1	Bacillus cereus (strain ATCC 10987)	Cytoplasmic
	Q73S85	Y4191_MYCPA	Mycobacterium paratuberculosis (strain ATCC BAA-968 / K-10)	Cytoplasmic
	Q73S86	Y4190_MYCPA	Mycobacterium paratuberculosis (strain ATCC BAA-968 / K-10)	Cytoplasmic
	Q73S87	Y4189_MYCPA	Mycobacterium paratuberculosis (strain ATCC BAA-968 / K-10)	Cytoplasmic
	Q73SC5	Y4149_MYCPA	Mycobacterium paratuberculosis (strain ATCC BAA-968 / K-10)	Cytoplasmic
	Q73SC8	Y4146_MYCPA	Mycobacterium paratuberculosis (strain ATCC BAA-968 / K-10)	Cytoplasmic
	Q2G0W1	Y413_STAA8	Staphylococcus aureus (strain NCTC 8325)	Cytoplasmic	yes
	Q73SG5	Y4109_MYCPA	Mycobacterium paratuberculosis (strain ATCC BAA-968 / K-10)	Cytoplasmic
	Q73SJ4	Y4079_MYCPA	Mycobacterium paratuberculosis (strain ATCC BAA-968 / K-10)	Cytoplasmic	yes
	Q73SJ5	Y4078_MYCPA	Mycobacterium paratuberculosis (strain ATCC BAA-968 / K-10)	Cytoplasmic
	Q73SL0	Y4063_MYCPA	Mycobacterium paratuberculosis (strain ATCC BAA-968 / K-10)	Cytoplasmic
	C1CBC0	Y405_STRP7	Streptococcus pneumoniae (strain 70585)	Cytoplasmic
	Q731Z0	Y4025_BACC1	Bacillus cereus (strain ATCC 10987)	Cytoplasmic
	Q732A6	Y4008_BACC1	Bacillus cereus (strain ATCC 10987)	Cytoplasmic
	Q732A7	Y4007_BACC1	Bacillus cereus (strain ATCC 10987)	Cytoplasmic	yes
	Q73SS7	Y3996_MYCPA	Mycobacterium paratuberculosis (strain ATCC BAA-968 / K-10)	Cytoplasmic
	Q732B8	Y3996_BACC1	Bacillus cereus (strain ATCC 10987)	Cytoplasmic	yes
	Q732D5	Y3979_BACC1	Bacillus cereus (strain ATCC 10987)	Cytoplasmic
	Q732E3	Y3971_BACC1	Bacillus cereus (strain ATCC 10987)	Cytoplasmic
	Q732E7	Y3967_BACC1	Bacillus cereus (strain ATCC 10987)	Cytoplasmic
	Q732E9	Y3965_BACC1	Bacillus cereus (strain ATCC 10987)	Cytoplasmic	yes
	Q732J9	Y3915_BACC1	Bacillus cereus (strain ATCC 10987)	Cytoplasmic	yes
	Q732M4	Y3888_BACC1	Bacillus cereus (strain ATCC 10987)	Cytoplasmic
	A5U942	Y3753_MYCTA	Mycobacterium tuberculosis (strain ATCC 25177 / H37Ra)	Cytoplasmic
	P61462	Y3725_BACC1	Bacillus cereus (strain ATCC 10987)	Cytoplasmic	yes
	Q73TQ5	Y3663_MYCPA	Mycobacterium paratuberculosis (strain ATCC BAA-968 / K-10)	Cytoplasmic
	Q733K3	Y3655_BACC1	Bacillus cereus (strain ATCC 10987)	Cytoplasmic
	B9DTN4	Y364_STRU0	Streptococcus uberis (strain ATCC BAA-854 / 0140J)	Cytoplasmic
	Q73EJ5	Y363_BACC1	Bacillus cereus (strain ATCC 10987)	Cytoplasmic	yes
	A5U8Q4	Y3618_MYCTA	Mycobacterium tuberculosis (strain ATCC 25177 / H37Ra)	Cytoplasmic
	B9DTN0	Y360_STRU0	Streptococcus uberis (strain ATCC BAA-854 / 0140J)	Cytoplasmic
	Q73U04	Y3564_MYCPA	Mycobacterium paratuberculosis (strain ATCC BAA-968 / K-10)	Cytoplasmic
	Q73U05	Y3563_MYCPA	Mycobacterium paratuberculosis (strain ATCC BAA-968 / K-10)	Cytoplasmic
	Q733Y5	Y3522_BACC1	Bacillus cereus (strain ATCC 10987)	Cytoplasmic	yes
	Q73UI3	Y3385_MYCPA	Mycobacterium paratuberculosis (strain ATCC BAA-968 / K-10)	Cytoplasmic	yes
	A5U7V6	Y3323_MYCTA	Mycobacterium tuberculosis (strain ATCC 25177 / H37Ra)	Cytoplasmic
	Q734T1	Y3323_BACC1	Bacillus cereus (strain ATCC 10987)	Cytoplasmic
	Q735G2	Y3190_BACC1	Bacillus cereus (strain ATCC 10987)	Cytoplasmic
	Q744M4	Y317_MYCPA	Mycobacterium paratuberculosis (strain ATCC BAA-968 / K-10)	Cytoplasmic
	Q73V62	Y3154_MYCPA	Mycobacterium paratuberculosis (strain ATCC BAA-968 / K-10)	Cytoplasmic
	Q735N3	Y3119_BACC1	Bacillus cereus (strain ATCC 10987)	Cytoplasmic	yes
	Q735Q6	Y3095_BACC1	Bacillus cereus (strain ATCC 10987)	Cytoplasmic
	Q2FUS7	Y3024_STAA8	Staphylococcus aureus (strain NCTC 8325)	Cytoplasmic
	Q2FUS9	Y3022_STAA8	Staphylococcus aureus (strain NCTC 8325)	Cytoplasmic
	Q73VK6	Y3007_MYCPA	Mycobacterium paratuberculosis (strain ATCC BAA-968 / K-10)	Cytoplasmic
	A5U6Y1	Y2999_MYCTA	Mycobacterium tuberculosis (strain ATCC 25177 / H37Ra)	Cytoplasmic	yes
	C1CAP1	Y294_STRP7	Streptococcus pneumoniae (strain 70585)	Cytoplasmic
	A5U6Q3	Y2923_MYCTA	Mycobacterium tuberculosis (strain ATCC 25177 / H37Ra)	Cytoplasmic	yes
	Q2FV39	Y2900_STAA8	Staphylococcus aureus (strain NCTC 8325)	Cytoplasmic
	Q2FV42	Y2897_STAA8	Staphylococcus aureus (strain NCTC 8325)	Cytoplasmic	yes
	Q73W27	Y2833_MYCPA	Mycobacterium paratuberculosis (strain ATCC BAA-968 / K-10)	Cytoplasmic
	Q2FVA4	Y2829_STAA8	Staphylococcus aureus (strain NCTC 8325)	Cytoplasmic
	Q737C1	Y2729_BACC1	Bacillus cereus (strain ATCC 10987)	Cytoplasmic
	Q737I0	Y2668_BACC1	Bacillus cereus (strain ATCC 10987)	Cytoplasmic
	Q2FVQ7	Y2645_STAA8	Staphylococcus aureus (strain NCTC 8325)	Cytoplasmic	yes
	A5U5V4	Y2631_MYCTA	Mycobacterium tuberculosis (strain ATCC 25177 / H37Ra)	Cytoplasmic	yes
	Q2FVW4	Y2577_STAA8	Staphylococcus aureus (strain NCTC 8325)	Cytoplasmic
	Q73WV2	Y2558_MYCPA	Mycobacterium paratuberculosis (strain ATCC BAA-968 / K-10)	Cytoplasmic
	C1CAK1	Y254_STRP7	Streptococcus pneumoniae (strain 70585)	Cytoplasmic
	C1CAJ9	Y252_STRP7	Streptococcus pneumoniae (strain 70585)	Cytoplasmic
	Q2FW52	Y2465_STAA8	Staphylococcus aureus (strain NCTC 8325)	Cytoplasmic	yes
	Q2FW79	Y2425_STAA8	Staphylococcus aureus (strain NCTC 8325)	Cytoplasmic
	Q2FWE4	Y2355_STAA8	Staphylococcus aureus (strain NCTC 8325)	Cytoplasmic	yes
	Q738Q8	Y2336_BACC1	Bacillus cereus (strain ATCC 10987)	Cytoplasmic
	A5TYU9	Y232_MYCTA	Mycobacterium tuberculosis (strain ATCC 25177 / H37Ra)	Cytoplasmic	yes
	Q739A9	Y2233_BACC1	Bacillus cereus (strain ATCC 10987)	Cytoplasmic	yes
	Q2FWX8	Y2143_STAA8	Staphylococcus aureus (strain NCTC 8325)	Cytoplasmic	yes
	Q73Y38	Y2119_MYCPA	Mycobacterium paratuberculosis (strain ATCC BAA-968 / K-10)	Cytoplasmic	yes
	Q2FX13	Y2093_STAA8	Staphylococcus aureus (strain NCTC 8325)	Cytoplasmic
	C1CAF1	Y202_STRP7	Streptococcus pneumoniae (strain 70585)	Cytoplasmic	yes
	Q739W8	Y2019_BACC1	Bacillus cereus (strain ATCC 10987)	Cytoplasmic
	P0A0K3	Y2013_STAA8	Staphylococcus aureus (strain NCTC 8325)	Cytoplasmic	yes
	Q2G2M8	Y2004_STAA8	Staphylococcus aureus (strain NCTC 8325)	Cytoplasmic
	C1C9J1	Y2002_STRP7	Streptococcus pneumoniae (strain 70585)	Cytoplasmic
	A5U406	Y1997_MYCTA	Mycobacterium tuberculosis (strain ATCC 25177 / H37Ra)	Cytoplasmic
	C1C9H3	Y1984_STRP7	Streptococcus pneumoniae (strain 70585)	Cytoplasmic
	P61461	Y1981_BACC1	Bacillus cereus (strain ATCC 10987)	Cytoplasmic
	Q2FXA0	Y1977_STAA8	Staphylococcus aureus (strain NCTC 8325)	Cytoplasmic
	Q73A25	Y1961_BACC1	Bacillus cereus (strain ATCC 10987)	Cytoplasmic	yes
	A5U3R5	Y1908_MYCTA	Mycobacterium tuberculosis (strain ATCC 25177 / H37Ra)	Cytoplasmic
	Q2FXI7	Y1859_STAA8	Staphylococcus aureus (strain NCTC 8325)	Cytoplasmic	yes
	Q2G1E1	Y184_STAA8	Staphylococcus aureus (strain NCTC 8325)	Cytoplasmic	yes
	Q2FXL6	Y1819_STAA8	Staphylococcus aureus (strain NCTC 8325)	Cytoplasmic
	Q2FXL9	Y1816_STAA8	Staphylococcus aureus (strain NCTC 8325)	Cytoplasmic
	Q2FXM0	Y1815_STAA8	Staphylococcus aureus (strain NCTC 8325)	Cytoplasmic
	C1C8X8	Y1781_STRP7	Streptococcus pneumoniae (strain 70585)	Cytoplasmic	yes
	B9DW63	Y1776_STRU0	Streptococcus uberis (strain ATCC BAA-854 / 0140J)	Cytoplasmic	yes
	B9DW61	Y1774_STRU0	Streptococcus uberis (strain ATCC BAA-854 / 0140J)	Cytoplasmic
	B9DW54	Y1767_STRU0	Streptococcus uberis (strain ATCC BAA-854 / 0140J)	Cytoplasmic	yes
	P31337	Y1763_STAA8	Staphylococcus aureus (strain NCTC 8325)	Cytoplasmic
	Q2FXT2	Y1752_STAA8	Staphylococcus aureus (strain NCTC 8325)	Cytoplasmic
	A5U388	Y1739_MYCTA	Mycobacterium tuberculosis (strain ATCC 25177 / H37Ra)	Cytoplasmic
	Q2FXV1	Y1730_STAA8	Staphylococcus aureus (strain NCTC 8325)	Cytoplasmic
	Q2FXW0	Y1721_STAA8	Staphylococcus aureus (strain NCTC 8325)	Cytoplasmic
	Q2FXW2	Y1719_STAA8	Staphylococcus aureus (strain NCTC 8325)	Cytoplasmic
	Q2FXX2	Y1708_STAA8	Staphylococcus aureus (strain NCTC 8325)	Cytoplasmic
	Q73AT4	Y1688_BACC1	Bacillus cereus (strain ATCC 10987)	Cytoplasmic
	Q73AX5	Y1647_BACC1	Bacillus cereus (strain ATCC 10987)	Cytoplasmic	yes
	B9DVR0	Y1619_STRU0	Streptococcus uberis (strain ATCC BAA-854 / 0140J)	Cytoplasmic
	B9DVQ2	Y1611_STRU0	Streptococcus uberis (strain ATCC BAA-854 / 0140J)	Cytoplasmic
	Q2FY55	Y1610_STAA8	Staphylococcus aureus (strain NCTC 8325)	Cytoplasmic
	C1C8F7	Y1607_STRP7	Streptococcus pneumoniae (strain 70585)	Cytoplasmic
	C1C8D9	Y1589_STRP7	Streptococcus pneumoniae (strain 70585)	Cytoplasmic
	C1C9Z1	Y154_STRP7	Streptococcus pneumoniae (strain 70585)	Cytoplasmic
	C1C869	Y1515_STRP7	Streptococcus pneumoniae (strain 70585)	Cytoplasmic
	Q73BA6	Y1513_BACC1	Bacillus cereus (strain ATCC 10987)	Cytoplasmic
	B9DVG0	Y1511_STRU0	Streptococcus uberis (strain ATCC BAA-854 / 0140J)	Cytoplasmic
	Q2FYH3	Y1479_STAA8	Staphylococcus aureus (strain NCTC 8325)	Cytoplasmic	yes
	Q2FYI4	Y1463_STAA8	Staphylococcus aureus (strain NCTC 8325)	Cytoplasmic	yes
	C1C803	Y1443_STRP7	Streptococcus pneumoniae (strain 70585)	Cytoplasmic
	Q2FYK4	Y1436_STAA8	Staphylococcus aureus (strain NCTC 8325)	Cytoplasmic
	A5U2C3	Y1430_MYCTA	Mycobacterium tuberculosis (strain ATCC 25177 / H37Ra)	Cytoplasmic
	Q2FYL1	Y1429_STAA8	Staphylococcus aureus (strain NCTC 8325)	Cytoplasmic
	Q2G2J8	Y1413_STAA8	Staphylococcus aureus (strain NCTC 8325)	Cytoplasmic
	C1C7X3	Y1411_STRP7	Streptococcus pneumoniae (strain 70585)	Cytoplasmic
	B9DV62	Y1405_STRU0	Streptococcus uberis (strain ATCC BAA-854 / 0140J)	Cytoplasmic	yes
	Q2FYN6	Y1399_STAA8	Staphylococcus aureus (strain NCTC 8325)	Cytoplasmic
	B9DV30	Y1373_STRU0	Streptococcus uberis (strain ATCC BAA-854 / 0140J)	Cytoplasmic	yes
	C1C7R8	Y1353_STRP7	Streptococcus pneumoniae (strain 70585)	Cytoplasmic	yes
	Q2FYS7	Y1349_STAA8	Staphylococcus aureus (strain NCTC 8325)	Cytoplasmic
	Q73BS0	Y1348_BACC1	Bacillus cereus (strain ATCC 10987)	Cytoplasmic
	Q73BU9	Y1319_BACC1	Bacillus cereus (strain ATCC 10987)	Cytoplasmic
	Q73BV2	Y1316_BACC1	Bacillus cereus (strain ATCC 10987)	Cytoplasmic	yes
	Q73BX2	Y1296_BACC1	Bacillus cereus (strain ATCC 10987)	Cytoplasmic	yes
	Q73BZ5	Y1273_BACC1	Bacillus cereus (strain ATCC 10987)	Cytoplasmic
	A5U1R8	Y1229_MYCTA	Mycobacterium tuberculosis (strain ATCC 25177 / H37Ra)	Cytoplasmic
	Q2FZ47	Y1206_STAA8	Staphylococcus aureus (strain NCTC 8325)	Cytoplasmic
	Q2FZ58	Y1193_STAA8	Staphylococcus aureus (strain NCTC 8325)	Cytoplasmic
	C1C797	Y1174_STRP7	Streptococcus pneumoniae (strain 70585)	Cytoplasmic
	B9DSI5	Y1165_STRU0	Streptococcus uberis (strain ATCC BAA-854 / 0140J)	Cytoplasmic
	C1C785	Y1163_STRP7	Streptococcus pneumoniae (strain 70585)	Cytoplasmic
	Q741E4	Y1147_MYCPA	Mycobacterium paratuberculosis (strain ATCC BAA-968 / K-10)	Cytoplasmic
	Q2FZ98	Y1139_STAA8	Staphylococcus aureus (strain NCTC 8325)	Cytoplasmic
	B9DUQ2	Y1138_STRU0	Streptococcus uberis (strain ATCC BAA-854 / 0140J)	Cytoplasmic
	Q73CI4	Y1081_BACC1	Bacillus cereus (strain ATCC 10987)	Cytoplasmic	yes
	Q2FZF4	Y1076_STAA8	Staphylococcus aureus (strain NCTC 8325)	Cytoplasmic
	Q2FZF8	Y1072_STAA8	Staphylococcus aureus (strain NCTC 8325)	Cytoplasmic	yes
	Q2G2C3	Y1062_STAA8	Staphylococcus aureus (strain NCTC 8325)	Cytoplasmic
	Q2G2G7	Y1054_STAA8	Staphylococcus aureus (strain NCTC 8325)	Cytoplasmic
	Q2G2A2	Y1044_STAA8	Staphylococcus aureus (strain NCTC 8325)	Cytoplasmic
	Q2FZG8	Y1036_STAA8	Staphylococcus aureus (strain NCTC 8325)	Cytoplasmic	yes
	P62039	Y1030_MYCPA	Mycobacterium paratuberculosis (strain ATCC BAA-968 / K-10)	Cytoplasmic
	Q744T3	Y045_MYCPA	Mycobacterium paratuberculosis (strain ATCC BAA-968 / K-10)	Cytoplasmic
	A5TYA9	Y041_MYCTA	Mycobacterium tuberculosis (strain ATCC 25177 / H37Ra)	Cytoplasmic
	Q73FH3	Y033_BACC1	Bacillus cereus (strain ATCC 10987)	Cytoplasmic	yes
	Q73FI5	Y021_BACC1	Bacillus cereus (strain ATCC 10987)	Cytoplasmic
	A5TY72	Y004_MYCTA	Mycobacterium tuberculosis (strain ATCC 25177 / H37Ra)	Cytoplasmic	yes
	Q9L7L4	Y004_MYCPA	Mycobacterium paratuberculosis (strain ATCC BAA-968 / K-10)	Cytoplasmic
	Q739D2	XYLA_BACC1	Bacillus cereus (strain ATCC 10987)	Cytoplasmic
	B9DS40	XPT_STRU0	Streptococcus uberis (strain ATCC BAA-854 / 0140J)	Cytoplasmic	yes
	C1C9B2	XPT_STRP7	Streptococcus pneumoniae (strain 70585)	Cytoplasmic
	Q2G0Y9	XPT_STAA8	Staphylococcus aureus (strain NCTC 8325)	Cytoplasmic
	Q73AS5	XPT_BACC1	Bacillus cereus (strain ATCC 10987)	Cytoplasmic
	B9DUD2	XERS_STRU0	Streptococcus uberis (strain ATCC BAA-854 / 0140J)	Cytoplasmic	yes
	C1C7D0	XERS_STRP7	Streptococcus pneumoniae (strain 70585)	Cytoplasmic
	B9DTS3	XERDL_STRU0	Streptococcus uberis (strain ATCC BAA-854 / 0140J)	Cytoplasmic
	Q2FZ30	XERC_STAA8	Staphylococcus aureus (strain NCTC 8325)	Cytoplasmic
	A5U6P9	XERC_MYCTA	Mycobacterium tuberculosis (strain ATCC 25177 / H37Ra)	Cytoplasmic
	X5FC46	X5FC46_MYCBI	Mycobacterium bovis	Cytoplasmic	yes
	Q2G037	WHIA_STAA8	Staphylococcus aureus (strain NCTC 8325)	Cytoplasmic
	A5U2C5	WHIA_MYCTA	Mycobacterium tuberculosis (strain ATCC 25177 / H37Ra)	Cytoplasmic
	Q741E2	WHIA_MYCPA	Mycobacterium paratuberculosis (strain ATCC BAA-968 / K-10)	Cytoplasmic
	Q72XW6	WHIA_BACC1	Bacillus cereus (strain ATCC 10987)	Cytoplasmic
	Q2G2U6	WALR_STAA8	Staphylococcus aureus (strain NCTC 8325)	Cytoplasmic
	W6AUJ8	W6AUJ8_LISIV	Listeria ivanovii WSLC3009	Cytoplasmic
	W6AUJ4	W6AUJ4_LISIV	Listeria ivanovii WSLC3009	Cytoplasmic
	W6AUJ2	W6AUJ2_LISIV	Listeria ivanovii WSLC3009	Cytoplasmic	yes
	W6AUI3	W6AUI3_LISIV	Listeria ivanovii WSLC3009	Cytoplasmic
	W6AUG9	W6AUG9_LISIV	Listeria ivanovii WSLC3009	Cytoplasmic	yes
	W6AUG1	W6AUG1_LISIV	Listeria ivanovii WSLC3009	Cytoplasmic	yes
	W6AUF6	W6AUF6_LISIV	Listeria ivanovii WSLC3009	Cytoplasmic
	W6AUF1	W6AUF1_LISIV	Listeria ivanovii WSLC3009	Cytoplasmic	yes
	W6AUD9	W6AUD9_LISIV	Listeria ivanovii WSLC3009	Cytoplasmic
	W6AUC8	W6AUC8_LISIV	Listeria ivanovii WSLC3009	Cytoplasmic	yes
	W6AUB5	W6AUB5_LISIV	Listeria ivanovii WSLC3009	Cytoplasmic
	W6AUA4	W6AUA4_LISIV	Listeria ivanovii WSLC3009	Cytoplasmic	yes
	W6AU97	W6AU97_LISIV	Listeria ivanovii WSLC3009	Cytoplasmic	yes
	W6AU93	W6AU93_LISIV	Listeria ivanovii WSLC3009	Cytoplasmic	yes
	W6AU89	W6AU89_LISIV	Listeria ivanovii WSLC3009	Cytoplasmic
	W6AU82	W6AU82_LISIV	Listeria ivanovii WSLC3009	Cytoplasmic
	W6AU72	W6AU72_LISIV	Listeria ivanovii WSLC3009	Cytoplasmic	yes
	W6AU67	W6AU67_LISIV	Listeria ivanovii WSLC3009	Cytoplasmic	yes
	W6AU30	W6AU30_LISIV	Listeria ivanovii WSLC3009	Cytoplasmic	yes
	W6AU25	W6AU25_LISIV	Listeria ivanovii WSLC3009	Cytoplasmic
	W6AU09	W6AU09_LISIV	Listeria ivanovii WSLC3009	Cytoplasmic	yes
	W6AU01	W6AU01_LISIV	Listeria ivanovii WSLC3009	Cytoplasmic
	W6ATZ8	W6ATZ8_LISIV	Listeria ivanovii WSLC3009	Cytoplasmic	yes
	W6ATZ4	W6ATZ4_LISIV	Listeria ivanovii WSLC3009	Cytoplasmic
	W6ATZ0	W6ATZ0_LISIV	Listeria ivanovii WSLC3009	Cytoplasmic
	W6ATX5	W6ATX5_LISIV	Listeria ivanovii WSLC3009	Cytoplasmic
	W6ATV8	W6ATV8_LISIV	Listeria ivanovii WSLC3009	Cytoplasmic
	W6ATV3	W6ATV3_LISIV	Listeria ivanovii WSLC3009	Cytoplasmic
	W6ATU4	W6ATU4_LISIV	Listeria ivanovii WSLC3009	Cytoplasmic
	W6ATT9	W6ATT9_LISIV	Listeria ivanovii WSLC3009	Cytoplasmic
	W6ATS6	W6ATS6_LISIV	Listeria ivanovii WSLC3009	Cytoplasmic
	W6ATS2	W6ATS2_LISIV	Listeria ivanovii WSLC3009	Cytoplasmic
	W6ATR1	W6ATR1_LISIV	Listeria ivanovii WSLC3009	Cytoplasmic	yes
	W6ATP4	W6ATP4_LISIV	Listeria ivanovii WSLC3009	Cytoplasmic
	W6ATP0	W6ATP0_LISIV	Listeria ivanovii WSLC3009	Cytoplasmic	yes
	W6ATN6	W6ATN6_LISIV	Listeria ivanovii WSLC3009	Cytoplasmic
	W6ATN2	W6ATN2_LISIV	Listeria ivanovii WSLC3009	Cytoplasmic	yes
	W6ATM7	W6ATM7_LISIV	Listeria ivanovii WSLC3009	Cytoplasmic
	W6ATM2	W6ATM2_LISIV	Listeria ivanovii WSLC3009	Cytoplasmic
	W6ATK7	W6ATK7_LISIV	Listeria ivanovii WSLC3009	Cytoplasmic
	W6ATK1	W6ATK1_LISIV	Listeria ivanovii WSLC3009	Cytoplasmic
	W6ATJ4	W6ATJ4_LISIV	Listeria ivanovii WSLC3009	Cytoplasmic	yes
	W6ATI9	W6ATI9_LISIV	Listeria ivanovii WSLC3009	Cytoplasmic
	W6ATI3	W6ATI3_LISIV	Listeria ivanovii WSLC3009	Cytoplasmic
	W6ATH7	W6ATH7_LISIV	Listeria ivanovii WSLC3009	Cytoplasmic
	W6ATH2	W6ATH2_LISIV	Listeria ivanovii WSLC3009	Cytoplasmic
	W6ATG6	W6ATG6_LISIV	Listeria ivanovii WSLC3009	Cytoplasmic
	W6ATG0	W6ATG0_LISIV	Listeria ivanovii WSLC3009	Cytoplasmic
	W6ATF5	W6ATF5_LISIV	Listeria ivanovii WSLC3009	Cytoplasmic	yes
	W6ATF0	W6ATF0_LISIV	Listeria ivanovii WSLC3009	Cytoplasmic
	W6ATD6	W6ATD6_LISIV	Listeria ivanovii WSLC3009	Cytoplasmic
	W6ATD1	W6ATD1_LISIV	Listeria ivanovii WSLC3009	Cytoplasmic
	W6ATC0	W6ATC0_LISIV	Listeria ivanovii WSLC3009	Cytoplasmic
	W6ATB4	W6ATB4_LISIV	Listeria ivanovii WSLC3009	Cytoplasmic
	W6AT98	W6AT98_LISIV	Listeria ivanovii WSLC3009	Cytoplasmic
	W6AT92	W6AT92_LISIV	Listeria ivanovii WSLC3009	Cytoplasmic
	W6AT76	W6AT76_LISIV	Listeria ivanovii WSLC3009	Cytoplasmic
	W6AT65	W6AT65_LISIV	Listeria ivanovii WSLC3009	Cytoplasmic
	W6AT61	W6AT61_LISIV	Listeria ivanovii WSLC3009	Cytoplasmic
	W6AT56	W6AT56_LISIV	Listeria ivanovii WSLC3009	Cytoplasmic
	W6AT50	W6AT50_LISIV	Listeria ivanovii WSLC3009	Cytoplasmic	yes
	W6AT32	W6AT32_LISIV	Listeria ivanovii WSLC3009	Cytoplasmic
	W6AT21	W6AT21_LISIV	Listeria ivanovii WSLC3009	Cytoplasmic
	W6AT16	W6AT16_LISIV	Listeria ivanovii WSLC3009	Cytoplasmic	yes
	W6AT09	W6AT09_LISIV	Listeria ivanovii WSLC3009	Cytoplasmic
	W6AT03	W6AT03_LISIV	Listeria ivanovii WSLC3009	Cytoplasmic
	W6ASZ7	W6ASZ7_LISIV	Listeria ivanovii WSLC3009	Cytoplasmic
	W6ASZ0	W6ASZ0_LISIV	Listeria ivanovii WSLC3009	Cytoplasmic
	W6ASX8	W6ASX8_LISIV	Listeria ivanovii WSLC3009	Cytoplasmic
	W6ASX2	W6ASX2_LISIV	Listeria ivanovii WSLC3009	Cytoplasmic
	W6ASW6	W6ASW6_LISIV	Listeria ivanovii WSLC3009	Cytoplasmic
	W6ASW2	W6ASW2_LISIV	Listeria ivanovii WSLC3009	Cytoplasmic
	W6ASV2	W6ASV2_LISIV	Listeria ivanovii WSLC3009	Cytoplasmic
	W6ASU8	W6ASU8_LISIV	Listeria ivanovii WSLC3009	Cytoplasmic
	W6ASU0	W6ASU0_LISIV	Listeria ivanovii WSLC3009	Cytoplasmic
	W6ASS7	W6ASS7_LISIV	Listeria ivanovii WSLC3009	Cytoplasmic	yes
	W6ASS1	W6ASS1_LISIV	Listeria ivanovii WSLC3009	Cytoplasmic	yes
	W6ASQ8	W6ASQ8_LISIV	Listeria ivanovii WSLC3009	Cytoplasmic
	W6ASQ4	W6ASQ4_LISIV	Listeria ivanovii WSLC3009	Cytoplasmic
	W6ASP8	W6ASP8_LISIV	Listeria ivanovii WSLC3009	Cytoplasmic
	W6ASP4	W6ASP4_LISIV	Listeria ivanovii WSLC3009	Cytoplasmic
	W6ASN2	W6ASN2_LISIV	Listeria ivanovii WSLC3009	Cytoplasmic
	W6ASJ9	W6ASJ9_LISIV	Listeria ivanovii WSLC3009	Cytoplasmic	yes
	W6ASJ1	W6ASJ1_LISIV	Listeria ivanovii WSLC3009	Cytoplasmic	yes
	W6ASI0	W6ASI0_LISIV	Listeria ivanovii WSLC3009	Cytoplasmic	yes
	W6ASH5	W6ASH5_LISIV	Listeria ivanovii WSLC3009	Cytoplasmic
	W6ASF6	W6ASF6_LISIV	Listeria ivanovii WSLC3009	Cytoplasmic	yes
	W6ASE3	W6ASE3_LISIV	Listeria ivanovii WSLC3009	Cytoplasmic
	W6ASD0	W6ASD0_LISIV	Listeria ivanovii WSLC3009	Cytoplasmic
	W6ASB7	W6ASB7_LISIV	Listeria ivanovii WSLC3009	Cytoplasmic
	W6ASA8	W6ASA8_LISIV	Listeria ivanovii WSLC3009	Cytoplasmic	yes
	W6AS94	W6AS94_LISIV	Listeria ivanovii WSLC3009	Cytoplasmic
	W6AS75	W6AS75_LISIV	Listeria ivanovii WSLC3009	Cytoplasmic
	W6AS63	W6AS63_LISIV	Listeria ivanovii WSLC3009	Cytoplasmic
	W6AS52	W6AS52_LISIV	Listeria ivanovii WSLC3009	Cytoplasmic
	W6AS46	W6AS46_LISIV	Listeria ivanovii WSLC3009	Cytoplasmic
	W6AS42	W6AS42_LISIV	Listeria ivanovii WSLC3009	Cytoplasmic
	W6AS36	W6AS36_LISIV	Listeria ivanovii WSLC3009	Cytoplasmic
	W6AS31	W6AS31_LISIV	Listeria ivanovii WSLC3009	Cytoplasmic
	W6AS26	W6AS26_LISIV	Listeria ivanovii WSLC3009	Cytoplasmic
	W6AS22	W6AS22_LISIV	Listeria ivanovii WSLC3009	Cytoplasmic	yes
	W6AS17	W6AS17_LISIV	Listeria ivanovii WSLC3009	Cytoplasmic
	W6AS11	W6AS11_LISIV	Listeria ivanovii WSLC3009	Cytoplasmic
	W6AS04	W6AS04_LISIV	Listeria ivanovii WSLC3009	Cytoplasmic
	W6ARZ2	W6ARZ2_LISIV	Listeria ivanovii WSLC3009	Cytoplasmic
	W6ARY1	W6ARY1_LISIV	Listeria ivanovii WSLC3009	Cytoplasmic
	W6ARW8	W6ARW8_LISIV	Listeria ivanovii WSLC3009	Cytoplasmic
	W6ARW5	W6ARW5_LISIV	Listeria ivanovii WSLC3009	Cytoplasmic	yes
	W6ARV9	W6ARV9_LISIV	Listeria ivanovii WSLC3009	Cytoplasmic
	W6ART9	W6ART9_LISIV	Listeria ivanovii WSLC3009	Cytoplasmic
	W6ART4	W6ART4_LISIV	Listeria ivanovii WSLC3009	Cytoplasmic	yes
	W6ARS8	W6ARS8_LISIV	Listeria ivanovii WSLC3009	Cytoplasmic
	W6ARS3	W6ARS3_LISIV	Listeria ivanovii WSLC3009	Cytoplasmic	yes
	W6ARR4	W6ARR4_LISIV	Listeria ivanovii WSLC3009	Cytoplasmic
	W6ARR0	W6ARR0_LISIV	Listeria ivanovii WSLC3009	Cytoplasmic	yes
	W6ARQ5	W6ARQ5_LISIV	Listeria ivanovii WSLC3009	Cytoplasmic	yes
	W6ARP1	W6ARP1_LISIV	Listeria ivanovii WSLC3009	Cytoplasmic
	W6ARN6	W6ARN6_LISIV	Listeria ivanovii WSLC3009	Cytoplasmic
	W6ARM5	W6ARM5_LISIV	Listeria ivanovii WSLC3009	Cytoplasmic
	W6ARM0	W6ARM0_LISIV	Listeria ivanovii WSLC3009	Cytoplasmic	yes
	W6ARL4	W6ARL4_LISIV	Listeria ivanovii WSLC3009	Cytoplasmic
	W6ARK9	W6ARK9_LISIV	Listeria ivanovii WSLC3009	Cytoplasmic
	W6ARJ7	W6ARJ7_LISIV	Listeria ivanovii WSLC3009	Cytoplasmic
	W6ARJ3	W6ARJ3_LISIV	Listeria ivanovii WSLC3009	Cytoplasmic
	W6ARI5	W6ARI5_LISIV	Listeria ivanovii WSLC3009	Cytoplasmic
	W6ARI1	W6ARI1_LISIV	Listeria ivanovii WSLC3009	Cytoplasmic
	W6ARH0	W6ARH0_LISIV	Listeria ivanovii WSLC3009	Cytoplasmic
	W6ARG1	W6ARG1_LISIV	Listeria ivanovii WSLC3009	Cytoplasmic
	W6ARF5	W6ARF5_LISIV	Listeria ivanovii WSLC3009	Cytoplasmic
	W6ARF0	W6ARF0_LISIV	Listeria ivanovii WSLC3009	Cytoplasmic	yes
	W6ARE6	W6ARE6_LISIV	Listeria ivanovii WSLC3009	Cytoplasmic	yes
	W6ARE0	W6ARE0_LISIV	Listeria ivanovii WSLC3009	Cytoplasmic
	W6ARD4	W6ARD4_LISIV	Listeria ivanovii WSLC3009	Cytoplasmic
	W6ARC8	W6ARC8_LISIV	Listeria ivanovii WSLC3009	Cytoplasmic
	W6ARC5	W6ARC5_LISIV	Listeria ivanovii WSLC3009	Cytoplasmic
	W6ARC1	W6ARC1_LISIV	Listeria ivanovii WSLC3009	Cytoplasmic
	W6ARB5	W6ARB5_LISIV	Listeria ivanovii WSLC3009	Cytoplasmic	yes
	W6ARB1	W6ARB1_LISIV	Listeria ivanovii WSLC3009	Cytoplasmic	yes
	W6ARA7	W6ARA7_LISIV	Listeria ivanovii WSLC3009	Cytoplasmic	yes
	W6AR97	W6AR97_LISIV	Listeria ivanovii WSLC3009	Cytoplasmic
	W6AR87	W6AR87_LISIV	Listeria ivanovii WSLC3009	Cytoplasmic	yes
	W6AR82	W6AR82_LISIV	Listeria ivanovii WSLC3009	Cytoplasmic	yes
	W6AR72	W6AR72_LISIV	Listeria ivanovii WSLC3009	Cytoplasmic
	W6AR69	W6AR69_LISIV	Listeria ivanovii WSLC3009	Cytoplasmic	yes
	W6AR63	W6AR63_LISIV	Listeria ivanovii WSLC3009	Cytoplasmic
	W6AR54	W6AR54_LISIV	Listeria ivanovii WSLC3009	Cytoplasmic
	W6AR51	W6AR51_LISIV	Listeria ivanovii WSLC3009	Cytoplasmic
	W6AR18	W6AR18_LISIV	Listeria ivanovii WSLC3009	Cytoplasmic	yes
	W6AR15	W6AR15_LISIV	Listeria ivanovii WSLC3009	Cytoplasmic
	W6AR09	W6AR09_LISIV	Listeria ivanovii WSLC3009	Cytoplasmic	yes
	W6AQZ8	W6AQZ8_LISIV	Listeria ivanovii WSLC3009	Cytoplasmic	yes
	W6AQZ5	W6AQZ5_LISIV	Listeria ivanovii WSLC3009	Cytoplasmic
	W6AQZ1	W6AQZ1_LISIV	Listeria ivanovii WSLC3009	Cytoplasmic
	W6AQY6	W6AQY6_LISIV	Listeria ivanovii WSLC3009	Cytoplasmic
	W6AQX6	W6AQX6_LISIV	Listeria ivanovii WSLC3009	Cytoplasmic
	W6AQW3	W6AQW3_LISIV	Listeria ivanovii WSLC3009	Cytoplasmic
	W6AQV6	W6AQV6_LISIV	Listeria ivanovii WSLC3009	Cytoplasmic
	W6AQT9	W6AQT9_LISIV	Listeria ivanovii WSLC3009	Cytoplasmic	yes
	W6AQT3	W6AQT3_LISIV	Listeria ivanovii WSLC3009	Cytoplasmic	yes
	W6AQS7	W6AQS7_LISIV	Listeria ivanovii WSLC3009	Cytoplasmic
	W6AQS2	W6AQS2_LISIV	Listeria ivanovii WSLC3009	Cytoplasmic
	W6AQR7	W6AQR7_LISIV	Listeria ivanovii WSLC3009	Cytoplasmic	yes
	W6AQQ5	W6AQQ5_LISIV	Listeria ivanovii WSLC3009	Cytoplasmic
	W6AQQ2	W6AQQ2_LISIV	Listeria ivanovii WSLC3009	Cytoplasmic
	W6AQP5	W6AQP5_LISIV	Listeria ivanovii WSLC3009	Cytoplasmic
	W6AQN9	W6AQN9_LISIV	Listeria ivanovii WSLC3009	Cytoplasmic
	W6AQN4	W6AQN4_LISIV	Listeria ivanovii WSLC3009	Cytoplasmic
	W6AQM8	W6AQM8_LISIV	Listeria ivanovii WSLC3009	Cytoplasmic
	W6AQM4	W6AQM4_LISIV	Listeria ivanovii WSLC3009	Cytoplasmic
	W6AQL9	W6AQL9_LISIV	Listeria ivanovii WSLC3009	Cytoplasmic	yes
	W6AQL5	W6AQL5_LISIV	Listeria ivanovii WSLC3009	Cytoplasmic
	W6AQK6	W6AQK6_LISIV	Listeria ivanovii WSLC3009	Cytoplasmic
	W6AQJ8	W6AQJ8_LISIV	Listeria ivanovii WSLC3009	Cytoplasmic
	W6AQJ3	W6AQJ3_LISIV	Listeria ivanovii WSLC3009	Cytoplasmic
	W6AQJ1	W6AQJ1_LISIV	Listeria ivanovii WSLC3009	Cytoplasmic	yes
	W6AQI5	W6AQI5_LISIV	Listeria ivanovii WSLC3009	Cytoplasmic	yes
	W6AQI1	W6AQI1_LISIV	Listeria ivanovii WSLC3009	Cytoplasmic
	W6AQH6	W6AQH6_LISIV	Listeria ivanovii WSLC3009	Cytoplasmic
	W6AQG9	W6AQG9_LISIV	Listeria ivanovii WSLC3009	Cytoplasmic
	W6AQF5	W6AQF5_LISIV	Listeria ivanovii WSLC3009	Cytoplasmic
	W6AQE9	W6AQE9_LISIV	Listeria ivanovii WSLC3009	Cytoplasmic	yes
	W6AQE6	W6AQE6_LISIV	Listeria ivanovii WSLC3009	Cytoplasmic
	W6AQE1	W6AQE1_LISIV	Listeria ivanovii WSLC3009	Cytoplasmic
	W6AQD7	W6AQD7_LISIV	Listeria ivanovii WSLC3009	Cytoplasmic
	W6AQD1	W6AQD1_LISIV	Listeria ivanovii WSLC3009	Cytoplasmic
	W6AQC6	W6AQC6_LISIV	Listeria ivanovii WSLC3009	Cytoplasmic	yes
	W6AQB1	W6AQB1_LISIV	Listeria ivanovii WSLC3009	Cytoplasmic
	W6AQA6	W6AQA6_LISIV	Listeria ivanovii WSLC3009	Cytoplasmic	yes
	W6AQA2	W6AQA2_LISIV	Listeria ivanovii WSLC3009	Cytoplasmic
	W6AQ95	W6AQ95_LISIV	Listeria ivanovii WSLC3009	Cytoplasmic
	W6AQ91	W6AQ91_LISIV	Listeria ivanovii WSLC3009	Cytoplasmic
	W6AQ82	W6AQ82_LISIV	Listeria ivanovii WSLC3009	Cytoplasmic
	W6AQ73	W6AQ73_LISIV	Listeria ivanovii WSLC3009	Cytoplasmic
	W6AQ65	W6AQ65_LISIV	Listeria ivanovii WSLC3009	Cytoplasmic
	W6AQ61	W6AQ61_LISIV	Listeria ivanovii WSLC3009	Cytoplasmic	yes
	W6AQ56	W6AQ56_LISIV	Listeria ivanovii WSLC3009	Cytoplasmic	yes
	W6AQ53	W6AQ53_LISIV	Listeria ivanovii WSLC3009	Cytoplasmic
	W6AQ44	W6AQ44_LISIV	Listeria ivanovii WSLC3009	Cytoplasmic
	W6AQ37	W6AQ37_LISIV	Listeria ivanovii WSLC3009	Cytoplasmic	yes
	W6AQ32	W6AQ32_LISIV	Listeria ivanovii WSLC3009	Cytoplasmic
	W6AQ24	W6AQ24_LISIV	Listeria ivanovii WSLC3009	Cytoplasmic
	W6AQ20	W6AQ20_LISIV	Listeria ivanovii WSLC3009	Cytoplasmic
	W6AQ15	W6AQ15_LISIV	Listeria ivanovii WSLC3009	Cytoplasmic
	W6AQ10	W6AQ10_LISIV	Listeria ivanovii WSLC3009	Cytoplasmic
	W6AQ06	W6AQ06_LISIV	Listeria ivanovii WSLC3009	Cytoplasmic	yes
	W6AQ01	W6AQ01_LISIV	Listeria ivanovii WSLC3009	Cytoplasmic
	W6APZ8	W6APZ8_LISIV	Listeria ivanovii WSLC3009	Cytoplasmic
	W6APZ4	W6APZ4_LISIV	Listeria ivanovii WSLC3009	Cytoplasmic
	W6APY3	W6APY3_LISIV	Listeria ivanovii WSLC3009	Cytoplasmic	yes
	W6APY1	W6APY1_LISIV	Listeria ivanovii WSLC3009	Cytoplasmic	yes
	W6APX7	W6APX7_LISIV	Listeria ivanovii WSLC3009	Cytoplasmic	yes
	W6APW5	W6APW5_LISIV	Listeria ivanovii WSLC3009	Cytoplasmic
	W6APW2	W6APW2_LISIV	Listeria ivanovii WSLC3009	Cytoplasmic
	W6APV2	W6APV2_LISIV	Listeria ivanovii WSLC3009	Cytoplasmic
	W6APU9	W6APU9_LISIV	Listeria ivanovii WSLC3009	Cytoplasmic	yes
	W6APU6	W6APU6_LISIV	Listeria ivanovii WSLC3009	Cytoplasmic
	W6APU2	W6APU2_LISIV	Listeria ivanovii WSLC3009	Cytoplasmic
	W6APT9	W6APT9_LISIV	Listeria ivanovii WSLC3009	Cytoplasmic
	W6APT6	W6APT6_LISIV	Listeria ivanovii WSLC3009	Cytoplasmic	yes
	W6APT2	W6APT2_LISIV	Listeria ivanovii WSLC3009	Cytoplasmic
	W6APS9	W6APS9_LISIV	Listeria ivanovii WSLC3009	Cytoplasmic
	W6APQ4	W6APQ4_LISIV	Listeria ivanovii WSLC3009	Cytoplasmic	yes
	W6APP6	W6APP6_LISIV	Listeria ivanovii WSLC3009	Cytoplasmic
	W6APP0	W6APP0_LISIV	Listeria ivanovii WSLC3009	Cytoplasmic	yes
	W6APN7	W6APN7_LISIV	Listeria ivanovii WSLC3009	Cytoplasmic	yes
	W6APN3	W6APN3_LISIV	Listeria ivanovii WSLC3009	Cytoplasmic
	W6APM8	W6APM8_LISIV	Listeria ivanovii WSLC3009	Cytoplasmic
	W6APM3	W6APM3_LISIV	Listeria ivanovii WSLC3009	Cytoplasmic
	W6APL8	W6APL8_LISIV	Listeria ivanovii WSLC3009	Cytoplasmic	yes
	W6APL2	W6APL2_LISIV	Listeria ivanovii WSLC3009	Cytoplasmic
	W6APK7	W6APK7_LISIV	Listeria ivanovii WSLC3009	Cytoplasmic
	W6APK4	W6APK4_LISIV	Listeria ivanovii WSLC3009	Cytoplasmic
	W6APJ7	W6APJ7_LISIV	Listeria ivanovii WSLC3009	Cytoplasmic
	W6API9	W6API9_LISIV	Listeria ivanovii WSLC3009	Cytoplasmic
	W6API5	W6API5_LISIV	Listeria ivanovii WSLC3009	Cytoplasmic	yes
	W6APH2	W6APH2_LISIV	Listeria ivanovii WSLC3009	Cytoplasmic
	W6APG8	W6APG8_LISIV	Listeria ivanovii WSLC3009	Cytoplasmic	yes
	W6APF8	W6APF8_LISIV	Listeria ivanovii WSLC3009	Cytoplasmic
	W6APF3	W6APF3_LISIV	Listeria ivanovii WSLC3009	Cytoplasmic	yes
	W6APE9	W6APE9_LISIV	Listeria ivanovii WSLC3009	Cytoplasmic
	W6APE3	W6APE3_LISIV	Listeria ivanovii WSLC3009	Cytoplasmic
	W6APD9	W6APD9_LISIV	Listeria ivanovii WSLC3009	Cytoplasmic
	W6APD5	W6APD5_LISIV	Listeria ivanovii WSLC3009	Cytoplasmic
	W6APD0	W6APD0_LISIV	Listeria ivanovii WSLC3009	Cytoplasmic	yes
	W6APC7	W6APC7_LISIV	Listeria ivanovii WSLC3009	Cytoplasmic	yes
	W6APB7	W6APB7_LISIV	Listeria ivanovii WSLC3009	Cytoplasmic	yes
	W6APB2	W6APB2_LISIV	Listeria ivanovii WSLC3009	Cytoplasmic
	W6APA9	W6APA9_LISIV	Listeria ivanovii WSLC3009	Cytoplasmic
	W6AP89	W6AP89_LISIV	Listeria ivanovii WSLC3009	Cytoplasmic	yes
	W6AP84	W6AP84_LISIV	Listeria ivanovii WSLC3009	Cytoplasmic
	W6AP79	W6AP79_LISIV	Listeria ivanovii WSLC3009	Cytoplasmic	yes
	W6AP74	W6AP74_LISIV	Listeria ivanovii WSLC3009	Cytoplasmic	yes
	W6AP70	W6AP70_LISIV	Listeria ivanovii WSLC3009	Cytoplasmic
	W6AP60	W6AP60_LISIV	Listeria ivanovii WSLC3009	Cytoplasmic	yes
	W6AP56	W6AP56_LISIV	Listeria ivanovii WSLC3009	Cytoplasmic
	W6AP46	W6AP46_LISIV	Listeria ivanovii WSLC3009	Cytoplasmic
	W6AP41	W6AP41_LISIV	Listeria ivanovii WSLC3009	Cytoplasmic	yes
	W6AP37	W6AP37_LISIV	Listeria ivanovii WSLC3009	Cytoplasmic
	W6AP32	W6AP32_LISIV	Listeria ivanovii WSLC3009	Cytoplasmic
	W6AP28	W6AP28_LISIV	Listeria ivanovii WSLC3009	Cytoplasmic	yes
	W6AP18	W6AP18_LISIV	Listeria ivanovii WSLC3009	Cytoplasmic
	W6AP14	W6AP14_LISIV	Listeria ivanovii WSLC3009	Cytoplasmic
	W6AP09	W6AP09_LISIV	Listeria ivanovii WSLC3009	Cytoplasmic
	W6AP00	W6AP00_LISIV	Listeria ivanovii WSLC3009	Cytoplasmic	yes
	W6ANZ3	W6ANZ3_LISIV	Listeria ivanovii WSLC3009	Cytoplasmic	yes
	W6ANY8	W6ANY8_LISIV	Listeria ivanovii WSLC3009	Cytoplasmic
	W6ANX4	W6ANX4_LISIV	Listeria ivanovii WSLC3009	Cytoplasmic	yes
	W6ANW9	W6ANW9_LISIV	Listeria ivanovii WSLC3009	Cytoplasmic
	W6ANW0	W6ANW0_LISIV	Listeria ivanovii WSLC3009	Cytoplasmic
	W6ANV6	W6ANV6_LISIV	Listeria ivanovii WSLC3009	Cytoplasmic
	W6ANV2	W6ANV2_LISIV	Listeria ivanovii WSLC3009	Cytoplasmic
	W6ANU6	W6ANU6_LISIV	Listeria ivanovii WSLC3009	Cytoplasmic
	W6ANU0	W6ANU0_LISIV	Listeria ivanovii WSLC3009	Cytoplasmic	yes
	W6ANT3	W6ANT3_LISIV	Listeria ivanovii WSLC3009	Cytoplasmic
	W6ANS9	W6ANS9_LISIV	Listeria ivanovii WSLC3009	Cytoplasmic
	W6ANS0	W6ANS0_LISIV	Listeria ivanovii WSLC3009	Cytoplasmic
	W6ANR5	W6ANR5_LISIV	Listeria ivanovii WSLC3009	Cytoplasmic	yes
	W6ANR0	W6ANR0_LISIV	Listeria ivanovii WSLC3009	Cytoplasmic
	W6ANQ7	W6ANQ7_LISIV	Listeria ivanovii WSLC3009	Cytoplasmic
	W6ANP7	W6ANP7_LISIV	Listeria ivanovii WSLC3009	Cytoplasmic	yes
	W6ANP3	W6ANP3_LISIV	Listeria ivanovii WSLC3009	Cytoplasmic	yes
	W6ANN8	W6ANN8_LISIV	Listeria ivanovii WSLC3009	Cytoplasmic
	W6ANN5	W6ANN5_LISIV	Listeria ivanovii WSLC3009	Cytoplasmic
	W6ANN0	W6ANN0_LISIV	Listeria ivanovii WSLC3009	Cytoplasmic
	W6ANM5	W6ANM5_LISIV	Listeria ivanovii WSLC3009	Cytoplasmic
	W6ANM0	W6ANM0_LISIV	Listeria ivanovii WSLC3009	Cytoplasmic	yes
	W6ANL4	W6ANL4_LISIV	Listeria ivanovii WSLC3009	Cytoplasmic
	W6ANK7	W6ANK7_LISIV	Listeria ivanovii WSLC3009	Cytoplasmic	yes
	W6ANK4	W6ANK4_LISIV	Listeria ivanovii WSLC3009	Cytoplasmic	yes
	W6ANJ9	W6ANJ9_LISIV	Listeria ivanovii WSLC3009	Cytoplasmic
	W6ANI8	W6ANI8_LISIV	Listeria ivanovii WSLC3009	Cytoplasmic
	W6ANI3	W6ANI3_LISIV	Listeria ivanovii WSLC3009	Cytoplasmic	yes
	W6ANH9	W6ANH9_LISIV	Listeria ivanovii WSLC3009	Cytoplasmic	yes
	W6ANF4	W6ANF4_LISIV	Listeria ivanovii WSLC3009	Cytoplasmic
	W6ANC4	W6ANC4_LISIV	Listeria ivanovii WSLC3009	Cytoplasmic
	W6ANC1	W6ANC1_LISIV	Listeria ivanovii WSLC3009	Cytoplasmic
	W6ANA6	W6ANA6_LISIV	Listeria ivanovii WSLC3009	Cytoplasmic
	W6ANA1	W6ANA1_LISIV	Listeria ivanovii WSLC3009	Cytoplasmic	yes
	W6AN96	W6AN96_LISIV	Listeria ivanovii WSLC3009	Cytoplasmic
	W6AN86	W6AN86_LISIV	Listeria ivanovii WSLC3009	Cytoplasmic
	W6AN75	W6AN75_LISIV	Listeria ivanovii WSLC3009	Cytoplasmic	yes
	W6AN70	W6AN70_LISIV	Listeria ivanovii WSLC3009	Cytoplasmic
	W6AN55	W6AN55_LISIV	Listeria ivanovii WSLC3009	Cytoplasmic
	W6AN37	W6AN37_LISIV	Listeria ivanovii WSLC3009	Cytoplasmic
	W6AN34	W6AN34_LISIV	Listeria ivanovii WSLC3009	Cytoplasmic
	W6AN28	W6AN28_LISIV	Listeria ivanovii WSLC3009	Cytoplasmic
	W6AN24	W6AN24_LISIV	Listeria ivanovii WSLC3009	Cytoplasmic
	W6AN18	W6AN18_LISIV	Listeria ivanovii WSLC3009	Cytoplasmic
	W6AN14	W6AN14_LISIV	Listeria ivanovii WSLC3009	Cytoplasmic
	W6AN10	W6AN10_LISIV	Listeria ivanovii WSLC3009	Cytoplasmic	yes
	W6AN06	W6AN06_LISIV	Listeria ivanovii WSLC3009	Cytoplasmic
	W6AN02	W6AN02_LISIV	Listeria ivanovii WSLC3009	Cytoplasmic	yes
	W6AMZ8	W6AMZ8_LISIV	Listeria ivanovii WSLC3009	Cytoplasmic
	W6AMZ4	W6AMZ4_LISIV	Listeria ivanovii WSLC3009	Cytoplasmic
	W6AMY4	W6AMY4_LISIV	Listeria ivanovii WSLC3009	Cytoplasmic	yes
	W6AMX8	W6AMX8_LISIV	Listeria ivanovii WSLC3009	Cytoplasmic	yes
	W6AMX0	W6AMX0_LISIV	Listeria ivanovii WSLC3009	Cytoplasmic
	W6AMV9	W6AMV9_LISIV	Listeria ivanovii WSLC3009	Cytoplasmic
	W6AMV4	W6AMV4_LISIV	Listeria ivanovii WSLC3009	Cytoplasmic
	W6AMU8	W6AMU8_LISIV	Listeria ivanovii WSLC3009	Cytoplasmic
	W6AMU4	W6AMU4_LISIV	Listeria ivanovii WSLC3009	Cytoplasmic	yes
	W6AMT2	W6AMT2_LISIV	Listeria ivanovii WSLC3009	Cytoplasmic	yes
	W6AMS7	W6AMS7_LISIV	Listeria ivanovii WSLC3009	Cytoplasmic	yes
	W6AMS3	W6AMS3_LISIV	Listeria ivanovii WSLC3009	Cytoplasmic	yes
	W6AMR0	W6AMR0_LISIV	Listeria ivanovii WSLC3009	Cytoplasmic	yes
	W6AMP9	W6AMP9_LISIV	Listeria ivanovii WSLC3009	Cytoplasmic
	W6AMM6	W6AMM6_LISIV	Listeria ivanovii WSLC3009	Cytoplasmic
	W6AMM1	W6AMM1_LISIV	Listeria ivanovii WSLC3009	Cytoplasmic
	W6AML6	W6AML6_LISIV	Listeria ivanovii WSLC3009	Cytoplasmic	yes
	W6AMK7	W6AMK7_LISIV	Listeria ivanovii WSLC3009	Cytoplasmic
	W6AMJ6	W6AMJ6_LISIV	Listeria ivanovii WSLC3009	Cytoplasmic	yes
	W6AMJ1	W6AMJ1_LISIV	Listeria ivanovii WSLC3009	Cytoplasmic
	W6AMI6	W6AMI6_LISIV	Listeria ivanovii WSLC3009	Cytoplasmic
	W6AMI1	W6AMI1_LISIV	Listeria ivanovii WSLC3009	Cytoplasmic	yes
	W6AMH7	W6AMH7_LISIV	Listeria ivanovii WSLC3009	Cytoplasmic
	W6AMH3	W6AMH3_LISIV	Listeria ivanovii WSLC3009	Cytoplasmic
	W6AMG8	W6AMG8_LISIV	Listeria ivanovii WSLC3009	Cytoplasmic
	W6AMG4	W6AMG4_LISIV	Listeria ivanovii WSLC3009	Cytoplasmic	yes
	W6AMF5	W6AMF5_LISIV	Listeria ivanovii WSLC3009	Cytoplasmic	yes
	W6AMF0	W6AMF0_LISIV	Listeria ivanovii WSLC3009	Cytoplasmic
	W6AME6	W6AME6_LISIV	Listeria ivanovii WSLC3009	Cytoplasmic
	W6AMD7	W6AMD7_LISIV	Listeria ivanovii WSLC3009	Cytoplasmic
	W6AMC4	W6AMC4_LISIV	Listeria ivanovii WSLC3009	Cytoplasmic
	W6AMB6	W6AMB6_LISIV	Listeria ivanovii WSLC3009	Cytoplasmic	yes
	W6AMB2	W6AMB2_LISIV	Listeria ivanovii WSLC3009	Cytoplasmic	yes
	W6AMA7	W6AMA7_LISIV	Listeria ivanovii WSLC3009	Cytoplasmic
	W6AM75	W6AM75_LISIV	Listeria ivanovii WSLC3009	Cytoplasmic
	W6AM62	W6AM62_LISIV	Listeria ivanovii WSLC3009	Cytoplasmic
	W6AM57	W6AM57_LISIV	Listeria ivanovii WSLC3009	Cytoplasmic
	W6AM53	W6AM53_LISIV	Listeria ivanovii WSLC3009	Cytoplasmic	yes
	W6AM49	W6AM49_LISIV	Listeria ivanovii WSLC3009	Cytoplasmic
	W6AM45	W6AM45_LISIV	Listeria ivanovii WSLC3009	Cytoplasmic
	W6AM41	W6AM41_LISIV	Listeria ivanovii WSLC3009	Cytoplasmic	yes
	W6AM36	W6AM36_LISIV	Listeria ivanovii WSLC3009	Cytoplasmic
	W6AM31	W6AM31_LISIV	Listeria ivanovii WSLC3009	Cytoplasmic
	W6AM18	W6AM18_LISIV	Listeria ivanovii WSLC3009	Cytoplasmic	yes
	W6AM08	W6AM08_LISIV	Listeria ivanovii WSLC3009	Cytoplasmic	yes
	W6AM04	W6AM04_LISIV	Listeria ivanovii WSLC3009	Cytoplasmic
	W6AM01	W6AM01_LISIV	Listeria ivanovii WSLC3009	Cytoplasmic	yes
	W6ALY8	W6ALY8_LISIV	Listeria ivanovii WSLC3009	Cytoplasmic	yes
	W6ALY4	W6ALY4_LISIV	Listeria ivanovii WSLC3009	Cytoplasmic	yes
	W6ALW3	W6ALW3_LISIV	Listeria ivanovii WSLC3009	Cytoplasmic	yes
	W6ALV8	W6ALV8_LISIV	Listeria ivanovii WSLC3009	Cytoplasmic	yes
	W6ALV4	W6ALV4_LISIV	Listeria ivanovii WSLC3009	Cytoplasmic
	W6ALV0	W6ALV0_LISIV	Listeria ivanovii WSLC3009	Cytoplasmic
	W6ALU5	W6ALU5_LISIV	Listeria ivanovii WSLC3009	Cytoplasmic
	W6ALS7	W6ALS7_LISIV	Listeria ivanovii WSLC3009	Cytoplasmic
	W6ALR6	W6ALR6_LISIV	Listeria ivanovii WSLC3009	Cytoplasmic
	W6ALR0	W6ALR0_LISIV	Listeria ivanovii WSLC3009	Cytoplasmic	yes
	W6ALN8	W6ALN8_LISIV	Listeria ivanovii WSLC3009	Cytoplasmic	yes
	W6ALN2	W6ALN2_LISIV	Listeria ivanovii WSLC3009	Cytoplasmic	yes
	W6ALM8	W6ALM8_LISIV	Listeria ivanovii WSLC3009	Cytoplasmic	yes
	W6ALM4	W6ALM4_LISIV	Listeria ivanovii WSLC3009	Cytoplasmic
	W6ALL9	W6ALL9_LISIV	Listeria ivanovii WSLC3009	Cytoplasmic	yes
	W6ALL2	W6ALL2_LISIV	Listeria ivanovii WSLC3009	Cytoplasmic	yes
	W6AKX7	W6AKX7_LISIV	Listeria ivanovii WSLC3009	Cytoplasmic	yes
	W6AKX4	W6AKX4_LISIV	Listeria ivanovii WSLC3009	Cytoplasmic	yes
	W6AKW9	W6AKW9_LISIV	Listeria ivanovii WSLC3009	Cytoplasmic	yes
	W6AKW4	W6AKW4_LISIV	Listeria ivanovii WSLC3009	Cytoplasmic
	W6AKW0	W6AKW0_LISIV	Listeria ivanovii WSLC3009	Cytoplasmic
	W6AKV0	W6AKV0_LISIV	Listeria ivanovii WSLC3009	Cytoplasmic	yes
	W6AKU4	W6AKU4_LISIV	Listeria ivanovii WSLC3009	Cytoplasmic
	W6AKT9	W6AKT9_LISIV	Listeria ivanovii WSLC3009	Cytoplasmic	yes
	W6AKT4	W6AKT4_LISIV	Listeria ivanovii WSLC3009	Cytoplasmic
	W6AKT0	W6AKT0_LISIV	Listeria ivanovii WSLC3009	Cytoplasmic
	W6AKS5	W6AKS5_LISIV	Listeria ivanovii WSLC3009	Cytoplasmic
	W6AKR5	W6AKR5_LISIV	Listeria ivanovii WSLC3009	Cytoplasmic	yes
	W6AKR1	W6AKR1_LISIV	Listeria ivanovii WSLC3009	Cytoplasmic
	W6AKQ3	W6AKQ3_LISIV	Listeria ivanovii WSLC3009	Cytoplasmic	yes
	W6AKP4	W6AKP4_LISIV	Listeria ivanovii WSLC3009	Cytoplasmic
	W6AKN5	W6AKN5_LISIV	Listeria ivanovii WSLC3009	Cytoplasmic	yes
	W6AKN0	W6AKN0_LISIV	Listeria ivanovii WSLC3009	Cytoplasmic
	W6AKK7	W6AKK7_LISIV	Listeria ivanovii WSLC3009	Cytoplasmic	yes
[truncated: 20,034 more rows]
